# Supplementary material for: Stem cells tightly regulate dead cell clearance to maintain tissue fitness
Source: Nature. 2024 Aug 21;633(8029):407–16. doi: 10.1038/s41586-024-07855-6 (PMC11390485; doi:10.1038/s41586-024-07855-6)
Supplement: Supplementary file 3 — Significantly up-regulated genes in catagen versus late anagen HFSCs (Log2[Fold Change]). Based on scRNA-sequencing data, genes which are significantly differentially expressed between catagen and late anagen HFSCs, given as Log2[Fold Change] and padj value. [file 41586_2024_7855_MOESM3_ESM.xlsx]

## Sheet: DESEQ2-wald-lfc=0.25_ddsNOfilte
ID	Gene_short_name	baseMean	log2FoldChange	lfcSE	stat	pvalue	padj
ENSMUSG00000000001.4	Gnai3	22.2543	0.760747	0.184924	2.76192	0.00574619	0.0329177
ENSMUSG00000000028.15	Cdc45	2.43057	1.92674	0.656137	2.55548	0.0106043	0.0553544
ENSMUSG00000000037.17	Scml2	1.59793	-0.617996	0.55056	-0.668402	0.503877	0.962721
ENSMUSG00000000056.7	Narf	7.40145	0.20478	0.324231	0	1	1
ENSMUSG00000000058.6	Cav2	29.4941	-0.340069	0.172778	-0.521302	0.602157	1
ENSMUSG00000000078.7	Klf6	20.5677	0.363534	0.237068	0.478909	0.632004	1
ENSMUSG00000000085.16	Scmh1	16.1126	-0.5417	0.214951	-1.35706	0.174764	0.484682
ENSMUSG00000000088.7	Cox5a	8.34343	2.65701	0.23736	10.1407	3.64331e-24	1.72207e-22
ENSMUSG00000000120.6	Ngfr	2.94144	2.16129	0.882903	2.16478	0.0304045	0.131815
ENSMUSG00000000127.15	Fer	8.76616	0.195166	0.277127	0	1	1
ENSMUSG00000000131.15	Xpo6	16.0994	-0.182986	0.200446	0	1	1
ENSMUSG00000000134.17	Tfe3	6.78325	-0.020576	0.319889	0	1	1
ENSMUSG00000000142.15	Axin2	11.5792	-1.72057	0.305011	-4.82136	1.42586e-06	1.81669e-05
ENSMUSG00000000148.17	Brat1	4.1984	0.186168	0.396868	0	1	1
ENSMUSG00000000149.10	Gna12	7.5715	0.847545	0.326802	1.82846	0.0674804	0.242788
ENSMUSG00000000154.16	Slc22a18	1.22642	-0.329437	0.708245	-0.11216	0.910697	1
ENSMUSG00000000168.9	Dlat	5.18748	-0.0135948	0.312029	0	1	1
ENSMUSG00000000171.5	Sdhd	4.73785	0.0713109	0.297225	0	1	1
ENSMUSG00000000184.12	Ccnd2	36.9105	1.32694	0.278125	3.87216	0.000107877	0.000970326
ENSMUSG00000000194.13	Gpr107	13.4267	-0.0741441	0.224094	0	1	1
ENSMUSG00000000216.8	Scnn1g	4.71905	-1.72321	0.526849	-2.79627	0.00516956	0.0300428
ENSMUSG00000000247.11	Lhx2	24.9775	0.203181	0.152927	0	1	1
ENSMUSG00000000253.13	Gmpr	0.797723	1.11113	0.763156	1.12838	0.259159	0.63605
ENSMUSG00000000266.11	Mid2	3.92256	0.450888	0.437657	0.459007	0.646229	1
ENSMUSG00000000275.16	Trim25	9.83077	-0.438734	0.287026	-0.657549	0.510828	0.970678
ENSMUSG00000000276.11	Dgke	2.19699	0.189855	0.520361	0	1	1
ENSMUSG00000000278.10	Scpep1	11.3067	0.142148	0.26462	0	1	1
ENSMUSG00000000282.12	Mnt	5.03389	-0.820855	0.321402	-1.77614	0.0757102	0.263382
ENSMUSG00000000295.13	Hddc2	2.86841	1.76779	0.395787	3.83487	0.00012563	0.00110801
ENSMUSG00000000296.8	Tpd52l1	0.984229	1.87421	0.688366	2.35952	0.0182985	0.0868317
ENSMUSG00000000303.12	Cdh1	75.5102	-0.196357	0.134762	0	1	1
ENSMUSG00000000308.14	Ckmt1	25.1448	0.0819187	0.17952	0	1	1
ENSMUSG00000000325.16	Arvcf	14.6607	-0.0850561	0.268684	0	1	1
ENSMUSG00000000326.13	Comt	10.5733	0.674247	0.266768	1.59032	0.111763	0.351637
ENSMUSG00000000339.14	Rtca	4.79595	0.495926	0.361492	0.680308	0.496309	0.954831
ENSMUSG00000000340.10	Dbt	2.68693	-0.467885	0.386235	-0.564125	0.572669	1
ENSMUSG00000000346.9	Dazap2	34.31	-0.0870966	0.13521	0	1	1
ENSMUSG00000000355.13	Mcts1	2.94124	0.710424	0.324963	1.41685	0.156526	0.447927
ENSMUSG00000000374.8	Trappc10	11.814	0.253502	0.255512	0.0137074	0.989063	1
ENSMUSG00000000378.15	Ccm2	2.74744	0.439921	0.444155	0.4276	0.668942	1
ENSMUSG00000000384.15	Tbrg4	7.43231	0.474986	0.37492	0.600092	0.548445	1
ENSMUSG00000000399.10	Ndufa9	7.89296	1.02194	0.29871	2.58424	0.00975934	0.0518419
ENSMUSG00000000402.2	Egfl6	8.57292	0.352407	0.378008	0.270911	0.786459	1
ENSMUSG00000000416.16	Cttnbp2	4.13728	-0.891455	0.533445	-1.20248	0.229179	0.584861
ENSMUSG00000000420.15	Galnt1	4.47041	0.371457	0.367347	0.330633	0.740921	1
ENSMUSG00000000439.9	Mkrn2	3.39134	0.487664	0.365304	0.650592	0.51531	0.974823
ENSMUSG00000000441.17	Raf1	11.7969	-0.00670361	0.203783	0	1	1
ENSMUSG00000000486.13	01-Sep	0.42184	-0.214152	0.735989	0	1	1
ENSMUSG00000000489.7	Pdgfb	4.225	-0.405695	0.428357	-0.363471	0.716253	1
ENSMUSG00000000530.16	Acvrl1	3.0111	0.749164	0.556609	0.896793	0.369829	0.801966
ENSMUSG00000000531.5	Grasp	1.56193	1.98117	0.725157	2.3873	0.0169726	0.0817629
ENSMUSG00000000532.11	Acvr1b	20.7318	-0.0780912	0.206604	0	1	1
ENSMUSG00000000538.18	Tom1l2	21.4091	-0.442412	0.22673	-0.848639	0.396082	0.839068
ENSMUSG00000000552.10	Zfp385a	15.5137	-0.323843	0.248876	-0.296706	0.766691	1
ENSMUSG00000000555.8	Itga5	3.21268	1.10541	0.555626	1.53954	0.123673	0.377757
ENSMUSG00000000561.14	Wdr77	11.9708	0.818828	0.283016	2.00988	0.0444441	0.178205
ENSMUSG00000000563.17	Atp5f1	21.7071	2.5491	0.18682	12.3065	8.3554e-35	5.3004e-33
ENSMUSG00000000567.5	Sox9	96.3224	0.26942	0.186988	0.103858	0.917282	1
ENSMUSG00000000568.15	Hnrnpd	4.67293	0.61814	0.245284	1.50087	0.133388	0.399238
ENSMUSG00000000579.14	Dynlt1c	1.87918	-1.05283	0.402214	-1.99602	0.0459316	0.182488
ENSMUSG00000000581.8	C1d	4.42437	1.96628	0.314699	5.45372	4.93261e-08	7.70113e-07
ENSMUSG00000000594.7	Gm2a	5.05604	0.0719684	0.338267	0	1	1
ENSMUSG00000000600.15	Krit1	6.83748	0.0187902	0.283402	0	1	1
ENSMUSG00000000605.9	Clcn4	15.4208	-0.139281	0.244282	0	1	1
ENSMUSG00000000628.10	Hk2	4.31177	-1.47158	0.400263	-3.05194	0.00227364	0.0146861
ENSMUSG00000000631.20	Myo18a	29.7501	0.159412	0.192018	0	1	1
ENSMUSG00000000690.5	Hoxb6	2.37538	0.000246333	0.394818	0	1	1
ENSMUSG00000000693.10	Loxl3	0.387202	0.653012	0.856183	0.470708	0.637849	1
ENSMUSG00000000708.14	Kat2b	2.64079	1.25753	0.432167	2.33134	0.0197355	0.0924492
ENSMUSG00000000711.3	Rab5b	21.9732	-0.0175464	0.180969	0	1	1
ENSMUSG00000000732.9	Icosl	1.20093	1.63646	0.947672	1.46302	0.143462	0.421128
ENSMUSG00000000738.18	Spg7	3.03908	0.308843	0.436766	0.134724	0.89283	1
ENSMUSG00000000739.14	Sult5a1	15.2625	-0.20404	0.247163	0	1	1
ENSMUSG00000000740.12	Rpl13	154.033	3.28588	0.123882	24.5063	1.26651e-132	1.38775e-129
ENSMUSG00000000743.9	Chmp1a	20.4344	0.284457	0.203447	0.169368	0.865507	1
ENSMUSG00000000751.13	Rpa1	8.25196	0.817128	0.301789	1.87922	0.0602139	0.222421
ENSMUSG00000000753.15	Serpinf1	1.5485	3.89258	0.866334	4.20459	2.61558e-05	0.000266714
ENSMUSG00000000759.14	Tubgcp3	6.96759	-0.0434016	0.330984	0	1	1
ENSMUSG00000000776.13	Polr3d	2.49495	0.610371	0.458079	0.7867	0.431457	0.882014
ENSMUSG00000000782.16		4.85747	-0.632736	0.410643	-0.93204	0.351316	0.778753
ENSMUSG00000000787.12	Ddx3x	23.0936	0.642517	0.165296	2.37464	0.0175663	0.083985
ENSMUSG00000000794.9	Kcnn3	1.5035	-1.64115	0.980794	-1.41839	0.156077	0.44716
ENSMUSG00000000804.14	Usp32	6.24505	0.430618	0.289458	0.623987	0.532636	0.994632
ENSMUSG00000000811.13	Txnrd3	4.00041	-0.151468	0.495875	0	1	1
ENSMUSG00000000823.16	Zfp512b	9.32097	0.792336	0.258436	2.09853	0.0358581	0.150068
ENSMUSG00000000826.16	Dnajc5	16.3104	0.0103372	0.218251	0	1	1
ENSMUSG00000000827.18	Tpd52l2	13.6038	0.245573	0.214418	0	1	1
ENSMUSG00000000838.17	Fmr1	5.12111	0.54184	0.292887	0.996425	0.319044	0.730793
ENSMUSG00000000861.15	Bcl11a	14.7539	-0.0696813	0.208461	0	1	1
ENSMUSG00000000876.11	Pxmp4	3.39255	-0.024222	0.345578	0	1	1
ENSMUSG00000000881.12	Dlg3	2.71056	1.06609	0.47917	1.70313	0.0885434	0.295955
ENSMUSG00000000884.17	Gnb1l	9.74857	0.531235	0.309534	0.908576	0.363574	0.793725
ENSMUSG00000000901.17	Mmp11	1.88946	0.0511177	0.635917	0	1	1
ENSMUSG00000000902.13	Smarcb1	10.4661	0.601582	0.230726	1.52381	0.127556	0.387247
ENSMUSG00000000915.15	Hip1r	7.35043	-0.367854	0.31087	-0.379111	0.704605	1
ENSMUSG00000000916.15	Nsun5	3.54627	1.07746	0.402805	2.05424	0.0399527	0.164072
ENSMUSG00000000934.9	Top1mt	2.59768	-0.16015	0.518421	0	1	1
ENSMUSG00000000948.16	Gm38393	0.474876	1.0196	0.829291	0.92802	0.353397	0.780673
ENSMUSG00000000957.11	Mmp14	25.5283	-0.28105	0.207702	-0.149494	0.881164	1
ENSMUSG00000000959.7	Oxa1l	7.31558	0.358882	0.332297	0.327665	0.743165	1
ENSMUSG00000000976.13	Heatr6	6.11505	0.506518	0.353005	0.726668	0.467429	0.924758
ENSMUSG00000001016.12	Ilf2	8.98284	1.12367	0.286965	3.04452	0.00233049	0.0150291
ENSMUSG00000001017.15	Chtop	21.3849	0.539618	0.164866	1.75669	0.0789711	0.271643
ENSMUSG00000001018.15	Snapin	6.15453	0.611224	0.301427	1.19838	0.23077	0.587483
ENSMUSG00000001020.8	S100a4	8.2786	2.28557	0.403452	5.04537	4.52641e-07	6.22794e-06
ENSMUSG00000001025.8	S100a6	86.1617	3.0426	0.178855	15.6138	5.86297e-55	6.42422e-53
ENSMUSG00000001034.17	Mapk7	6.34018	0.149537	0.4006	0	1	1
ENSMUSG00000001036.17	Epn2	9.64997	-0.049161	0.293037	0	1	1
ENSMUSG00000001039.12	B9d1	2.17326	2.45086	0.416472	5.28454	1.26024e-07	1.87759e-06
ENSMUSG00000001052.15	Sec24b	26.2951	-0.443537	0.162037	-1.1944	0.232321	0.59013
ENSMUSG00000001053.15	N4bp3	3.76564	0.986676	0.486597	1.51394	0.130042	0.392828
ENSMUSG00000001054.9	Rmnd5b	7.16576	1.0835	0.345264	2.41411	0.0157739	0.0769104
ENSMUSG00000001056.3	Nhp2	8.26707	1.94008	0.300098	5.63175	1.7839e-08	2.95349e-07
ENSMUSG00000001062.18	Vps9d1	5.5365	-0.39891	0.361694	-0.411703	0.680557	1
ENSMUSG00000001065.15	Zfp276	6.48141	-0.265221	0.407913	-0.0373142	0.970234	1
ENSMUSG00000001082.12	Mfsd10	9.07883	0.129969	0.283387	0	1	1
ENSMUSG00000001089.14	Luzp1	32.3442	0.670721	0.167568	2.51075	0.0120476	0.0615776
ENSMUSG00000001098.15	Kctd10	10.6325	0.294081	0.274432	0.160625	0.872389	1
ENSMUSG00000001100.10	Poldip2	11.7721	0.249773	0.244767	0	1	1
ENSMUSG00000001105.15	Ift20	3.52545	1.63681	0.27914	4.96814	6.7597e-07	8.9631e-06
ENSMUSG00000001119.7	Col6a1	16.5696	-0.101513	0.531689	0	1	1
ENSMUSG00000001120.15	Pcbp3	3.56005	-1.21081	0.434409	-2.21177	0.0269829	0.119965
ENSMUSG00000001123.15	Lgals9	6.0657	0.399621	0.364633	0.410333	0.681561	1
ENSMUSG00000001127.12	Araf	11.3826	-0.108224	0.222856	0	1	1
ENSMUSG00000001134.9	Uxt	1.67272	1.18176	0.456896	2.03933	0.0414168	0.168704
ENSMUSG00000001138.13	Cnnm3	4.47092	-0.0640937	0.338029	0	1	1
ENSMUSG00000001143.13	Lman2l	5.38545	0.279221	0.387943	0.0753227	0.939958	1
ENSMUSG00000001150.7	Mcm3ap	9.43263	-0.102378	0.257601	0	1	1
ENSMUSG00000001151.10	Pcnt	8.75509	-0.218661	0.292664	0	1	1
ENSMUSG00000001156.9	Mxd1	4.08707	0.412255	0.415997	0.39004	0.696507	1
ENSMUSG00000001157.13	Gmcl1	3.56247	1.55543	0.396958	3.28858	0.00100694	0.00712246
ENSMUSG00000001158.13	Snrnp27	3.09943	1.40868	0.282825	4.09682	4.18856e-05	0.000409501
ENSMUSG00000001166.17	Oas1c	0.608002	0.680748	0.92244	0.466966	0.640524	1
ENSMUSG00000001173.15	Ocrl	5.18109	0.0701073	0.363566	0	1	1
ENSMUSG00000001175.15	Calm1	45.7831	1.10647	0.138938	6.1644	7.07516e-10	1.34932e-08
ENSMUSG00000001211.15	Agpat3	9.91293	1.13916	0.302882	2.93565	0.0033285	0.0206527
ENSMUSG00000001228.14	Uhrf1	18.119	2.7458	0.506375	4.92875	8.27568e-07	1.08775e-05
ENSMUSG00000001229.9	Dpp9	6.98011	-0.245421	0.301649	0	1	1
ENSMUSG00000001240.13	Ramp2	3.46927	-0.152404	0.442469	0	1	1
ENSMUSG00000001247.16	Lsr	8.18893	0.987929	0.288183	2.56063	0.0104482	0.0547532
ENSMUSG00000001248.15	Gramd1a	6.08064	-0.474199	0.354641	-0.632186	0.527266	0.988664
ENSMUSG00000001270.9	Ckb	1.18557	1.72383	0.768753	1.91717	0.0552169	0.209352
ENSMUSG00000001280.13	Sp1	23.8593	-0.561265	0.147597	-2.10888	0.0349549	0.146799
ENSMUSG00000001285.12	Myg1	5.41626	1.61746	0.343572	3.98014	6.88736e-05	0.000642518
ENSMUSG00000001288.15	Rarg	42.4544	-0.34553	0.144866	-0.659436	0.509616	0.968985
ENSMUSG00000001289.12	Pfdn5	15.462	3.1427	0.183333	15.7784	4.38044e-56	5.02832e-54
ENSMUSG00000001300.16	Efnb2	24.7609	0.481089	0.220284	1.04905	0.294154	0.691573
ENSMUSG00000001305.5	Rrp15	2.98998	0.343095	0.398802	0.233436	0.815423	1
ENSMUSG00000001313.12	Rnd2	1.25937	0.864016	0.475877	1.29028	0.196952	0.527193
ENSMUSG00000001323.17	Srr	3.73079	0.702115	0.468037	0.965982	0.334053	0.754138
ENSMUSG00000001348.15	Acp5	6.74644	1.12016	0.325536	2.67301	0.00751739	0.041582
ENSMUSG00000001366.14	Fbxo9	5.0585	0.312357	0.33767	0.184668	0.853489	1
ENSMUSG00000001376.17	Vps50	4.70041	0.297972	0.367348	0.130589	0.8961	1
ENSMUSG00000001380.7	Hars	5.31786	1.24785	0.30642	3.25648	0.00112803	0.00790471
ENSMUSG00000001383.9	Zmat2	7.24277	0.458489	0.273878	0.761247	0.44651	0.897263
ENSMUSG00000001415.10	Smg5	13.1586	0.0725623	0.274405	0	1	1
ENSMUSG00000001416.13	Cct3	23.2429	1.21214	0.228195	4.21632	2.48322e-05	0.000253862
ENSMUSG00000001418.13	Glmp	9.99262	0.0142017	0.251321	0	1	1
ENSMUSG00000001419.17	Mef2d	15.9262	-0.054543	0.211328	0	1	1
ENSMUSG00000001420.13	Tmem79	9.66702	-0.248889	0.293469	0	1	1
ENSMUSG00000001424.14	Snd1	16.4511	-0.144304	0.212682	0	1	1
ENSMUSG00000001435.15	Col18a1	96.0176	1.16269	0.162949	5.60108	2.13015e-08	3.47896e-07
ENSMUSG00000001436.15	Slc19a1	5.15281	-0.828181	0.408812	-1.41429	0.157275	0.44908
ENSMUSG00000001440.5	Kpnb1	19.5145	0.394609	0.185547	0.779364	0.435765	0.885863
ENSMUSG00000001441.13	Npepps	12.7952	0.29922	0.210023	0.234353	0.814711	1
ENSMUSG00000001445.10	Mrpl10	5.11864	0.0800798	0.310281	0	1	1
ENSMUSG00000001467.5	Cyp51	6.22342	0.734575	0.436856	1.10923	0.26733	0.648837
ENSMUSG00000001472.17	Tcf25	32.2999	0.0183592	0.146522	0	1	1
ENSMUSG00000001473.7	Tubb6	4.02589	2.28548	0.718879	2.83146	0.00463353	0.0273496
ENSMUSG00000001482.15	Def8	7.10033	0.228105	0.36754	0	1	1
ENSMUSG00000001504.10	Irx2	16.724	1.44784	0.213771	5.60337	2.10226e-08	3.44742e-07
ENSMUSG00000001506.10	Col1a1	37.2877	0.272653	0.582716	0.0388754	0.96899	1
ENSMUSG00000001507.16	Itga3	45.6212	0.90669	0.198068	3.31547	0.000914895	0.00651268
ENSMUSG00000001510.8	Dlx3	10.1511	0.219117	0.364723	0	1	1
ENSMUSG00000001517.14	Foxm1	3.5559	1.36974	0.662055	1.69131	0.0907778	0.301584
ENSMUSG00000001518.12	Itfg2	3.26935	0.204533	0.498584	0	1	1
ENSMUSG00000001521.12	Tulp3	9.66295	-0.239634	0.240418	0	1	1
ENSMUSG00000001524.14	Gtf2h4	1.74067	1.94587	0.582581	2.91096	0.00360318	0.0220768
ENSMUSG00000001525.10	Tubb5	116.262	0.842295	0.151739	3.90339	9.48548e-05	0.000864161
ENSMUSG00000001542.7	Ell2	3.58066	0.127597	0.343421	0	1	1
ENSMUSG00000001552.14	Jup	178.981	-0.235545	0.120224	0	1	1
ENSMUSG00000001555.10	Fkbp10	6.22363	0.061428	0.463591	0	1	1
ENSMUSG00000001569.10	Nom1	6.06283	0.77584	0.33541	1.56775	0.116939	0.362538
ENSMUSG00000001576.15	Ergic1	9.62319	0.194375	0.269943	0	1	1
ENSMUSG00000001583.13	Tnk1	7.77899	0.193473	0.426178	0	1	1
ENSMUSG00000001604.14	Tcea3	0.568339	1.09218	0.763831	1.10257	0.270215	0.65334
ENSMUSG00000001627.12	Ifrd1	6.13929	0.670486	0.377221	1.11469	0.264982	0.644692
ENSMUSG00000001630.13	Stk38l	3.67149	0.0829652	0.433984	0	1	1
ENSMUSG00000001632.16	Brpf1	6.40611	-0.197953	0.357523	0	1	1
ENSMUSG00000001642.18	Akr1b3	5.02825	1.89889	0.38267	4.30891	1.64059e-05	0.000173304
ENSMUSG00000001655.6	Hoxc13	6.81246	0.0443524	0.310598	0	1	1
ENSMUSG00000001657.7	Hoxc8	3.27361	0.181829	0.319964	0	1	1
ENSMUSG00000001661.5	Hoxc6	1.72995	-1.33185	0.404631	-2.67367	0.0075026	0.0415192
ENSMUSG00000001665.11	Gstt3	3.82694	0.261065	0.414898	0.0266701	0.978723	1
ENSMUSG00000001666.8	Ddt	1.31013	2.67346	0.434892	5.57256	2.5103e-08	4.06675e-07
ENSMUSG00000001672.14	Marveld3	1.47838	0.152843	0.65447	0	1	1
ENSMUSG00000001674.11	Ddx18	3.96129	-0.594611	0.349839	-0.985057	0.324596	0.740416
ENSMUSG00000001687.15	Ubl3	5.32379	1.31121	0.275971	3.84538	0.000120367	0.00106753
ENSMUSG00000001700.10	Gramd3	1.18401	2.01694	0.698348	2.53018	0.0114005	0.0588984
ENSMUSG00000001707.8	Eef1e1	3.32497	0.410175	0.349702	0.458032	0.64693	1
ENSMUSG00000001729.14	Akt1	11.4956	0.347366	0.219751	0.443073	0.657713	1
ENSMUSG00000001750.16	Tcirg1	5.94685	-0.215077	0.394518	0	1	1
ENSMUSG00000001751.9	Naglu	2.03464	0.808208	0.588013	0.949312	0.342462	0.76538
ENSMUSG00000001755.12	Ppat	4.68083	0.866743	0.392553	1.57111	0.116158	0.361023
ENSMUSG00000001761.7	Smo	23.5378	0.253448	0.181748	0.0189733	0.984862	1
ENSMUSG00000001767.5	Crnkl1	4.21926	0.412694	0.384474	0.42316	0.672179	1
ENSMUSG00000001768.16	Rin2	13.5566	0.803405	0.256944	2.15379	0.0312564	0.134308
ENSMUSG00000001774.8	Chordc1	7.20715	0.706971	0.2778	1.64496	0.0999773	0.325068
ENSMUSG00000001783.3	Rtcb	14.5304	1.09122	0.241099	3.4891	0.000484658	0.00374221
ENSMUSG00000001785.13	Pwp1	6.77767	0.498915	0.402904	0.617803	0.536705	0.998699
ENSMUSG00000001786.14	Fbxo7	3.89693	0.84723	0.412142	1.44909	0.147313	0.4288
ENSMUSG00000001794.13	Capns1	12.8966	0.23557	0.195888	0	1	1
ENSMUSG00000001829.17	Clpb	6.68351	0.329469	0.371735	0.213778	0.83072	1
ENSMUSG00000001833.17	07-Sep	16.1444	1.04905	0.173921	4.59436	4.34082e-06	5.0796e-05
ENSMUSG00000001844.10	Zdhhc4	3.66444	0.255814	0.369645	0.0157286	0.987451	1
ENSMUSG00000001847.14	Rac1	36.7553	1.73037	0.126923	11.6635	1.95745e-31	1.15089e-29
ENSMUSG00000001855.15	Nup214	17.3413	-0.200707	0.215326	0	1	1
ENSMUSG00000001870.16	Ltbp1	18.1693	0.715635	0.342684	1.35879	0.174213	0.483822
ENSMUSG00000001891.16	Ugp2	3.86431	0.809067	0.330636	1.69089	0.0908586	0.301769
ENSMUSG00000001909.16	Trmt1	6.0775	0.714314	0.342552	1.35546	0.175272	0.485309
ENSMUSG00000001910.5	Nacc1	12.4932	0.0238615	0.249398	0	1	1
ENSMUSG00000001911.16	Nfix	55.4848	-0.546392	0.104532	-2.83543	0.00457644	0.027079
ENSMUSG00000001918.17	Slc1a5	5.56428	0.647872	0.476022	0.835828	0.403252	0.84957
ENSMUSG00000001924.15	Uba1	61.6176	0.149837	0.119233	0	1	1
ENSMUSG00000001942.8	Siae	4.04855	-0.184629	0.49739	0	1	1
ENSMUSG00000001962.8	Fam50a	3.29489	1.33039	0.389314	2.77512	0.0055182	0.0318082
ENSMUSG00000001964.14	Emd	3.70314	0.595465	0.283687	1.21777	0.223312	0.574388
ENSMUSG00000001983.7	Taco1	1.72777	0.981029	0.589886	1.23927	0.215245	0.559833
ENSMUSG00000001995.9	Sipa1l2	4.7471	0.298947	0.494655	0.0989518	0.921177	1
ENSMUSG00000001998.15	Ap4e1	3.7979	0.0143904	0.402377	0	1	1
ENSMUSG00000001999.15	Blvra	2.78878	1.62212	0.409094	3.35404	0.000796397	0.00577208
ENSMUSG00000002006.12	Pdzd4	1.15474	0.306664	0.6104	0.0928302	0.926038	1
ENSMUSG00000002010.17	Idh3g	9.54692	0.53175	0.265217	1.06234	0.288082	0.682707
ENSMUSG00000002014.12	Ssr4	9.56521	1.54403	0.248505	5.20725	1.91664e-07	2.79001e-06
ENSMUSG00000002015.5	Bcap31	14.416	0.441657	0.200414	0.956304	0.338919	0.760139
ENSMUSG00000002017.10	Fam98a	3.84764	0.426967	0.377242	0.469106	0.638994	1
ENSMUSG00000002020.15	Ltbp2	30.2034	-1.59875	0.363759	-3.70781	0.000209056	0.00175348
ENSMUSG00000002028.13	Kmt2a	37.7488	-0.298891	0.149592	-0.326832	0.743795	1
ENSMUSG00000002031.13		4.99958	0.0527745	0.316043	0	1	1
ENSMUSG00000002043.17	Trappc6a	4.59324	2.3995	0.331135	6.49131	8.50928e-11	1.78324e-09
ENSMUSG00000002052.6	Supt6	18.4748	0.140146	0.197241	0	1	1
ENSMUSG00000002057.4	Foxn1	0.739972	0.552159	0.949332	0.318286	0.750268	1
ENSMUSG00000002058.13	Unc119	1.7963	0.157334	0.574335	0	1	1
ENSMUSG00000002059.18	Rab34	11.6716	2.12358	0.250309	7.48507	7.15079e-14	1.94556e-12
ENSMUSG00000002064.10	Sdf2	5.63789	0.965424	0.299816	2.38621	0.0170229	0.0819396
ENSMUSG00000002083.13	Bbc3	1.19499	0.481838	0.703671	0.32947	0.741801	1
ENSMUSG00000002102.15	Psmc3	12.5004	1.61468	0.222383	6.13664	8.42825e-10	1.59225e-08
ENSMUSG00000002103.16		6.31918	-0.421556	0.35434	-0.484156	0.628275	1
ENSMUSG00000002105.15	Slc39a13	11.1771	-1.11848	0.306103	-2.83723	0.00455073	0.0269827
ENSMUSG00000002107.18	Celf2	2.22554	0.809082	0.527279	1.06032	0.289001	0.683968
ENSMUSG00000002109.14	Ddb2	1.98359	-0.808301	0.471111	-1.18507	0.235988	0.596554
ENSMUSG00000002129.11	Sf3a1	16.8234	-0.485684	0.202667	-1.16291	0.244864	0.611806
ENSMUSG00000002147.18	Stat6	15.8427	-0.401619	0.249979	-0.606528	0.544164	1
ENSMUSG00000002205.16	Vrk3	2.73688	0.80647	0.434578	1.28048	0.200375	0.533847
ENSMUSG00000002210.11	Smg9	2.74192	0.623166	0.380293	0.98126	0.326464	0.74285
ENSMUSG00000002221.11	Paxip1	7.22721	-0.119576	0.297363	0	1	1
ENSMUSG00000002222.14	Rmnd5a	17.518	0.151208	0.187828	0	1	1
ENSMUSG00000002227.15	Mov10	3.13077	-0.274442	0.479785	-0.0509433	0.959371	1
ENSMUSG00000002233.13	Rhoc	4.0204	1.06631	0.390809	2.08876	0.0367295	0.152972
ENSMUSG00000002249.21	Tead3	5.60354	0.191239	0.249763	0	1	1
ENSMUSG00000002250.16	Ppard	4.97062	-0.155317	0.34465	0	1	1
ENSMUSG00000002257.8	Def6	4.75506	0.817091	0.408186	1.3893	0.164743	0.464587
ENSMUSG00000002265.17		16.5841	0.264683	0.354807	0.0413823	0.966991	1
ENSMUSG00000002274.13	Metrn	0.607325	1.85802	0.813237	1.97731	0.0480069	0.188101
ENSMUSG00000002279.19	Lmf1	3.04807	-0.662817	0.510962	-0.807922	0.419135	0.866214
ENSMUSG00000002280.11	Narfl	3.22335	0.699866	0.459487	0.97906	0.32755	0.744618
ENSMUSG00000002289.16	Angptl4	9.90141	3.2909	0.504075	6.03264	1.61307e-09	2.9683e-08
ENSMUSG00000002297.16	Dbf4	0.725567	1.03844	0.677885	1.16309	0.244792	0.611806
ENSMUSG00000002307.16	Daxx	4.96348	0.096375	0.452518	0	1	1
ENSMUSG00000002308.16	Cd320	2.18866	-0.148505	0.543859	0	1	1
ENSMUSG00000002319.16	Ipo4	9.13766	-0.0252228	0.28929	0	1	1
ENSMUSG00000002320.15	Tm9sf1	14.5775	0.0607785	0.265849	0	1	1
ENSMUSG00000002325.15	Irf9	3.65523	0.349109	0.500473	0.198031	0.843021	1
ENSMUSG00000002326.6	Gmpr2	3.81524	0.858557	0.382807	1.58972	0.111897	0.351772
ENSMUSG00000002329.7	Mdp1	3.179	1.53331	0.40365	3.17928	0.00147643	0.0100312
ENSMUSG00000002332.16	Dhrs1	5.29427	0.653878	0.383204	1.05395	0.291906	0.688522
ENSMUSG00000002342.17	Tmem161a	6.53728	0.699043	0.311225	1.44283	0.149069	0.432946
ENSMUSG00000002343.11	Armc6	2.25352	1.25079	0.553757	1.80728	0.0707191	0.250847
ENSMUSG00000002345.18	Borcs8	5.88844	1.04302	0.249558	3.17769	0.00148452	0.0100692
ENSMUSG00000002346.16	Slc25a42	5.04352	0.927501	0.430374	1.57421	0.115438	0.359528
ENSMUSG00000002365.10	Snx9	3.9132	0.813641	0.363166	1.55202	0.120657	0.371273
ENSMUSG00000002372.9	Ranbp3	7.63357	0.217812	0.291723	0	1	1
ENSMUSG00000002379.7	Ndufa11	15.7702	1.2087	0.190436	5.03425	4.79728e-07	6.57064e-06
ENSMUSG00000002393.14	Nr2f6	4.25707	0.476817	0.381483	0.594567	0.552133	1
ENSMUSG00000002395.14	Use1	10.5653	3.14761	0.23619	12.2681	1.34349e-34	8.4339e-33
ENSMUSG00000002396.8	Ocel1	3.10388	-0.217538	0.425308	0	1	1
ENSMUSG00000002409.18	Dyrk1b	5.1806	-0.596931	0.3928	-0.883225	0.377115	0.813415
ENSMUSG00000002413.15	Braf	13.5535	0.350873	0.206015	0.489636	0.624391	1
ENSMUSG00000002416.13	Ndufb2	5.20619	0.538868	0.258151	1.11899	0.263144	0.64191
ENSMUSG00000002428.12	Hltf	4.67307	0.922955	0.368294	1.82722	0.067666	0.243166
ENSMUSG00000002455.14	Prpf6	8.58078	0.129558	0.263657	0	1	1
ENSMUSG00000002458.13	Rgs19	3.59435	0.44814	0.417389	0.474714	0.634991	1
ENSMUSG00000002477.5	Snrpd1	5.53147	3.47337	0.26397	12.2111	2.71112e-34	1.67575e-32
ENSMUSG00000002486.15	Tchp	1.93935	1.75741	0.526893	2.86094	NA	NA
ENSMUSG00000002489.16	Tiam1	54.6146	-0.0886556	0.145244	0	1	1
ENSMUSG00000002496.10	Tsc2	26.9354	0.231184	0.205584	0	1	1
ENSMUSG00000002504.15	Slc9a3r2	1.04442	1.4408	0.881798	1.35042	NA	NA
ENSMUSG00000002524.17	Puf60	21.1708	0.366383	0.168303	0.691507	0.489247	0.947161
ENSMUSG00000002546.16	Golga2	11.5591	0.635274	0.257924	1.49375	0.135241	0.402781
ENSMUSG00000002550.16	Uck1	3.9298	0.692956	0.440362	1.00589	0.314468	0.724167
ENSMUSG00000002565.16	Scin	2.44983	1.40438	0.563639	2.04809	0.0405516	0.165912
ENSMUSG00000002580.7	Mien1	3.18041	1.75863	0.315764	4.77773	1.77284e-06	2.23281e-05
ENSMUSG00000002602.16	Axl	28.3792	0.451515	0.215038	0.937113	0.3487	0.773869
ENSMUSG00000002603.15	Tgfb1	5.17394	-0.589741	0.316364	-1.07389	0.282871	0.67478
ENSMUSG00000002608.8	Ccdc97	8.79008	0.0963594	0.316208	0	1	1
ENSMUSG00000002617.14	Zfp40	1.01452	1.61145	0.825493	1.64925	NA	NA
ENSMUSG00000002625.10	Akap8l	6.49881	-0.834942	0.342166	-1.70953	0.0873533	0.293115
ENSMUSG00000002635.11	Pdcd2l	2.51237	0.120798	0.418406	0	1	1
ENSMUSG00000002658.9	Gtf2f1	6.89407	1.26397	0.303977	3.33567	0.000850929	0.00611069
ENSMUSG00000002660.8	Clpp	4.48956	1.65524	0.344197	4.08266	4.45234e-05	0.00043173
ENSMUSG00000002661.14	Alkbh7	1.03957	1.65266	0.567557	2.4714	0.0134585	0.067618
ENSMUSG00000002679.14	Med6	1.40569	0.787097	0.461544	1.1637	0.244548	0.611514
ENSMUSG00000002688.8	Prkd1	1.25468	0.0614809	0.697184	0	1	1
ENSMUSG00000002718.14	Cse1l	15.4372	0.109998	0.249709	0	1	1
ENSMUSG00000002728.14	Naa20	7.5768	0.779454	0.245413	2.1574	0.0309746	0.133498
ENSMUSG00000002731.6	Prkra	1.84573	1.01891	0.517547	1.48568	0.137365	0.407797
ENSMUSG00000002733.8	Plekha3	0.836547	0.761593	0.578497	0.884349	0.376508	0.812255
ENSMUSG00000002741.9	Ykt6	11.7475	-0.205686	0.198113	0	1	1
ENSMUSG00000002748.7	Baz1b	17.009	-0.173119	0.19519	0	1	1
ENSMUSG00000002763.16	Pex6	6.6697	0.1002	0.339571	0	1	1
ENSMUSG00000002767.13	Mrpl2	3.16135	0.929545	0.38142	1.78162	0.0748115	0.261287
ENSMUSG00000002768.8	Mea1	6.26427	0.622567	0.282342	1.31956	0.186983	0.508508
ENSMUSG00000002769.9	Gnmt	0.758024	1.1185	0.896372	0.968909	NA	NA
ENSMUSG00000002778.14	Kdelr1	14.8425	0.520215	0.200615	1.34693	0.178002	0.491401
ENSMUSG00000002781.19	Tmem143	1.82401	-0.352525	0.590163	-0.173723	0.862083	1
ENSMUSG00000002797.9	Ggct	2.80249	0.0361232	0.571742	0	1	1
ENSMUSG00000002799.6	Jag2	40.7789	0.114826	0.168643	0	1	1
ENSMUSG00000002803.14	Btbd6	4.29091	-0.338501	0.396511	-0.2232	0.82338	1
ENSMUSG00000002804.4	Nudt14	3.77224	0.125142	0.331646	0	1	1
ENSMUSG00000002808.7	Epdr1	2.99418	0.576777	0.550536	0.593562	0.552805	1
ENSMUSG00000002812.4	Flii	13.4689	-0.0248846	0.216549	0	1	1
ENSMUSG00000002814.15	Top3a	2.65606	0.317706	0.491098	0.137866	0.890346	1
ENSMUSG00000002820.6	Atg4d	5.63889	0.287919	0.336526	0.112677	0.910286	1
ENSMUSG00000002825.8	Qtrt1	1.56647	1.14248	0.563681	1.58331	0.11335	0.355137
ENSMUSG00000002833.11	Hdgfl2	5.56288	0.85414	0.3249	1.85946	0.0629613	0.23038
ENSMUSG00000002835.9	Chaf1a	4.73735	0.410036	0.443236	0.361064	0.718052	1
ENSMUSG00000002844.9	Adprh	6.39202	0.235723	0.323422	0	1	1
ENSMUSG00000002845.14	Tmem39a	8.03304	0.606019	0.279467	1.27392	0.202692	0.537996
ENSMUSG00000002846.9	Timmdc1	1.72625	1.08533	0.411206	2.03142	0.0422124	0.170848
ENSMUSG00000002870.8	Mcm2	15.2451	0.771082	0.449888	1.15825	0.246762	0.615399
ENSMUSG00000002871.14	Tpra1	7.30488	-1.12771	0.262461	-3.34415	0.000825337	0.00594608
ENSMUSG00000002881.14	Nab1	4.15857	1.86311	0.40212	4.01152	6.033e-05	0.00057032
ENSMUSG00000002885.14	Adgre5	1.10595	-0.519558	0.861603	-0.312857	NA	NA
ENSMUSG00000002897.5	Il17ra	7.19728	0.697157	0.327877	1.3638	0.172632	0.48065
ENSMUSG00000002900.16	Lamb1	21.6799	1.27171	0.336193	3.03907	0.0023731	0.0152793
ENSMUSG00000002910.11	Arrdc2	1.49447	0.159462	0.601729	0	1	1
ENSMUSG00000002948.19	Map2k7	9.89075	-0.167255	0.248166	0	1	1
ENSMUSG00000002949.15	Timm44	5.49278	0.621685	0.350549	1.06029	0.289011	0.683968
ENSMUSG00000002957.11	Ap2a2	16.0179	0.345098	0.230036	0.413407	0.679308	1
ENSMUSG00000002963.17	Pnkp	2.84736	0.852442	0.5043	1.19461	0.232239	0.59013
ENSMUSG00000002968.9	Med25	19.91	-0.662822	0.18138	-2.276	0.022846	0.104502
ENSMUSG00000002980.14	Bcam	129.134	-0.783814	0.131421	-4.06185	4.86851e-05	0.000467805
ENSMUSG00000002981.10	Clptm1	17.6767	-0.0331339	0.199683	0	1	1
ENSMUSG00000002983.17	Relb	4.21223	-1.1336	0.494398	-1.78723	0.0739001	0.25908
ENSMUSG00000002984.17	Tomm40	8.51711	1.66489	0.303147	4.66736	3.05096e-06	3.65539e-05
ENSMUSG00000002985.16	Apoe	1119.29	1.31283	0.135055	7.86964	3.5567e-15	1.06639e-13
ENSMUSG00000002996.17	Hbp1	17.3199	0.565985	0.192876	1.63828	0.101363	0.328245
ENSMUSG00000002997.15	Prkar2b	3.57359	0.295566	0.429112	0.106188	0.915434	1
ENSMUSG00000003031.14	Cdkn1b	18.5171	-0.0402818	0.18233	0	1	1
ENSMUSG00000003032.8	Klf4	18.348	-1.55015	0.223406	-5.81968	5.89611e-09	1.03293e-07
ENSMUSG00000003033.15	Ap1m1	10.0285	-0.0285035	0.286056	0	1	1
ENSMUSG00000003037.16	Rab8a	15.9941	0.958006	0.214328	3.30337	0.000955305	0.00677311
ENSMUSG00000003038.15	Hmgn2	21.4465	1.09373	0.208894	4.03904	5.36702e-05	0.000511778
ENSMUSG00000003039.9	Fam32a	9.35976	0.741734	0.274446	1.79173	0.0731756	0.257364
ENSMUSG00000003062.13	Stard3nl	3.37283	0.117681	0.4335	0	1	1
ENSMUSG00000003068.16	Stk11	5.89758	1.26264	0.280254	3.6133	0.000302325	0.00244145
ENSMUSG00000003070.6	Efna2	1.53654	0.409341	0.530568	0.300321	0.763932	1
ENSMUSG00000003072.15	Atp5d	21.9235	2.08689	0.165732	11.0835	1.50836e-28	8.18931e-27
ENSMUSG00000003099.11	Ppp5c	11.2487	-0.0978028	0.258808	0	1	1
ENSMUSG00000003119.14	Cdk12	9.12485	-0.216071	0.21584	0	1	1
ENSMUSG00000003123.15	Lipe	1.90859	1.03935	0.586855	1.34505	0.178608	0.492578
ENSMUSG00000003131.7	Pafah1b2	22.6933	0.17448	0.180089	0	1	1
ENSMUSG00000003134.10	Tbc1d8	8.91227	-1.22013	0.308208	-3.14764	0.00164594	0.0110398
ENSMUSG00000003135.15	Cnot11	4.16828	-0.479034	0.359414	-0.637243	0.523967	0.985391
ENSMUSG00000003154.15	Foxj2	10.0688	-0.608934	0.237355	-1.51222	0.130478	0.393654
ENSMUSG00000003161.15	Sri	12.3418	0.36902	0.21581	0.551502	0.58129	1
ENSMUSG00000003166.20	Dgcr2	32.4313	-0.321715	0.162845	-0.440389	0.659655	1
ENSMUSG00000003184.15	Irf3	7.14335	0.793704	0.280439	1.93876	0.0525303	0.201704
ENSMUSG00000003190.12	Bcl2l12	0.924242	0.664808	0.501066	0.827851	0.407755	0.855321
ENSMUSG00000003198.10	Zfp959	1.33835	1.02338	0.654172	1.18223	0.237114	0.59827
ENSMUSG00000003199.16	Mpnd	2.41653	0.112198	0.503337	0	1	1
ENSMUSG00000003200.10	Sh3gl1	13.662	0.312941	0.242211	0.25986	0.794972	1
ENSMUSG00000003208.9	Ccdc94	2.04634	0.00516279	0.504007	0	1	1
ENSMUSG00000003226.7	Ranbp2	24.4617	0.114981	0.180498	0	1	1
ENSMUSG00000003228.9	Grk5	0.783559	1.03094	0.833183	0.937291	NA	NA
ENSMUSG00000003233.12	Dvl3	16.5696	0.0601051	0.201981	0	1	1
ENSMUSG00000003234.16	Abcf3	5.06015	0.709325	0.37704	1.21824	0.223133	0.574049
ENSMUSG00000003235.13	Eif2b5	6.87061	0.867274	0.325609	1.89575	0.0579928	0.216875
ENSMUSG00000003269.17	Cyth2	5.47964	0.0939097	0.32518	0	1	1
ENSMUSG00000003271.17	Sult2b1	0.988994	1.43722	0.830081	1.43025	0.152646	0.440155
ENSMUSG00000003282.9	Plag1	5.19069	0.301728	0.412186	0.125497	0.90013	1
ENSMUSG00000003299.10	Mrpl4	7.88569	0.441048	0.26277	0.727053	0.467193	0.924758
ENSMUSG00000003308.15	Keap1	10.8506	0.400784	0.248347	0.607149	0.543752	1
ENSMUSG00000003309.14	Ap1m2	6.97444	0.040654	0.298895	0	1	1
ENSMUSG00000003316.14	Glg1	33.9451	0.241092	0.151797	0	1	1
ENSMUSG00000003344.14	Btbd2	6.69044	-0.271804	0.320771	-0.0679725	0.945808	1
ENSMUSG00000003345.16	Csnk1g2	9.65543	-0.29161	0.205245	-0.202732	0.839344	1
ENSMUSG00000003346.14	Abhd17a	3.8849	0.874734	0.336806	1.85488	0.0636135	0.232271
ENSMUSG00000003348.10	Mob3a	4.99699	-0.168834	0.441795	0	1	1
ENSMUSG00000003352.14	Cacnb3	7.34012	0.158138	0.346543	0	1	1
ENSMUSG00000003355.7	Fkbp11	1.3367	1.89349	0.629122	2.61235	0.00899219	0.0482345
ENSMUSG00000003360.15	Ddx23	12.7495	-0.277314	0.234819	-0.11632	0.907399	1
ENSMUSG00000003363.15	Pld3	17.8464	-0.274185	0.208596	-0.115939	0.907701	1
ENSMUSG00000003378.9	Grik5	1.76122	-1.07734	0.501068	-1.65116	0.0987059	0.321802
ENSMUSG00000003380.11	Rabac1	13.3748	1.70466	0.205048	7.09421	1.3009e-12	3.24633e-11
ENSMUSG00000003382.18	Etv3	15.4013	-0.358317	0.221109	-0.489882	0.624217	1
ENSMUSG00000003402.14	Prkcsh	10.5334	0.672908	0.251298	1.68289	0.0923958	0.305527
ENSMUSG00000003420.8	Fcgrt	3.5336	0.928712	0.465322	1.45859	0.144679	0.423693
ENSMUSG00000003421.13	Nosip	4.55439	0.0408486	0.386002	0	1	1
ENSMUSG00000003423.15	Pih1d1	2.55806	1.81986	0.370678	4.23509	2.28457e-05	0.00023535
ENSMUSG00000003429.11	Rps11	75.3743	2.81456	0.122892	20.8684	1.03853e-96	3.05304e-94
ENSMUSG00000003435.9	Supt5	23.1371	-0.152932	0.161359	0	1	1
ENSMUSG00000003437.14	Paf1	5.811	-0.11294	0.286986	0	1	1
ENSMUSG00000003438.17	Timm50	6.61143	0.730942	0.337555	1.42478	0.15422	0.443246
ENSMUSG00000003444.8	Med29	2.35853	0.852157	0.409461	1.47061	0.141397	0.417284
ENSMUSG00000003458.12	Ncstn	32.4463	0.0769009	0.173483	0	1	1
ENSMUSG00000003464.13	Pex19	9.85405	0.126895	0.276845	0	1	1
ENSMUSG00000003469.9	Phyhip	39.5501	-0.665146	0.26412	-1.5718	0.115996	0.360706
ENSMUSG00000003500.13	Impdh1	3.34047	0.940967	0.487684	1.41683	0.156531	0.447927
ENSMUSG00000003518.13	Dusp3	2.35332	0.978091	0.567855	1.28218	0.19978	0.53285
ENSMUSG00000003526.12	Prodh	3.5767	-0.569738	0.547325	-0.584184	0.559097	1
ENSMUSG00000003527.9	Dgcr14	4.69773	-0.353654	0.413285	-0.250805	0.801965	1
ENSMUSG00000003528.15	Slc25a1	15.339	-0.319015	0.248478	-0.27775	0.781205	1
ENSMUSG00000003531.15	Dgcr6	6.09656	0.790644	0.30229	1.7885	0.0736962	0.258605
ENSMUSG00000003534.17	Ddr1	87.697	-0.550028	0.119799	-2.50442	0.0122654	0.0624564
ENSMUSG00000003541.6	Ier3	5.54515	1.17307	0.426798	2.16279	0.0305574	0.1322
ENSMUSG00000003545.3	Fosb	42.2039	-0.310267	0.441149	-0.136614	0.891336	1
ENSMUSG00000003546.10	Klc4	4.03634	0.743657	0.504408	0.978685	0.327736	0.744899
ENSMUSG00000003549.9	Ercc1	2.38718	0.56723	0.4371	0.72576	0.467986	0.924758
ENSMUSG00000003573.15	Homer3	5.50217	0.30425	0.378504	0.143327	0.886032	1
ENSMUSG00000003575.13	Crtc1	14.2271	-0.521637	0.228721	-1.18764	0.234977	0.594936
ENSMUSG00000003581.14	Rnf215	2.518	0.474709	0.443252	0.506954	0.612187	1
ENSMUSG00000003585.13	Sec14l2	0.844359	0.0646822	0.751223	0	1	1
ENSMUSG00000003604.14	Aven	0.837392	1.97812	0.679507	2.54319	0.0109845	0.0570183
ENSMUSG00000003623.4	Crot	10.8157	1.08005	0.260182	3.19029	0.00142132	0.00970607
ENSMUSG00000003644.17	Rps6ka1	8.28839	0.264497	0.378426	0.0383098	0.969441	1
ENSMUSG00000003660.10	Snrnp200	45.106	0.104988	0.149626	0	1	1
ENSMUSG00000003662.10	Ciao1	2.60578	1.10782	0.443985	1.93209	0.0533478	0.203868
ENSMUSG00000003680.16	Taf6l	2.28531	-0.208738	0.572941	0	1	1
ENSMUSG00000003721.14	Insig2	8.74584	2.87817	0.322632	8.14604	3.76038e-16	1.1896e-14
ENSMUSG00000003731.13	Kpna6	13.0843	-0.416798	0.224827	-0.741896	0.45815	0.912741
ENSMUSG00000003746.16	Man1a	6.73882	-1.22449	0.435173	-2.23932	0.0251354	0.112985
ENSMUSG00000003752.9	Itpkc	8.56335	-0.091756	0.343572	0	1	1
ENSMUSG00000003762.13	Coq8b	2.73919	0.0377058	0.469257	0	1	1
ENSMUSG00000003778.14	Brd8	8.67527	-0.164261	0.263932	0	1	1
ENSMUSG00000003779.16	Kif20a	2.51879	1.41338	0.654103	1.77859	0.0753065	0.262638
ENSMUSG00000003808.18	Farsa	6.87487	0.353504	0.3383	0.305952	0.759641	1
ENSMUSG00000003809.14	Gcdh	2.64231	1.41119	0.480977	2.41422	0.0157688	0.0769104
ENSMUSG00000003810.12	Mast2	7.57149	0.302224	0.310516	0.168185	0.866438	1
ENSMUSG00000003812.13	Dnase2a	8.26668	1.10059	0.280408	3.03338	0.00241827	0.0155453
ENSMUSG00000003813.15	Rad23a	8.358	0.70837	0.242426	1.89076	0.0586568	0.218539
ENSMUSG00000003814.8	Calr	37.2111	0.960151	0.156272	4.54432	5.51123e-06	6.32637e-05
ENSMUSG00000003824.12	Syce2	1.61997	1.26807	0.474851	2.14398	0.0320347	0.137024
ENSMUSG00000003847.16	Nfat5	57.5695	0.325369	0.130285	0.578495	0.56293	1
ENSMUSG00000003848.14	Nob1	4.16226	0.203261	0.375375	0	1	1
ENSMUSG00000003849.8	Nqo1	1.60663	-0.0195105	0.555108	0	1	1
ENSMUSG00000003863.18	Ppfia3	2.00564	-1.54928	0.607003	-2.14049	0.0323152	0.137826
ENSMUSG00000003865.16	Gys1	9.37835	0.393031	0.337257	0.424101	0.671492	1
ENSMUSG00000003868.14	Ruvbl2	11.8408	0.588285	0.246661	1.37146	0.170233	0.475159
ENSMUSG00000003873.11	Bax	3.94566	2.11982	0.296812	6.29966	2.98294e-10	5.91338e-09
ENSMUSG00000003923.14	Tfam	2.78787	1.72159	0.374959	3.92466	8.68531e-05	0.000797289
ENSMUSG00000003929.11	Zfp81	3.66465	0.527469	0.43283	0.641056	0.521486	0.982412
ENSMUSG00000003948.17	Mmd	3.07114	-0.131047	0.41735	0	1	1
ENSMUSG00000003949.16	Hlf	0.90244	0.0237756	0.817894	0	1	1
ENSMUSG00000003955.8	Fam162a	3.87215	2.35966	0.300178	7.02803	2.09473e-12	5.15261e-11
ENSMUSG00000003970.9	Rpl8	126.313	3.59075	0.134908	24.7632	2.2339e-135	3.36564e-132
ENSMUSG00000003992.15	Ssbp2	8.7367	0.981579	0.28493	2.56758	0.0102412	0.0538794
ENSMUSG00000004018.9	Fancl	1.12874	0.729123	0.586172	0.817377	0.413713	0.861229
ENSMUSG00000004032.10	Gstm5	8.79578	2.49643	0.292688	7.67517	1.65198e-14	4.70717e-13
ENSMUSG00000004040.16	Stat3	36.4084	-0.0966019	0.175091	0	1	1
ENSMUSG00000004043.14	Stat5a	4.75778	1.08157	0.453128	1.83517	0.0664803	0.240266
ENSMUSG00000004044.9	Cavin1	38.0877	1.04515	0.174046	4.56859	4.91016e-06	5.69059e-05
ENSMUSG00000004054.9	Map3k11	15.5671	0.0984958	0.216034	0	1	1
ENSMUSG00000004056.15	Akt2	18.0131	0.114095	0.183668	0	1	1
ENSMUSG00000004069.17	Dnaja3	8.45729	0.476266	0.324364	0.697566	0.485449	0.942758
ENSMUSG00000004070.15	Hmox2	4.83233	0.798568	0.321314	1.70727	0.0877724	0.29403
ENSMUSG00000004071.13	Cdip1	13.646	-0.00908785	0.222353	0	1	1
ENSMUSG00000004085.14	Map3k20	47.3295	0.15927	0.143111	0	1	1
ENSMUSG00000004096.9	Cwc15	4.93682	2.05579	0.258857	6.97602	3.03654e-12	7.29975e-11
ENSMUSG00000004099.16	Dnmt1	19.5718	0.287213	0.250361	0.148638	0.881839	1
ENSMUSG00000004100.12	Ppan	6.37352	0.393132	0.3376	0.42397	0.671588	1
ENSMUSG00000004105.8	Angptl2	20.5705	0.333489	0.33845	0.246682	0.805155	1
ENSMUSG00000004127.12	Trmt10a	0.655499	1.08749	0.722957	1.15843	0.24669	0.615346
ENSMUSG00000004187.11	Kifc2	1.05119	-0.771078	0.819127	-0.636138	NA	NA
ENSMUSG00000004207.14	Psap	131.559	0.137354	0.101519	0	1	1
ENSMUSG00000004221.16	Ikbkg	7.6809	-0.689431	0.345598	-1.27151	0.203547	0.539316
ENSMUSG00000004233.14	Wars2	2.44886	0.600759	0.514505	0.681741	NA	NA
ENSMUSG00000004263.15	Atn1	10.258	-0.186778	0.307933	0	1	1
ENSMUSG00000004264.17	Phb2	13.0726	1.53055	0.2301	5.56519	2.6186e-08	4.2365e-07
ENSMUSG00000004266.15	Ptpn6	4.80826	-0.351877	0.383588	-0.265588	0.790556	1
ENSMUSG00000004268.11	Emg1	7.87134	1.46527	0.255998	4.74719	2.06259e-06	2.56557e-05
ENSMUSG00000004270.13	Lpcat3	9.38287	0.0450155	0.2742	0	1	1
ENSMUSG00000004285.12	Atp6v1f	11.6667	1.16261	0.202965	4.49638	6.91206e-06	7.74267e-05
ENSMUSG00000004317.14	Clcn5	2.09197	0.0244639	0.542508	0	1	1
ENSMUSG00000004319.15	Clcn3	7.47227	-0.577491	0.290493	-1.12736	0.259589	0.636642
ENSMUSG00000004356.8	Utp20	11.2205	0.0224829	0.277586	0	1	1
ENSMUSG00000004364.14	Cul3	6.30224	0.787345	0.24538	2.18985	0.0285353	0.12519
ENSMUSG00000004383.18	Large1	3.66454	0.23249	0.41565	0	1	1
ENSMUSG00000004393.10	Ddx56	6.8698	0.305745	0.334451	0.166676	0.867625	1
ENSMUSG00000004394.12	Tmed4	4.30312	0.0833315	0.332113	0	1	1
ENSMUSG00000004446.12	Bid	4.09181	-1.90791	0.424804	-3.90276	9.51025e-05	0.000865763
ENSMUSG00000004451.14	Ralb	2.56899	1.95849	0.490578	3.48261	0.000496546	0.00381932
ENSMUSG00000004455.16	Ppp1cc	13.2665	0.580069	0.239147	1.38019	0.167528	0.470241
ENSMUSG00000004460.17	Dnajb11	4.84722	1.71915	0.321082	4.57563	4.74791e-06	5.5238e-05
ENSMUSG00000004462.7	Tbccd1	2.36616	-0.530778	0.487996	-0.575369	0.565042	1
ENSMUSG00000004473.10	Clec11a	2.57773	-0.991688	0.522619	-1.41918	0.155848	0.446906
ENSMUSG00000004500.9	Zfp324	1.93285	-0.631109	0.662219	-0.575503	0.564951	1
ENSMUSG00000004508.6	Gab2	2.3591	-0.31482	0.748443	-0.0866064	0.930984	1
ENSMUSG00000004530.12	Coro1c	23.9868	0.874401	0.198175	3.15075	0.00162852	0.0109534
ENSMUSG00000004535.12	Tax1bp1	44.5419	0.072705	0.111579	0	1	1
ENSMUSG00000004558.15	Ndrg2	16.4579	1.16209	0.21775	4.1887	2.8056e-05	0.000284145
ENSMUSG00000004561.14	Mettl17	2.03674	-0.117965	0.442084	0	1	1
ENSMUSG00000004562.16	Arhgef40	14.3769	0.0245486	0.257873	0	1	1
ENSMUSG00000004565.15	Pnpla6	5.64266	-0.281017	0.375632	-0.0825736	0.934191	1
ENSMUSG00000004567.16	Mcoln1	6.4081	-0.619032	0.339097	-1.08828	0.276472	0.665001
ENSMUSG00000004568.13		11.9746	0.255932	0.262335	0.0226126	0.981959	1
ENSMUSG00000004591.16	Pkn2	7.89115	-0.0319137	0.251657	0	1	1
ENSMUSG00000004610.4	Etfb	9.33098	1.81794	0.228262	6.86904	6.46349e-12	1.50105e-10
ENSMUSG00000004626.14	Stxbp2	11.3331	0.0225745	0.204184	0	1	1
ENSMUSG00000004631.15	Sgce	1.87973	1.2835	0.550645	1.87689	0.0605337	0.222987
ENSMUSG00000004633.17	Chn2	1.77856	2.95408	0.630953	4.28571	1.82156e-05	0.00019075
ENSMUSG00000004637.15	Wwox	3.84767	-0.872699	0.380488	-1.63658	0.101719	0.329089
ENSMUSG00000004642.13	Slbp	7.04319	0.937175	0.330997	2.07608	0.0378868	0.157032
ENSMUSG00000004665.10	Cnn2	15.4138	1.33909	0.309654	3.51712	0.000436249	0.00340477
ENSMUSG00000004667.18	Polr2e	11.9736	0.832729	0.239798	2.43008	0.0150953	0.074293
ENSMUSG00000004677.17	Myo9b	16.6639	-0.151152	0.22957	0	1	1
ENSMUSG00000004768.14	Rab23	3.76001	0.7693	0.4681	1.10938	0.267266	0.648814
ENSMUSG00000004771.12	Rab11a	26.3446	0.166885	0.154223	0	1	1
ENSMUSG00000004788.11	Eif2b2	4.47779	0.324905	0.394929	0.189667	0.84957	1
ENSMUSG00000004789.10	Dlst	18.2923	0.562083	0.202395	1.54195	0.123085	0.376248
ENSMUSG00000004798.14	Ulk2	5.66874	0.301856	0.343874	0.150799	0.880134	1
ENSMUSG00000004815.12	Dgkq	4.11433	-0.315417	0.437496	-0.149526	0.881139	1
ENSMUSG00000004843.7	Chmp2b	7.3813	0.963553	0.248576	2.87056	0.00409741	0.0246218
ENSMUSG00000004846.10	Plod3	14.7892	-0.0862846	0.282705	0	1	1
ENSMUSG00000004849.14	Ap1s1	6.01653	1.44883	0.293252	4.08804	4.35039e-05	0.00042389
ENSMUSG00000004864.13	Mapk13	5.21764	1.62002	0.354412	3.8656	0.000110818	0.000993079
ENSMUSG00000004865.16	Srpk1	13.6468	0.141479	0.217142	0	1	1
ENSMUSG00000004880.11	Lbr	11.9277	0.410113	0.284818	0.562157	0.574009	1
ENSMUSG00000004885.5	Crabp2	1.31104	1.85744	0.810537	1.98318	0.0473477	0.186619
ENSMUSG00000004895.9	Prcc	2.08901	0.278031	0.324261	0.0864457	0.931112	1
ENSMUSG00000004896.16	Rrnad1	2.73381	-0.406035	0.350055	-0.445745	0.655782	1
ENSMUSG00000004897.16	Hdgf	17.9831	0.217486	0.189219	0	1	1
ENSMUSG00000004929.12	Thop1	5.25561	0.678895	0.401377	1.06856	0.285268	0.678708
ENSMUSG00000004931.11	Apba3	6.78213	-0.138686	0.349176	0	1	1
ENSMUSG00000004934.14	Pias4	4.49003	-0.344383	0.340022	-0.277578	0.781336	1
ENSMUSG00000004936.8	Map2k1	5.83596	0.521463	0.349096	0.777617	0.436795	0.886361
ENSMUSG00000004937.6	Sgta	16.2328	0.331237	0.221974	0.365976	0.714383	1
ENSMUSG00000004945.15	Tmem242	4.67013	0.729897	0.281063	1.70744	0.0877405	0.294005
ENSMUSG00000004947.15	Dtx2	8.77747	-0.885978	0.304768	-2.08676	0.0369096	0.153669
ENSMUSG00000004951.10	Hspb1	84.6257	1.74632	0.154136	9.70779	2.79336e-22	1.20675e-20
ENSMUSG00000004980.16	Hnrnpa2b1	53.5483	0.368328	0.089112	1.32785	0.184227	0.503055
ENSMUSG00000004994.12	Ccdc130	1.33209	0.0195066	0.610508	0	1	1
ENSMUSG00000004996.9	Mri1	3.01559	-0.50792	0.436979	-0.590235	0.555033	1
ENSMUSG00000005034.15	Prkacb	12.167	0.754518	0.238006	2.11977	0.0340254	0.143595
ENSMUSG00000005043.13	Sgsh	2.84897	0.0833944	0.546518	0	1	1
ENSMUSG00000005054.7	Cstb	5.78095	3.40717	0.242638	13.0118	1.04805e-38	7.99505e-37
ENSMUSG00000005069.12	Pex5	3.11237	0.251508	0.488724	0.00308643	0.997537	1
ENSMUSG00000005078.16	Jkamp	3.68399	0.99871	0.375196	1.99552	0.0459864	0.182488
ENSMUSG00000005087.17	Cd44	52.5647	0.845401	0.190331	3.12824	0.00175858	0.0116784
ENSMUSG00000005102.13	Eif2ak4	4.39565	0.401808	0.382905	0.396462	0.691764	1
ENSMUSG00000005103.12	Wdr1	43.5337	0.849178	0.171988	3.48384	0.000494283	0.00380434
ENSMUSG00000005125.13	Ndrg1	15.3795	-0.514	0.391288	-0.674694	0.49987	0.959194
ENSMUSG00000005142.10	Man2b1	7.12317	-0.0140506	0.323814	0	1	1
ENSMUSG00000005148.8	Klf5	13.8749	-1.94075	0.276747	-6.10936	1.0003e-09	1.86925e-08
ENSMUSG00000005150.16	Wdr83	2.03369	1.05112	0.466859	1.71597	0.0861671	0.290185
ENSMUSG00000005161.15	Prdx2	25.4992	1.66923	0.164242	8.64106	5.56916e-18	1.98595e-16
ENSMUSG00000005198.15	Polr2a	33.5197	-0.00555731	0.175973	0	1	1
ENSMUSG00000005204.12	Senp3	7.40236	0.00228408	0.278894	0	1	1
ENSMUSG00000005225.15	Plekha8	1.23848	0.141331	0.685798	0	NA	NA
ENSMUSG00000005233.16	Spc25	1.68905	1.6885	0.656743	2.19035	0.0284987	0.12519
ENSMUSG00000005251.15	Ripk4	18.718	0.129798	0.255152	0	1	1
ENSMUSG00000005262.13	Ufd1	7.26936	-0.143471	0.314459	0	1	1
ENSMUSG00000005267.13	Zfp287	1.24681	0.313056	0.772567	0.0816189	0.93495	1
ENSMUSG00000005268.20	Prlr	12.7252	0.464459	0.303166	0.707398	0.479319	0.937897
ENSMUSG00000005299.6	Letm1	11.6891	0.292807	0.289925	0.14765	0.882619	1
ENSMUSG00000005312.15	Ubqln1	18.6952	-0.15363	0.178939	0	1	1
ENSMUSG00000005354.16	Txn2	17.8737	0.260395	0.21593	0.0481421	0.961603	1
ENSMUSG00000005355.9	Casp14	1.20664	0.518549	0.905912	0.296441	0.766893	1
ENSMUSG00000005362.14	Crbn	4.12141	0.00746496	0.377286	0	1	1
ENSMUSG00000005370.4	Msh6	4.07786	0.666766	0.389599	1.06973	0.28474	0.677853
ENSMUSG00000005371.15	Fbxo11	8.10963	0.582896	0.248988	1.337	0.181223	0.497357
ENSMUSG00000005374.13	Tbl2	7.00911	-0.649399	0.383721	-1.04086	0.297942	0.6973
ENSMUSG00000005378.17	Bud23	4.19259	0.744624	0.309421	1.59855	0.109921	0.34792
ENSMUSG00000005410.6	Mcm5	13.1498	3.11476	0.572559	5.00344	5.63163e-07	7.60112e-06
ENSMUSG00000005413.8	Hmox1	0.959312	0.00718881	0.734761	0	1	1
ENSMUSG00000005417.17	Mprip	27.9134	0.403993	0.149277	1.03159	0.302263	0.703859
ENSMUSG00000005442.13	Cic	35.5006	0.0110358	0.141761	0	1	1
ENSMUSG00000005447.12	Pafah1b3	4.77237	1.14333	0.310535	2.87676	0.00401787	0.0242987
ENSMUSG00000005469.10	Prkaca	6.32502	1.04815	0.251945	3.16796	0.00153511	0.0103831
ENSMUSG00000005470.8	Asf1b	1.70591	1.57066	0.684548	1.92925	0.0537004	0.204761
ENSMUSG00000005481.18	Ddx39	8.84248	1.2493	0.325271	3.07219	0.00212491	0.0138291
ENSMUSG00000005483.10	Dnajb1	36.7695	0.586705	0.199294	1.68949	0.0911259	0.302406
ENSMUSG00000005501.14	Usp40	8.69858	-0.101346	0.300289	0	1	1
ENSMUSG00000005505.12	Kbtbd4	4.16491	0.606162	0.507134	0.702303	0.48249	0.94086
ENSMUSG00000005506.16	Celf1	22.1829	0.0719976	0.160621	0	1	1
ENSMUSG00000005510.9	Ndufs3	7.62986	0.996693	0.237979	3.13764	0.00170314	0.0113695
ENSMUSG00000005514.14	Por	6.70546	0.57577	0.376684	0.864836	0.387129	0.827316
ENSMUSG00000005533.10	Igf1r	24.0828	0.213181	0.16554	0	1	1
ENSMUSG00000005534.10	Insr	13.0921	-0.444953	0.235749	-0.82695	0.408265	0.855706
ENSMUSG00000005566.14	Trim28	20.5981	0.0558243	0.211437	0	1	1
ENSMUSG00000005575.16	Ube2m	2.183	0.244577	0.353437	0	1	1
ENSMUSG00000005580.11	Adcy9	2.54151	-0.0819617	0.544946	0	1	1
ENSMUSG00000005609.16	Ctr9	9.00889	0.226627	0.303033	0	1	1
ENSMUSG00000005610.17	Eif4g2	60.5397	0.877565	0.106863	5.87264	4.28919e-09	7.60259e-08
ENSMUSG00000005615.15	Pcyt1a	10.1868	-0.292227	0.28236	-0.149551	0.881119	1
ENSMUSG00000005621.11	Zfp592	11.5602	-0.123979	0.238721	0	1	1
ENSMUSG00000005625.15	Psmd4	12.3828	1.2233	0.245838	3.95909	7.52349e-05	0.000695937
ENSMUSG00000005656.9	Snx6	8.47067	0.80679	0.24864	2.23934	0.0251338	0.112985
ENSMUSG00000005667.8	Mthfd2	1.28249	1.05248	0.690018	1.16298	0.244838	0.611806
ENSMUSG00000005674.9	Tomm40l	2.89568	0.508499	0.471142	0.548664	0.583236	1
ENSMUSG00000005677.14	Nr1i3	0.421477	0.581867	0.604997	0.548543	0.583319	1
ENSMUSG00000005682.9	Pan2	8.531	-0.108082	0.333489	0	1	1
ENSMUSG00000005683.8	Cs	38.9636	0.405428	0.164419	0.945314	0.344498	0.767796
ENSMUSG00000005686.17	Ampd3	16.0492	0.272297	0.267361	0.0833953	0.933537	1
ENSMUSG00000005687.14	Bcas2	6.72901	1.96487	0.241048	7.11424	1.12529e-12	2.82566e-11
ENSMUSG00000005698.15	Ctcf	13.0051	-0.142197	0.205203	0	1	1
ENSMUSG00000005699.16	Pard6a	0.523377	1.02116	0.774737	0.995389	0.319547	0.731807
ENSMUSG00000005718.8	Tfap4	1.54052	-0.744872	0.407412	-1.21467	0.224492	0.576437
ENSMUSG00000005732.14	Ranbp1	7.49986	1.96192	0.254619	6.72345	1.77466e-11	3.97584e-10
ENSMUSG00000005763.15	Cd247	0.48023	0.228639	0.86815	0	1	1
ENSMUSG00000005774.12	Rfx5	5.39984	-0.0546048	0.433171	0	1	1
ENSMUSG00000005779.12	Psmb4	12.5409	2.19722	0.239198	8.14062	3.93257e-16	1.23115e-14
ENSMUSG00000005802.12	Slc30a4	3.44984	0.395643	0.396538	0.367287	0.713405	1
ENSMUSG00000005804.14	Bloc1s6	3.228	0.165633	0.361889	0	1	1
ENSMUSG00000005813.12	Metap1	7.6521	0.25431	0.274429	0.0157056	0.987469	1
ENSMUSG00000005823.9	Gpr108	7.78398	-0.522174	0.293329	-0.927879	0.35347	0.780673
ENSMUSG00000005836.10	Gata6	2.92673	-0.162362	0.84437	0	1	1
ENSMUSG00000005846.12	Rsl1d1	7.14638	1.12758	0.279944	3.13486	0.00171938	0.0114559
ENSMUSG00000005871.15	Apc	19.186	-0.324266	0.188816	-0.393325	0.694079	1
ENSMUSG00000005873.6	Reep5	54.4905	0.731822	0.12661	3.80557	0.00014148	0.00123301
ENSMUSG00000005881.13	Ergic3	19.5892	0.371389	0.171389	0.708265	0.478781	0.937335
ENSMUSG00000005882.18	Uqcc1	3.06059	0.460995	0.451856	0.466952	0.640534	1
ENSMUSG00000005886.14	Ncoa2	21.5301	0.22722	0.198038	0	1	1
ENSMUSG00000005893.14	Nr2c2	8.43619	0.614049	0.254035	1.43307	0.151839	0.438561
ENSMUSG00000005897.14	Nr2c1	3.18373	0.443154	0.409502	0.471679	0.637156	1
ENSMUSG00000005899.14	Smpd4	5.85516	-0.0185099	0.31422	0	1	1
ENSMUSG00000005907.14	Pex1	3.00949	0.107381	0.44619	0	1	1
ENSMUSG00000005936.19	Kctd20	10.3327	0.186643	0.26129	0	1	1
ENSMUSG00000005949.9	Ctns	4.94249	-0.158066	0.387868	0	1	1
ENSMUSG00000005951.13	Shpk	0.712049	0.833814	0.856511	0.681619	0.49548	0.953997
ENSMUSG00000005958.15	Ephb3	22.3905	1.33532	0.225361	4.81593	1.46516e-06	1.86479e-05
ENSMUSG00000005968.14	Tuft1	12.4617	-0.142131	0.226675	0	1	1
ENSMUSG00000005973.6	Rcn1	5.68194	3.197	0.351009	8.39581	4.62694e-17	1.57538e-15
ENSMUSG00000005981.11	Trap1	9.68926	0.276075	0.306471	0.0850811	0.932197	1
ENSMUSG00000005982.14	Naa60	9.87635	0.203055	0.299506	0	1	1
ENSMUSG00000005983.15	1700037C18Rik	0.766577	1.03327	0.749451	1.04512	0.295966	0.694294
ENSMUSG00000005986.16	Ankrd13d	1.34379	0.693412	0.613072	0.723263	NA	NA
ENSMUSG00000006005.18	Tpr	15.2081	0.896736	0.178914	3.61478	0.000300606	0.00243168
ENSMUSG00000006010.14	BC003331	3.56859	0.69557	0.369471	1.20597	0.22783	0.582651
ENSMUSG00000006019.15	Dhx34	2.9397	-0.602864	0.505497	-0.698055	0.485143	0.94265
ENSMUSG00000006021.5	Kptn	1.88868	0.176127	0.55153	0	1	1
ENSMUSG00000006024.13	Napa	20.2214	0.63103	0.20546	1.85452	0.0636642	0.232317
ENSMUSG00000006050.12	Sra1	6.86445	1.91988	0.281906	5.92353	3.15101e-09	5.61822e-08
ENSMUSG00000006057.15	Atp5g1	18.337	1.63729	0.18947	7.32196	2.44375e-13	6.40315e-12
ENSMUSG00000006058.10	Snf8	1.81997	2.12411	0.351183	5.33655	9.47306e-08	1.43802e-06
ENSMUSG00000006095.12	Tbcb	7.21827	1.94307	0.276666	6.11953	9.3851e-10	1.76197e-08
ENSMUSG00000006127.9	Inpp5k	9.78441	-0.423429	0.300126	-0.577855	0.563362	1
ENSMUSG00000006134.4	Crkl	18.8803	-0.167806	0.208065	0	1	1
ENSMUSG00000006154.13	Eps8l1	2.02983	0.476613	0.596495	0.379907	0.704014	1
ENSMUSG00000006169.20		6.46012	0.733066	0.271289	1.78063	0.0749727	0.261775
ENSMUSG00000006191.17	Cdkal1	4.77869	-0.0716024	0.318264	0	1	1
ENSMUSG00000006205.13	Htra1	65.8567	-1.71258	0.258744	-5.65263	1.58012e-08	2.64149e-07
ENSMUSG00000006215.12	Zbtb17	8.06931	-0.0516517	0.367379	0	1	1
ENSMUSG00000006219.12	Fblim1	1.84299	0.989579	0.630209	1.17355	NA	NA
ENSMUSG00000006262.15	Mob1b	12.2017	0.564045	0.206264	1.52254	0.127874	0.387837
ENSMUSG00000006269.7	Atp6v1b1	15.7258	-4.49332	0.407145	-10.4221	1.96499e-25	9.95125e-24
ENSMUSG00000006273.14	Atp6v1b2	11.9279	0.0219944	0.271132	0	1	1
ENSMUSG00000006276.10	Eps15l1	11.3848	-0.196451	0.23251	0	1	1
ENSMUSG00000006281.8	Tep1	7.39166	0.101996	0.311307	0	1	1
ENSMUSG00000006288.8	Ttc5	7.10838	0.128573	0.31053	0	1	1
ENSMUSG00000006289.14	Osgep	9.1278	2.12308	0.277608	6.74719	1.50741e-11	3.4024e-10
ENSMUSG00000006299.13	Aamp	20.123	0.351036	0.180746	0.558994	0.576166	1
ENSMUSG00000006301.17	Tmbim1	29.2326	-0.636661	0.158669	-2.43691	0.0148134	0.0732516
ENSMUSG00000006304.14	Arpc2	24.7941	1.52199	0.16736	7.60034	2.95364e-14	8.2408e-13
ENSMUSG00000006307.16	Kmt2b	9.1949	-0.155432	0.240625	0	1	1
ENSMUSG00000006315.9	Tmem147	5.82274	1.74176	0.306799	4.86234	1.16006e-06	1.49702e-05
ENSMUSG00000006333.14	Rps9	74.6141	2.488	0.119132	18.7859	9.85919e-79	1.8282e-76
ENSMUSG00000006335.16	Tfpt	1.19467	-0.049647	0.567595	0	1	1
ENSMUSG00000006342.15	Susd2	12.5562	-1.59006	0.46716	-2.86852	0.00412391	0.0247537
ENSMUSG00000006344.17	Ggt5	1.83083	2.31034	0.849741	2.42467	0.0153225	0.0752604
ENSMUSG00000006356.10	Crip2	58.8891	-0.172592	0.148809	0	1	1
ENSMUSG00000006360.11	Crip1	31.529	1.48095	0.236893	5.19622	2.03383e-07	2.94283e-06
ENSMUSG00000006369.14	Fbln1	60.1729	-0.57767	0.238939	-1.37135	0.170266	0.475159
ENSMUSG00000006373.10	Pgrmc1	10.5203	0.749917	0.261966	1.90833	0.0563489	0.211712
ENSMUSG00000006378.15	Gcat	9.28544	0.935467	0.346557	1.97793	0.0479364	0.188017
ENSMUSG00000006390.15	Elovl1	10.4989	0.555481	0.283994	1.07566	0.28208	0.673666
ENSMUSG00000006392.16	Med8	3.67259	1.82091	0.350101	4.487	7.22315e-06	8.04626e-05
ENSMUSG00000006395.16	Hyi	1.57655	2.48188	0.453195	4.92476	8.44627e-07	1.10535e-05
ENSMUSG00000006398.15	Cdc20	1.66656	1.95089	0.785858	2.16437	0.0304359	0.131816
ENSMUSG00000006411.12	Nectin4	5.8884	0.802407	0.562937	0.981293	0.326448	0.74285
ENSMUSG00000006412.10	Pfdn2	2.86316	1.46166	0.32719	3.70323	0.000212875	0.00178188
ENSMUSG00000006418.17	Rnf114	9.63733	0.457423	0.276181	0.751039	0.452629	0.905299
ENSMUSG00000006423.15	C330007P06Rik	5.27452	0.515384	0.36569	0.725707	0.468018	0.924758
ENSMUSG00000006442.10	Srm	10.8594	0.732296	0.287495	1.67758	0.0934288	0.308604
ENSMUSG00000006445.3	Epha2	10.8973	-0.0636641	0.336195	0	1	1
ENSMUSG00000006456.10	Rbm14	14.5786	-0.454874	0.251533	-0.814502	0.415357	0.863751
ENSMUSG00000006463.13	Zdhhc24	1.13928	-0.303115	0.747395	-0.0710663	NA	NA
ENSMUSG00000006464.9	Bbs1	1.67937	0.0598218	0.616293	0	NA	NA
ENSMUSG00000006471.18	Ndor1	6.39934	-0.0458112	0.351611	0	1	1
ENSMUSG00000006476.19	Nsmf	7.69905	0.967689	0.357202	2.0092	0.0445161	0.178375
ENSMUSG00000006494.11	Pdk1	5.98193	0.365635	0.336515	0.343623	0.73113	1
ENSMUSG00000006498.16	Ptbp1	52.9799	0.484273	0.145931	1.60537	0.108412	0.344409
ENSMUSG00000006517.5	Mvd	2.0067	2.10845	0.667906	2.78251	0.00539403	0.0311819
ENSMUSG00000006519.11	Cyba	1.12185	1.56757	0.57151	2.30542	0.021143	0.0978593
ENSMUSG00000006526.13	Tmem110	3.01602	-0.267268	0.494923	-0.0348912	0.972166	1
ENSMUSG00000006527.16	Sfmbt1	3.94202	0.376521	0.417202	0.30326	0.761692	1
ENSMUSG00000006576.16	Slc4a3	3.84843	0.640785	0.413979	0.943975	0.345183	0.768764
ENSMUSG00000006585.3	Cdt1	3.05251	2.03738	0.538537	3.31895	0.00090357	0.0064366
ENSMUSG00000006589.8	Aprt	10.0383	2.30434	0.273198	7.5196	5.49438e-14	1.50167e-12
ENSMUSG00000006599.13	Gtf2h1	4.17345	0.759042	0.387411	1.31396	0.188861	0.512343
ENSMUSG00000006641.12	Slc5a6	3.85449	-0.822208	0.538002	-1.06358	0.287518	0.681905
ENSMUSG00000006649.17	Nphs1	0.491457	2.20555	0.305683	6.39733	1.58116e-10	3.19761e-09
ENSMUSG00000006673.14	Qrich1	17.4867	0.402337	0.199148	0.764944	0.444305	0.894064
ENSMUSG00000006676.16	Usp19	24.0113	0.203736	0.196633	0	1	1
ENSMUSG00000006678.6	Pola1	7.74523	0.329477	0.415483	0.191288	0.8483	1
ENSMUSG00000006699.17	Cdc42	41.7012	1.35463	0.129579	8.52476	1.53122e-17	5.36504e-16
ENSMUSG00000006705.13	Pknox1	5.36371	1.03313	0.392491	1.99528	0.0460119	0.182488
ENSMUSG00000006715.11	Gmnn	1.90274	2.37064	0.564894	3.75406	0.000173993	0.00148628
ENSMUSG00000006717.7	Acot13	1.79254	2.19358	0.448351	4.33495	1.45792e-05	0.000154959
ENSMUSG00000006728.12	Cdk4	28.8151	0.48202	0.176763	1.31261	0.189316	0.513115
ENSMUSG00000006731.10	B4galnt1	3.67279	1.08093	0.532343	1.56089	0.118551	0.365914
ENSMUSG00000006732.14	Mettl1	2.68777	-0.109946	0.373417	0	1	1
ENSMUSG00000006736.9	Tspan31	8.02802	0.338604	0.262908	0.337014	0.736106	1
ENSMUSG00000006740.14	Kif5b	25.5406	0.431731	0.153506	1.18387	0.236466	0.597274
ENSMUSG00000006763.14	Saal1	3.63019	0.0547323	0.490581	0	1	1
ENSMUSG00000006782.16	Cnp	2.78585	0.306348	0.521024	0.10815	0.913877	1
ENSMUSG00000006800.14	Sulf2	10.101	-0.162325	0.356979	0	1	1
ENSMUSG00000006818.5	Sod2	12.0401	1.06629	0.249861	3.26696	0.00108707	0.00763993
ENSMUSG00000006850.8	Tmco6	2.68811	-0.578899	0.470084	-0.69966	0.484139	0.942482
ENSMUSG00000006906.10	Stambp	5.58654	-0.442521	0.347852	-0.553458	0.57995	1
ENSMUSG00000006920.14	Ezh1	14.9103	0.00438218	0.219558	0	1	1
ENSMUSG00000006931.15	P3h4	4.766	-0.328348	0.351728	-0.222752	0.823728	1
ENSMUSG00000006932.17	Ctnnb1	81.5133	0.183296	0.115403	0	1	1
ENSMUSG00000006941.5	Eif1b	3.36669	2.08625	0.344224	5.33446	9.58287e-08	1.45286e-06
ENSMUSG00000006998.16	Psmd2	23.8024	0.759347	0.187797	2.71222	0.00668335	0.037572
ENSMUSG00000007029.16	Vars	12.5999	0.759399	0.285135	1.78652	0.074015	0.259332
ENSMUSG00000007030.8	Vwa7	1.07409	1.89761	0.920502	1.7899	0.0734703	0.258024
ENSMUSG00000007036.15	Abhd16a	6.94413	0.351987	0.292122	0.349125	0.726996	1
ENSMUSG00000007038.5	Neu1	2.72953	0.586125	0.593068	0.566757	0.570879	1
ENSMUSG00000007039.12	Ddah2	4.10885	2.47049	0.430053	5.1633	2.42631e-07	3.44862e-06
ENSMUSG00000007041.9	Clic1	29.2662	0.791579	0.156112	3.46918	0.000522053	0.00398752
ENSMUSG00000007050.17	Lsm2	2.58999	0.671291	0.381217	1.10512	0.269108	0.651447
ENSMUSG00000007080.14	Pole	5.98612	1.76004	0.620733	2.43267	0.0149878	0.0738846
ENSMUSG00000007207.10	Stx1a	1.14325	0.91761	0.710514	0.939615	0.347415	0.772439
ENSMUSG00000007216.6	Zfp775	1.05185	1.56625	0.983886	1.33781	0.180958	0.497056
ENSMUSG00000007279.14	Scube2	9.34469	-2.77768	0.54108	-4.67156	2.98926e-06	3.58861e-05
ENSMUSG00000007338.10	Mrpl49	5.7775	0.572671	0.354536	0.910123	0.362758	0.792825
ENSMUSG00000007379.15	Dennd2c	8.80287	-0.0333549	0.349143	0	1	1
ENSMUSG00000007411.16	Mark3	10.2587	0.111815	0.214962	0	1	1
ENSMUSG00000007415.15	Gatad1	5.09124	0.213615	0.278525	0	1	1
ENSMUSG00000007458.14	M6pr	17.2623	0.293032	0.226648	0.189865	0.849415	1
ENSMUSG00000007476.18	Lrrc8a	7.14175	0.916113	0.351942	1.89268	0.0584004	0.217921
ENSMUSG00000007564.15	Ppp2r1a	60.2831	0.10996	0.11759	0	1	1
ENSMUSG00000007570.16	Fance	4.05792	0.570736	0.417966	0.767373	0.44286	0.892756
ENSMUSG00000007589.9	Tinf2	3.99513	-0.315624	0.392286	-0.167287	0.867144	1
ENSMUSG00000007603.9	Dus3l	3.30482	0.391925	0.408293	0.347605	0.728137	1
ENSMUSG00000007610.15	Gtpbp3	2.49691	1.72283	0.550614	2.67489	0.00747536	0.0413875
ENSMUSG00000007613.15	Tgfbr1	9.42058	0.635151	0.315099	1.22231	0.221589	0.571174
ENSMUSG00000007617.18	Homer1	1.79507	0.696955	0.484639	0.922242	0.356402	0.783318
ENSMUSG00000007646.13	Rad51c	0.859993	-0.282522	0.72877	-0.0446262	0.964405	1
ENSMUSG00000007655.16	Cav1	77.069	-0.0356122	0.149839	0	1	1
ENSMUSG00000007656.13	Arpp19	14.7446	0.717113	0.189544	2.4644	0.0137243	0.0687219
ENSMUSG00000007659.18	Bcl2l1	9.53882	-0.540243	0.29854	-0.972209	0.330947	0.749934
ENSMUSG00000007670.10	Khsrp	10.7742	0.187718	0.208721	0	1	1
ENSMUSG00000007721.6	Ccdc124	3.93554	1.40358	0.327041	3.52732	0.000419788	0.0032898
ENSMUSG00000007739.10	Cct4	30.0863	0.827842	0.19147	3.01793	0.00254508	0.0162569
ENSMUSG00000007777.9	0610009B22Rik	1.62765	1.51263	0.405599	3.113	0.00185195	0.0122444
ENSMUSG00000007783.10	Cpt1c	1.4693	0.396748	0.655707	0.223802	0.822912	1
ENSMUSG00000007812.16	Zfp655	9.46945	0.456608	0.289577	0.71348	0.475549	0.934581
ENSMUSG00000007815.13	Rhoa	53.0351	0.263726	0.106795	0.128524	0.897734	1
ENSMUSG00000007817.15	Zmiz1	65.7415	-0.211591	0.12431	0	1	1
ENSMUSG00000007827.10	Ankrd26	1.78562	0.0718083	0.507182	0	1	1
ENSMUSG00000007833.15	Aldh16a1	6.22693	0.443756	0.379202	0.510958	0.609381	1
ENSMUSG00000007836.6	Hnrnpa0	2.42439	1.9488	0.262478	6.47217	9.6607e-11	2.00759e-09
ENSMUSG00000007837.11	Prrg2	2.52028	0.309827	0.401106	0.149155	0.881431	1
ENSMUSG00000007850.16	Hnrnph1	30.0156	0.719745	0.136032	3.45318	0.000554012	0.00418915
ENSMUSG00000007867.9	Ift43	3.80917	2.35678	0.322119	6.54038	6.13643e-11	1.30445e-09
ENSMUSG00000007872.3	Id3	28.4612	-0.459236	0.232141	-0.901333	0.367411	0.798631
ENSMUSG00000007880.16	Arid1a	39.9992	-0.190896	0.133395	0	1	1
ENSMUSG00000007888.15	Crlf1	0.803807	-0.176852	0.714528	0	1	1
ENSMUSG00000007891.16	Ctsd	57.6074	0.883793	0.15576	4.06903	4.72095e-05	0.000455213
ENSMUSG00000007892.8	Rplp1	107.867	3.44475	0.132575	24.0977	2.64365e-128	2.65533e-125
ENSMUSG00000007950.9	Abhd8	1.17752	1.41215	0.793561	1.46448	0.143063	0.420467
ENSMUSG00000007987.12	Ift22	1.83552	0.278921	0.52113	0.0554972	0.955742	1
ENSMUSG00000007989.7	Fzd3	24.1057	-1.08319	0.215725	-3.86226	0.000112342	0.00100524
ENSMUSG00000008035.12	Mid1ip1	1.92804	1.51461	0.613141	2.06251	0.039159	0.161417
ENSMUSG00000008036.11	Ap2s1	10.5992	1.85795	0.248523	6.47004	9.79795e-11	2.03261e-09
ENSMUSG00000008090.14	Fgfrl1	1.14716	0.829385	0.712837	0.812787	0.41634	0.864873
ENSMUSG00000008136.14	Fhl2	2.32434	2.78998	0.640223	3.96733	7.26818e-05	0.000675952
ENSMUSG00000008140.18		11.6544	-0.0500718	0.227997	0	1	1
ENSMUSG00000008167.14	Fbxw9	4.19664	0.207596	0.477149	0	1	1
ENSMUSG00000008200.15		9.63113	-0.275067	0.270487	-0.0926749	0.926162	1
ENSMUSG00000008206.16	Cers4	11.0724	1.2866	0.305779	3.39004	0.000698824	0.00514479
ENSMUSG00000008226.14	Scrn3	2.19228	0.376582	0.549513	0.230352	0.817818	1
ENSMUSG00000008301.11	Phax	6.07125	0.839262	0.301895	1.95187	0.0509531	0.19717
ENSMUSG00000008305.18	Tle1	7.17842	0.643316	0.325415	1.20866	0.226793	0.580615
ENSMUSG00000008333.12	Snrpb2	2.5164	0.654133	0.320432	1.26121	0.207231	0.54572
ENSMUSG00000008348.9	Ubc	29.081	1.35857	0.149142	7.43302	1.06146e-13	2.84305e-12
ENSMUSG00000008373.16	Prpf31	4.71761	1.48399	0.40191	3.07031	0.0021384	0.0138944
ENSMUSG00000008384.8	Sertad1	4.09356	0.241536	0.388611	0	1	1
ENSMUSG00000008393.9	Carhsp1	10.382	1.64012	0.303232	4.58433	4.55435e-06	5.314e-05
ENSMUSG00000008398.15	Elk3	0.915243	0.798202	0.709401	0.772767	0.43966	0.888559
ENSMUSG00000008429.8	Herpud2	8.17593	0.594477	0.270886	1.27167	0.20349	0.539285
ENSMUSG00000008435.15	Rdh13	3.23963	-0.573709	0.519674	-0.622908	0.533345	0.994956
ENSMUSG00000008450.8	Nutf2	6.29209	0.216236	0.269321	0	1	1
ENSMUSG00000008461.6	Fut1	1.70934	0.330473	0.710788	0.113216	0.909859	1
ENSMUSG00000008475.13	Arpc5	25.9037	0.728035	0.159727	2.99283	0.00276405	0.017525
ENSMUSG00000008540.11	Mgst1	2.48326	3.64419	0.426645	7.95554	1.78345e-15	5.38745e-14
ENSMUSG00000008575.17	Nfib	134.573	0.275844	0.10269	0.251674	0.801293	1
ENSMUSG00000008601.12	Rab25	5.58622	1.68345	0.391777	3.65885	0.000253349	0.00209151
ENSMUSG00000008604.11	Ubqln4	9.8785	0.298624	0.234875	0.20702	0.835994	1
ENSMUSG00000008668.15	Rps18	87.7776	3.0654	0.137703	20.4454	6.60643e-93	1.73103e-90
ENSMUSG00000008682.13	Rpl10	125.173	1.81283	0.099706	15.6743	2.26537e-55	2.5282e-53
ENSMUSG00000008683.16	Rps15a	57.8448	3.08808	0.140764	20.162	2.11331e-90	5.09435e-88
ENSMUSG00000008690.15	Ncaph2	16.8314	0.684204	0.20662	2.10146	0.0356006	0.149147
ENSMUSG00000008730.17	Hipk1	22.2808	0.28994	0.179922	0.221986	0.824325	1
ENSMUSG00000008734.9	Gprc5b	1.7281	0.445301	0.756462	0.258176	0.796271	1
ENSMUSG00000008763.16	Man1a2	9.91811	0.44647	0.232672	0.844407	0.398442	0.842087
ENSMUSG00000008822.15	Acyp1	0.676189	1.28648	0.477186	2.17207	0.0298502	0.129824
ENSMUSG00000008855.17	Hdac5	11.3972	-0.819496	0.271872	-2.09472	0.0361962	0.151221
ENSMUSG00000008859.8	Rala	7.94223	0.755872	0.248092	2.03905	0.0414452	0.168706
ENSMUSG00000008892.12	Vdac3	7.70087	1.6191	0.302739	4.52237	6.115e-06	6.97295e-05
ENSMUSG00000008958.14	Vps72	7.34625	-0.949189	0.249616	-2.80106	0.00509345	0.0296864
ENSMUSG00000008976.16	Gabpa	9.81526	0.562735	0.273523	1.14336	0.252888	0.625886
ENSMUSG00000008999.7	Bmp7	23.5835	0.466411	0.288529	0.75005	0.453225	0.90595
ENSMUSG00000009013.5	Dynll1	20.6244	0.21382	0.161252	0	1	1
ENSMUSG00000009030.14	Pdcl	3.70671	1.45086	0.386933	3.10355	0.00191216	0.0125735
ENSMUSG00000009035.15	Tmem184b	12.7025	-0.887634	0.244021	-2.61303	0.00897444	0.0481821
ENSMUSG00000009073.16	Nf2	16.016	0.109854	0.207407	0	1	1
ENSMUSG00000009076.10	Zmat5	1.38895	0.855768	0.5667	1.06894	0.285096	0.678434
ENSMUSG00000009079.16	Ewsr1	34.2539	0.229911	0.138529	0	1	1
ENSMUSG00000009090.17	Ap1b1	17.0544	-0.047457	0.220705	0	1	1
ENSMUSG00000009097.10	Tbx1	35.8475	0.446605	0.177897	1.10516	0.269089	0.651447
ENSMUSG00000009112.4	Bcl2l13	18.1451	0.591576	0.230675	1.48077	0.138669	0.410758
ENSMUSG00000009207.15	Lnpk	2.89693	-0.545687	0.371395	-0.796154	0.425942	0.874867
ENSMUSG00000009291.13	Pttg1ip	18.7549	1.17463	0.23721	3.89792	9.7022e-05	0.000880577
ENSMUSG00000009293.17	Ube2g2	7.08886	0.927847	0.321606	2.10769	0.0350575	0.147178
ENSMUSG00000009376.15	Met	9.6358	0.293557	0.318577	0.136723	0.89125	1
ENSMUSG00000009406.13	Elk1	2.35732	0.0861165	0.5106	0	1	1
ENSMUSG00000009418.16	Nav1	1.50359	0.682281	0.917663	0.471067	NA	NA
ENSMUSG00000009470.17	Tnpo1	29.5543	0.36025	0.160191	0.688242	0.4913	0.948981
ENSMUSG00000009535.13	Rnmt	4.99673	0.372329	0.335649	0.364455	0.715519	1
ENSMUSG00000009549.14	Srp14	7.03171	2.9456	0.234703	11.4851	1.56701e-30	8.90902e-29
ENSMUSG00000009555.16	Cdk9	3.47848	0.581773	0.392823	0.844585	0.398343	0.842025
ENSMUSG00000009563.16	Tor2a	2.78307	1.06663	0.463122	1.76332	0.0778459	0.269388
ENSMUSG00000009566.12	Fpgs	8.90919	-0.578743	0.322735	-1.01862	0.308386	0.714116
ENSMUSG00000009569.14	Mkl2	15.7182	-0.0570635	0.220136	0	1	1
ENSMUSG00000009575.14	Cbx5	18.6627	0.967111	0.282062	2.54239	0.0110098	0.0571047
ENSMUSG00000009614.16	Sardh	21.3558	1.35176	0.299592	3.67755	0.000235482	0.00195069
ENSMUSG00000009621.18	Vav2	2.10811	1.68001	0.602043	2.37527	NA	NA
ENSMUSG00000009630.10	Ppp2cb	1.49526	0.911762	0.423499	1.56261	0.118145	0.365224
ENSMUSG00000009640.11	Dmap1	2.81659	0.680358	0.425099	1.01237	0.311361	0.719486
ENSMUSG00000009647.13	Mcu	3.33686	0.291552	0.448979	0.092547	0.926263	1
ENSMUSG00000009681.10	Bcr	15.1564	-0.745241	0.22584	-2.19289	0.0283153	0.124557
ENSMUSG00000009733.9	Tfcp2	2.42578	0.357056	0.431658	0.24801	0.804126	1
ENSMUSG00000009739.17	Pou6f1	2.46258	0.23415	0.481083	0	1	1
ENSMUSG00000009741.15	Ubp1	7.7051	-0.293834	0.265971	-0.164806	0.869097	1
ENSMUSG00000009772.15	Nuak2	1.09949	-0.368496	0.834446	-0.142006	0.887076	1
ENSMUSG00000009828.15	Ick	5.3276	0.104908	0.389964	0	1	1
ENSMUSG00000009863.14	Sdhb	15.9734	1.71402	0.190758	7.67474	1.65752e-14	4.71182e-13
ENSMUSG00000009894.15	Snap47	7.39396	0.828848	0.30511	1.89718	0.0578041	0.216303
ENSMUSG00000009905.5	Kdsr	6.68726	-0.323043	0.317001	-0.23042	0.817766	1
ENSMUSG00000009907.17	Vps4b	16.2009	0.296789	0.194471	0.240597	0.809867	1
ENSMUSG00000009927.9	Rps25	65.4268	2.99146	0.127832	21.4458	4.9992e-102	1.58567e-99
ENSMUSG00000009995.17	Taz	8.48567	-0.196209	0.292026	0	1	1
ENSMUSG00000010025.19	Aldh3a2	10.6492	1.60292	0.2926	4.62379	3.7679e-06	4.4524e-05
ENSMUSG00000010045.2	Tmem115	8.44885	0.252511	0.291943	0.00860206	0.993137	1
ENSMUSG00000010047.12	Hyal2	7.73636	-0.08693	0.324214	0	1	1
ENSMUSG00000010048.10	Ifrd2	3.61132	0.233299	0.421543	0	1	1
ENSMUSG00000010051.15	Hyal1	6.14456	0.483139	0.356906	0.653224	0.513612	0.973518
ENSMUSG00000010054.4	Tusc2	1.99269	0.224708	0.552446	0	1	1
ENSMUSG00000010057.8	Nprl2	2.68179	-0.247379	0.457515	0	1	1
ENSMUSG00000010067.13	Rassf1	4.57143	2.62016	0.411442	5.76062	8.38041e-09	1.43888e-07
ENSMUSG00000010080.15	Epn3	10.8658	-1.02179	0.29372	-2.62764	0.00859786	0.04645
ENSMUSG00000010095.13	Slc3a2	42.1288	1.46556	0.149355	8.13873	3.99433e-16	1.24725e-14
ENSMUSG00000010097.15	Nxf1	25.4179	-0.121209	0.153671	0	1	1
ENSMUSG00000010110.17	Stx5a	13.9712	0.217355	0.240021	0	1	1
ENSMUSG00000010205.11	Raver1	8.39753	-0.299996	0.34278	-0.145853	0.884037	1
ENSMUSG00000010277.7	2610507B11Rik	45.2328	0.338188	0.155984	0.565364	0.571826	1
ENSMUSG00000010290.7	AI597479	6.75256	-0.141177	0.355563	0	1	1
ENSMUSG00000010307.7	Tmem86a	1.0704	1.7373	0.892433	1.66657	NA	NA
ENSMUSG00000010358.13	Ifi35	3.03972	0.911199	0.4748	1.39258	0.163745	0.462659
ENSMUSG00000010362.9	Rdm1	2.03418	0.807036	0.527619	1.05575	0.291081	0.687112
ENSMUSG00000010376.15	Nedd8	9.53224	1.51222	0.227078	5.55851	2.72089e-08	4.3961e-07
ENSMUSG00000010392.8	Gosr1	7.59823	0.152103	0.31879	0	1	1
ENSMUSG00000010406.12	Mrpl52	3.76031	2.29597	0.239091	8.5573	1.15538e-17	4.09584e-16
ENSMUSG00000010453.12	Kansl3	13.3662	0.432062	0.235093	0.774424	0.43868	0.888044
ENSMUSG00000010517.7	Faf1	7.06805	0.761898	0.28488	1.79689	0.0723528	0.25514
ENSMUSG00000010538.14	Tsacc	0.241775	1.6122	0.822288	1.6566	0.0976003	0.318974
ENSMUSG00000010554.14	Mettl16	6.42336	0.479484	0.318328	0.720904	0.470969	0.928002
ENSMUSG00000010607.8	Pigyl	1.43013	2.17613	0.462363	4.16583	3.10215e-05	0.000309266
ENSMUSG00000010608.15	Rbm25	17.1698	0.43597	0.156776	1.18622	0.235537	0.595662
ENSMUSG00000010609.15	Psen2	0.975268	0.798757	0.846081	0.648588	NA	NA
ENSMUSG00000010660.3	Plcd1	7.02157	0.178973	0.426696	0	1	1
ENSMUSG00000010663.5	Fads1	8.83798	1.12826	0.351322	2.49987	0.0124238	0.0631299
ENSMUSG00000010721.15	Lmbr1	4.58317	0.754522	0.346835	1.45464	0.145768	0.425718
ENSMUSG00000010751.15	Tnfrsf22	1.43786	0.587064	0.73083	0.461207	0.64465	1
ENSMUSG00000010755.17	Cars	4.67245	-0.0973143	0.370156	0	1	1
ENSMUSG00000010911.12	Apip	1.87212	2.98294	0.438917	6.22654	4.76843e-10	9.22535e-09
ENSMUSG00000010914.10	Pdhx	1.98885	0.317268	0.505644	0.133034	0.894167	1
ENSMUSG00000010936.11	Vac14	5.72791	0.00476646	0.362832	0	1	1
ENSMUSG00000011096.17	Akt1s1	5.19953	0.272832	0.291208	0.0784031	0.937507	1
ENSMUSG00000011114.18	Tbrg1	9.10243	1.72887	0.256557	5.76427	8.20126e-09	1.41013e-07
ENSMUSG00000011158.8	Brf1	8.51371	-0.0994812	0.219774	0	1	1
ENSMUSG00000011179.8	Odc1	38.7779	-0.925092	0.292272	-2.30981	0.0208986	0.0969556
ENSMUSG00000011254.16	Thg1l	0.933134	1.52822	0.720087	1.77509	0.0758832	0.263731
ENSMUSG00000011257.19	Pabpc4	2.03383	-0.064928	0.356454	0	1	1
ENSMUSG00000011263.16	Exoc3l2	10.6397	-0.756556	0.318924	-1.58833	0.112213	0.352581
ENSMUSG00000011267.8	Zfp296	1.79596	-0.0128193	0.48673	0	1	1
ENSMUSG00000011306.7	Sugp1	5.52123	0.156905	0.286422	0	1	1
ENSMUSG00000011382.8	Dhdh	0.490284	1.49351	0.831458	1.49557	0.134765	0.401762
ENSMUSG00000011427.16	Zfp790	2.71112	0.619635	0.549948	0.672127	0.501503	0.96053
ENSMUSG00000011658.16	Fuz	3.29542	-0.677971	0.401086	-1.06703	0.285958	0.679813
ENSMUSG00000011752.7	Pgam1	26.8279	0.342339	0.171856	0.537307	0.591056	1
ENSMUSG00000011831.16	Evi5	5.71918	0.612749	0.328088	1.10564	0.26888	0.651158
ENSMUSG00000011832.15	Evi5l	8.02483	0.177322	0.34267	0	1	1
ENSMUSG00000011837.4	Snapc2	3.29737	0.352869	0.381759	0.26946	0.787576	1
ENSMUSG00000011877.13	Git1	9.1081	0.0297233	0.266285	0	1	1
ENSMUSG00000011884.13	Gltp	13.2283	0.579035	0.341571	0.963296	0.335399	0.756326
ENSMUSG00000011958.17	Bnip2	11.7249	0.642686	0.21763	1.80438	0.0711717	0.252081
ENSMUSG00000011960.12	Ccnt1	10.4606	-0.581485	0.264886	-1.25143	0.210779	0.55251
ENSMUSG00000012017.4	Scarf2	0.746373	1.05673	0.846219	0.953332	0.340422	0.762234
ENSMUSG00000012076.8	Brms1l	3.12225	1.74906	0.437835	3.42379	0.00061754	0.00458891
ENSMUSG00000012114.17	Med15	14.6433	-0.323529	0.195887	-0.375366	0.707388	1
ENSMUSG00000012117.13	Dhdds	7.2507	0.151275	0.328236	0	1	1
ENSMUSG00000012123.17	Crybg2	4.73461	0.501242	0.531746	0.472485	0.636581	1
ENSMUSG00000012296.16	Tjap1	8.96194	-0.109986	0.297514	0	1	1
ENSMUSG00000012405.16	Rpl15	95.1139	3.11945	0.127277	22.545	1.50265e-112	6.70796e-110
ENSMUSG00000012422.14	Tmem167	7.83252	0.756147	0.294106	1.72097	0.0852569	0.288059
ENSMUSG00000012428.9	Steap4	28.7016	0.112799	0.257562	0	1	1
ENSMUSG00000012429.9	Mplkip	3.80812	0.769248	0.357307	1.45323	0.146161	0.426549
ENSMUSG00000012443.4	Kif11	2.23465	2.83435	0.712627	3.62651	0.000287277	0.00234114
ENSMUSG00000012483.4	Rpa3	1.06186	1.62899	0.391194	3.52508	0.000423357	0.0033113
ENSMUSG00000012535.14	Tnpo3	13.2338	0.469188	0.233503	0.938695	0.347888	0.772777
ENSMUSG00000012609.19	Ttll5	4.71333	-0.378714	0.340925	-0.377543	0.70577	1
ENSMUSG00000012640.16	Zfp715	2.2245	0.567427	0.575248	0.551809	0.581079	1
ENSMUSG00000012848.15	Rps5	137.194	2.85923	0.124044	21.0347	3.15786e-98	9.51543e-96
ENSMUSG00000013033.16	Adgrl1	6.82056	0.15019	0.335217	0	1	1
ENSMUSG00000013076.17	Amotl1	34.4309	1.00815	0.159947	4.73998	2.13734e-06	2.64762e-05
ENSMUSG00000013089.15	Etv5	6.91587	1.16027	0.379233	2.4003	0.0163819	0.0793611
ENSMUSG00000013150.15	Gfod2	2.20267	-0.154775	0.568855	0	1	1
ENSMUSG00000013155.10	Enkd1	1.1075	0.417551	0.640319	0.261668	0.793577	1
ENSMUSG00000013160.7	Atp6v0d1	6.90439	0.821832	0.201589	2.83662	0.00455937	0.0270045
ENSMUSG00000013236.17	Ptprs	109.405	0.48413	0.12906	1.81412	0.0696585	0.248401
ENSMUSG00000013275.9	Slc41a1	9.33369	0.716905	0.344056	1.35706	0.174762	0.484682
ENSMUSG00000013419.7	Zfp651	2.72585	0.480003	0.517389	0.444545	0.656649	1
ENSMUSG00000013465.19	Nelfb	14.2676	0.358792	0.227552	0.478099	0.63258	1
ENSMUSG00000013495.15	Tmem175	5.37455	-0.258011	0.372769	-0.0214911	0.982854	1
ENSMUSG00000013539.14	Tango2	2.5786	1.08077	0.496367	1.6737	0.0941898	0.310777
ENSMUSG00000013593.12	Ndufs2	11.6997	2.86377	0.259174	10.085	6.43693e-24	2.99553e-22
ENSMUSG00000013622.15	Atraid	3.87016	1.46549	0.357961	3.3956	0.000684774	0.00505115
ENSMUSG00000013629.16	Cad	28.3698	0.188504	0.268046	0	1	1
ENSMUSG00000013646.17	Sh3bp5l	5.51401	0.248573	0.358022	0	1	1
ENSMUSG00000013662.6	Atad1	9.38369	0.291648	0.263244	0.158211	0.87429	1
ENSMUSG00000013663.7	Pten	17.5515	0.845574	0.172011	3.46241	0.000535358	0.00407109
ENSMUSG00000013698.12	Pea15a	6.83355	-0.479354	0.296848	-0.772633	0.43974	0.888559
ENSMUSG00000013701.13	Timm23	9.81075	2.21992	0.250908	7.85117	4.12187e-15	1.22669e-13
ENSMUSG00000013736.16	Trnt1	4.65009	0.523586	0.330182	0.82859	0.407337	0.85474
ENSMUSG00000013787.15	Ehmt2	11.5027	0.219617	0.256039	0	1	1
ENSMUSG00000013822.7	Elof1	6.76184	1.63127	0.306347	4.50884	6.51834e-06	7.35776e-05
ENSMUSG00000013833.15	Med16	12.8454	0.342742	0.291337	0.318334	0.750232	1
ENSMUSG00000013846.10	St3gal1	1.10325	1.79209	0.968036	1.59301	NA	NA
ENSMUSG00000013858.14	Tmem259	5.98947	-0.0093945	0.277034	0	1	1
ENSMUSG00000013878.18	Rnf170	3.08824	0.179139	0.442501	0	1	1
ENSMUSG00000013921.15	Clip3	1.05224	0.42942	0.912161	0.196698	NA	NA
ENSMUSG00000013973.12	Dedd	5.0851	0.879784	0.369275	1.70546	0.0881086	0.294665
ENSMUSG00000013997.10	Nit1	2.58482	0.974903	0.36683	1.97613	0.0481406	0.1885
ENSMUSG00000014039.18	Prdm15	3.6857	-0.0469996	0.45225	0	1	1
ENSMUSG00000014074.17	Rnf168	6.18669	-0.410895	0.312467	-0.514917	0.606611	1
ENSMUSG00000014075.15	Tctex1d2	1.02141	1.68665	0.519254	2.76676	0.00566159	0.0324948
ENSMUSG00000014077.13	Chp1	29.8915	0.208673	0.169783	0	1	1
ENSMUSG00000014158.12	Trpv4	21.4088	0.11282	0.255528	0	1	1
ENSMUSG00000014164.15	Klhl3	1.68406	0.882626	0.655203	0.965541	0.334274	0.754495
ENSMUSG00000014177.10	Tvp23b	5.3985	3.04551	0.329253	8.49048	2.05794e-17	7.14823e-16
ENSMUSG00000014195.15	Dnajc7	10.2073	0.708095	0.23512	1.94835	0.0513733	0.198272
ENSMUSG00000014226.10	Cacybp	7.95451	1.06495	0.278116	2.93025	0.00338688	0.0209666
ENSMUSG00000014232.14	Cluap1	2.37081	1.42745	0.43795	2.68854	0.00717645	0.0400082
ENSMUSG00000014245.8	Pigl	1.05682	-0.402551	0.628309	-0.242796	0.808163	1
ENSMUSG00000014294.4	Ndufa2	7.47348	3.54044	0.21264	15.4742	5.18211e-54	5.38448e-52
ENSMUSG00000014301.13	Pam16	2.00626	1.23251	0.34983	2.80854	0.0049766	0.0290615
ENSMUSG00000014303.13	Glis2	2.64584	0.255929	0.460439	0.0128759	0.989727	1
ENSMUSG00000014313.15	Cox6c	12.5376	2.34529	0.175089	11.967	5.29047e-33	3.23685e-31
ENSMUSG00000014349.7	Ube2z	7.35727	0.345035	0.240317	0.395458	0.692505	1
ENSMUSG00000014353.15		6.95926	0.521068	0.295223	0.918178	0.358526	0.786407
ENSMUSG00000014355.10	Anapc1	25.0526	0.258938	0.172415	0.0518409	0.958655	1
ENSMUSG00000014361.5	Mertk	20.3904	-1.05022	0.220405	-3.63069	0.000282667	0.00231139
ENSMUSG00000014402.15	Tsg101	10.4948	0.137932	0.202112	0	1	1
ENSMUSG00000014418.16	Hps5	5.45389	0.0947513	0.364709	0	1	1
ENSMUSG00000014426.9	Map3k4	8.24025	0.0684977	0.27203	0	1	1
ENSMUSG00000014444.17	Piezo1	12.0282	0.323397	0.356082	0.206125	0.836693	1
ENSMUSG00000014470.4	Rnf166	2.91823	0.373794	0.379399	0.326289	0.744206	1
ENSMUSG00000014496.8	Ankrd28	3.52822	0.649861	0.429712	0.930533	0.352095	0.779483
ENSMUSG00000014498.9	Ankrd52	22.6799	-0.330093	0.204712	-0.391244	0.695617	1
ENSMUSG00000014503.15	Pkd2l2	0.35555	0.54959	0.623454	0.480533	0.630848	1
ENSMUSG00000014504.16	Srp19	5.42568	0.459965	0.258519	0.812184	0.416686	0.864873
ENSMUSG00000014547.10	Wdfy2	7.2982	0.104629	0.386876	0	1	1
ENSMUSG00000014550.14	Rbsn	6.45586	0.149513	0.381002	0	1	1
ENSMUSG00000014551.8	Mrps25	5.76972	1.11221	0.29069	2.96607	0.00301629	0.0189306
ENSMUSG00000014554.13	Dguok	4.34574	1.29782	0.309354	3.38711	0.000706322	0.00518471
ENSMUSG00000014592.20	Camta1	14.6864	0.327904	0.218182	0.35706	0.721047	1
ENSMUSG00000014599.10	Csf1	2.12853	0.697708	0.584346	0.76617	0.443575	0.893485
ENSMUSG00000014601.13	Strip1	12.6613	0.208041	0.268458	0	1	1
ENSMUSG00000014606.14	Slc25a11	14.1364	0.928194	0.243094	2.78985	0.00527332	0.0305868
ENSMUSG00000014633.15	Cmc2	1.40071	1.33754	0.47337	2.29744	0.0215937	0.0996055
ENSMUSG00000014668.15	Chfr	4.6328	-0.100768	0.310817	0	1	1
ENSMUSG00000014704.10	Hoxa2	0.964594	-0.00895621	0.674587	0	1	1
ENSMUSG00000014748.13	Tex261	11.798	-0.0693393	0.251189	0	1	1
ENSMUSG00000014763.8	Fam120b	13.0395	-0.0406524	0.240181	0	1	1
ENSMUSG00000014767.17	Tbp	4.13344	-0.254707	0.304843	-0.0154397	0.987681	1
ENSMUSG00000014769.10	Psmb1	19.7125	2.71908	0.17033	14.4959	1.2857e-47	1.20128e-45
ENSMUSG00000014771.13	Pdcd2	1.71088	1.47015	0.410858	2.96976	0.00298028	0.0187481
ENSMUSG00000014773.13	Dll1	3.84862	-0.0998418	0.559336	0	1	1
ENSMUSG00000014776.7	Nol3	1.17603	1.79091	0.632763	2.43522	0.0148829	0.0734877
ENSMUSG00000014778.10	Fhod1	1.09318	-0.206228	0.711699	0	1	1
ENSMUSG00000014791.10	Elmo3	7.55491	-0.203208	0.31483	0	1	1
ENSMUSG00000014837.15	4931428F04Rik	1.12335	-0.413041	0.732205	-0.222671	NA	NA
ENSMUSG00000014846.12	Tppp3	12.0376	2.44332	0.422523	5.19102	2.09145e-07	3.01174e-06
ENSMUSG00000014850.15	Msh3	4.9841	-0.434366	0.413145	-0.44625	0.655417	1
ENSMUSG00000014856.12	Tmem208	3.54753	1.60839	0.324338	4.18819	2.81191e-05	0.000284328
ENSMUSG00000014859.9	E2f4	5.38567	-0.300032	0.307384	-0.162766	0.870702	1
ENSMUSG00000014867.9	Surf4	36.058	0.304421	0.154547	0.352131	0.72474	1
ENSMUSG00000014873.15	Surf2	2.99379	0.526812	0.46228	0.598799	0.549307	1
ENSMUSG00000014905.4	Dnajb9	4.3412	0.268457	0.355089	0.0519793	0.958545	1
ENSMUSG00000014907.10	Naf1	2.18912	-0.626076	0.399444	-0.941499	0.346449	0.770861
ENSMUSG00000014932.15	Yes1	5.8297	0.160288	0.325875	0	1	1
ENSMUSG00000014956.15	Ppp1cb	16.0167	0.981385	0.171906	4.25457	2.09451e-05	0.000217774
ENSMUSG00000014959.12	Gorasp2	14.5213	0.410731	0.199536	0.805524	0.420517	0.867893
ENSMUSG00000014980.14	Tsen15	2.71789	1.32358	0.435739	2.46381	0.0137471	0.068781
ENSMUSG00000015002.18	Efr3a	12.7783	1.42914	0.227134	5.19139	2.0873e-07	3.00936e-06
ENSMUSG00000015013.9	Trappc2l	3.08079	1.4836	0.340434	3.62361	0.000290518	0.00236596
ENSMUSG00000015016.8	Acsf3	2.48883	0.347481	0.492891	0.197775	0.843221	1
ENSMUSG00000015023.7	Ddx19a	10.4099	-0.651593	0.214469	-1.8725	0.0611376	0.225074
ENSMUSG00000015027.11	Galns	0.916238	0.0507406	0.863774	0	1	1
ENSMUSG00000015085.8	Entpd2	2.91677	-0.0258174	0.552092	0	1	1
ENSMUSG00000015087.14	Rabl6	9.89147	-0.396039	0.236731	-0.6169	0.537301	0.998699
ENSMUSG00000015092.9	Edf1	8.86796	1.08638	0.215293	3.88485	0.000102393	0.000925149
ENSMUSG00000015093.15	Clic3	4.25652	-1.07226	0.457554	-1.79707	0.0723238	0.25514
ENSMUSG00000015094.16	Npdc1	8.21813	-0.394681	0.25731	-0.562283	0.573923	1
ENSMUSG00000015095.12	Fbxw5	6.6723	-0.284219	0.314656	-0.108751	0.9134	1
ENSMUSG00000015112.15	Slc25a13	1.85904	-0.457789	0.513213	-0.404879	0.685567	1
ENSMUSG00000015120.15	Ube2i	25.0815	0.0182675	0.130944	0	1	1
ENSMUSG00000015126.9	Tsr3	2.46761	1.79781	0.430661	3.59403	0.000325597	0.00260759
ENSMUSG00000015127.14	Unkl	6.85193	0.252412	0.358433	0.00672935	0.994631	1
ENSMUSG00000015133.17	Lrrk1	8.50616	-0.119072	0.357962	0	1	1
ENSMUSG00000015143.15	Actn1	41.4233	-0.504811	0.151411	-1.68291	0.0923932	0.305527
ENSMUSG00000015149.14	Sirt2	10.257	0.308365	0.264401	0.220743	0.825292	1
ENSMUSG00000015165.16	Hnrnpl	18.9536	-0.642698	0.13639	-2.87922	0.00398664	0.0241462
ENSMUSG00000015176.11	Nolc1	10.8663	-0.250952	0.24513	-0.00388472	0.9969	1
ENSMUSG00000015189.12	Casd1	3.12067	0.442878	0.405634	0.475499	0.634432	1
ENSMUSG00000015202.13	Magi1	1.75934	-0.25392	0.479052	-0.00818352	0.993471	1
ENSMUSG00000015214.14	Mtmr1	4.44219	0.924518	0.345381	1.95297	0.0508231	0.196842
ENSMUSG00000015217.11	Hmgb3	1.87996	1.6797	0.492076	2.90545	0.00366728	0.022426
ENSMUSG00000015222.17	Map2	1.69399	0.162545	0.702616	0	1	1
ENSMUSG00000015224.10	Cyp2j9	2.07412	0.102164	0.53495	0	1	1
ENSMUSG00000015243.4	Abca1	40.4803	0.233333	0.213414	0	1	1
ENSMUSG00000015247.10	Nipsnap3b	2.57303	1.70673	0.499345	2.91729	0.00353089	0.0217132
ENSMUSG00000015289.4	Lage3	2.18436	1.77385	0.385792	3.94993	7.81733e-05	0.00072201
ENSMUSG00000015290.15	Ubl4a	14.1997	0.65625	0.233648	1.73873	0.0820823	0.280028
ENSMUSG00000015291.10	Gdi1	15.1763	-0.153854	0.21416	0	1	1
ENSMUSG00000015305.6	Sash1	10.1419	0.365371	0.306192	0.376791	0.706329	1
ENSMUSG00000015312.9	Gadd45b	1.52571	1.40278	0.651696	1.76889	0.0769125	0.26654
ENSMUSG00000015335.16	Zdhhc12	0.677108	1.78421	0.763995	2.00815	0.0446277	0.178741
ENSMUSG00000015337.5	Endog	0.667157	1.54476	0.736657	1.75762	0.0788128	0.271409
ENSMUSG00000015341.17	Golga7	9.10448	0.318422	0.217142	0.315101	0.752685	1
ENSMUSG00000015357.10	Clpx	4.4732	1.35418	0.329497	3.35112	0.000804865	0.00581946
ENSMUSG00000015363.13	Trabd	5.68902	0.821464	0.356031	1.6051	0.108473	0.344421
ENSMUSG00000015377.10	Dennd6b	1.43815	0.366882	0.654332	0.178628	0.85823	1
ENSMUSG00000015461.15	Atf6b	9.4723	-0.0839668	0.226433	0	1	1
ENSMUSG00000015474.16	Ppt2	0.962254	0.847144	0.568025	1.05126	0.293137	0.690431
ENSMUSG00000015478.13	Rnf5	4.16173	0.470242	0.309161	0.712387	0.476225	0.935301
ENSMUSG00000015488.14	Cacfd1	10.6046	-0.0953359	0.281944	0	1	1
ENSMUSG00000015501.10	Hivep2	26.414	-0.127078	0.24402	0	1	1
ENSMUSG00000015522.18	Arnt	17.3107	5.66126e-05	0.208643	0	1	1
ENSMUSG00000015533.9	Itga2	8.68104	-0.870474	0.336924	-1.84159	0.0655358	0.237493
ENSMUSG00000015536.14	Mocs2	4.48913	1.57863	0.335242	3.96319	7.39544e-05	0.000685144
ENSMUSG00000015542.17	Nat9	1.53942	1.42815	0.555581	2.12057	0.0339582	0.143412
ENSMUSG00000015575.15	Atp6v0e	11.919	1.20501	0.209396	4.56081	5.09563e-06	5.88291e-05
ENSMUSG00000015597.17	Zfp318	4.97711	-0.650717	0.338798	-1.18276	0.236904	0.598116
ENSMUSG00000015605.6	Srf	5.08746	-0.348053	0.31158	-0.314696	0.752993	1
ENSMUSG00000015619.10	Gata3	28.5683	-0.459608	0.189124	-1.10831	0.267728	0.649542
ENSMUSG00000015647.9	Lama5	81.1143	0.338669	0.177092	0.500694	0.616587	1
ENSMUSG00000015653.13	Steap2	2.35206	0.0991746	0.577433	0	1	1
ENSMUSG00000015656.17	Hspa8	230.658	1.64803	0.108373	12.9002	4.48706e-38	3.23848e-36
ENSMUSG00000015659.12	Serac1	1.45276	0.260415	0.594705	0.0175123	0.986028	1
ENSMUSG00000015668.13	Pdzd11	2.94585	1.1829	0.423073	2.20506	0.02745	0.121661
ENSMUSG00000015671.11	Psma2	13.3921	2.68759	0.20482	11.9011	1.16782e-32	7.10894e-31
ENSMUSG00000015672.4	Mrpl32	2.93038	1.54057	0.360152	3.5834	0.00033915	0.00270893
ENSMUSG00000015697.14	Setdb1	15.8168	0.128117	0.225413	0	1	1
ENSMUSG00000015711.8	Prune1	4.59094	-0.0335146	0.438869	0	1	1
ENSMUSG00000015714.11	Cers2	7.39078	0.173859	0.313072	0	1	1
ENSMUSG00000015733.13	Capza2	13.6361	1.23846	0.204433	4.83512	1.33066e-06	1.70803e-05
ENSMUSG00000015747.5	Vps45	1.70009	1.23135	0.458759	2.13914	0.032424	0.138192
ENSMUSG00000015748.13	Prpf3	5.12179	0.214282	0.302302	0	1	1
ENSMUSG00000015749.12	Anp32e	11.0668	0.675175	0.255776	1.6623	0.0964536	0.315964
ENSMUSG00000015750.15	Aph1a	18.9185	-0.0494506	0.178661	0	1	1
ENSMUSG00000015755.16	Tab2	18.0382	0.194207	0.155705	0	1	1
ENSMUSG00000015757.10	Ppil4	8.15859	0.90832	0.275253	2.39169	0.016771	0.0809036
ENSMUSG00000015759.11	Cnih1	8.4475	0.729066	0.272959	1.75508	0.079245	0.27243
ENSMUSG00000015766.14	Eps8	11.2607	-0.203545	0.268044	0	1	1
ENSMUSG00000015776.12	Med22	12.6176	0.573607	0.28368	1.14075	0.253974	0.627596
ENSMUSG00000015790.16	Surf1	2.813	0.857916	0.370476	1.6409	0.100817	0.326917
ENSMUSG00000015804.14	Med28	8.49765	1.38279	0.24834	4.56145	5.0802e-06	5.87072e-05
ENSMUSG00000015806.12	Qdpr	6.50573	0.401584	0.296022	0.512069	0.608603	1
ENSMUSG00000015837.15	Sqstm1	30.7139	0.381419	0.168435	0.780235	0.435253	0.885268
ENSMUSG00000015839.6	Nfe2l2	11.4599	-0.0978242	0.233512	0	1	1
ENSMUSG00000015846.15		50.8724	-0.164465	0.130442	0	1	1
ENSMUSG00000015850.11	Adamtsl4	21.1842	-1.82872	0.3046	-5.18293	2.18431e-07	3.13423e-06
ENSMUSG00000015869.16	Prpsap1	11.0256	-0.0504441	0.243809	0	1	1
ENSMUSG00000015880.13	Ncapg	1.99749	2.09344	0.656701	2.80713	0.00499855	0.0291614
ENSMUSG00000015882.18	Lcorl	2.95589	-0.155382	0.429924	0	1	1
ENSMUSG00000015889.8	Lta4h	8.59901	-0.346318	0.272193	-0.353859	0.723445	1
ENSMUSG00000015932.8	Dstn	49.0232	1.55555	0.146685	8.90036	5.56643e-19	2.1032e-17
ENSMUSG00000015937.15	H2afy	7.99953	1.10989	0.253726	3.38906	0.000701325	0.00515431
ENSMUSG00000015942.9	Gtf2ird2	1.81582	0.338062	0.585452	0.150417	0.880436	1
ENSMUSG00000015943.11	Bola1	2.38135	2.19852	0.413785	4.70901	2.48919e-06	3.04591e-05
ENSMUSG00000015944.9	Gatsl2	3.7084	0.598883	0.490287	0.711589	0.47672	0.935637
ENSMUSG00000015961.8	Adss	6.70063	-0.148618	0.279048	0	1	1
ENSMUSG00000015966.17	Il17rb	1.2701	0.81332	0.524112	1.07481	0.282461	0.674159
ENSMUSG00000015968.18	Cacna1d	0.959765	0.477535	0.605271	0.375923	0.706974	1
ENSMUSG00000015970.19	Chdh	14.7163	0.923096	0.311654	2.15976	0.0307916	0.132927
ENSMUSG00000015971.5	Actr8	5.16012	0.194656	0.355937	0	1	1
ENSMUSG00000015994.10	Fnta	11.4197	1.36583	0.273142	4.08518	4.40424e-05	0.000427754
ENSMUSG00000016018.4	Skiv2l2	8.82791	-0.0604203	0.268315	0	1	1
ENSMUSG00000016028.10	Celsr1	61.7641	1.04454	0.153631	5.17173	2.31931e-07	3.30823e-06
ENSMUSG00000016128.14	Stard13	5.46276	0.94402	0.490146	1.41594	0.156792	0.448141
ENSMUSG00000016181.9	Diexf	2.23482	-0.548193	0.480176	-0.621008	0.534594	0.996361
ENSMUSG00000016252.7	Atp5e	8.01301	2.30012	0.193893	10.5735	3.95579e-26	2.05514e-24
ENSMUSG00000016253.12	Nelfcd	4.77746	0.682611	0.401462	1.07759	0.281217	0.672718
ENSMUSG00000016256.10	Ctsz	7.32204	3.05826	0.323382	8.68404	3.81957e-18	1.3825e-16
ENSMUSG00000016257.15	Prelid3b	3.65912	2.64791	0.383217	6.25732	3.91644e-10	7.63833e-09
ENSMUSG00000016262.14	Sertad4	8.47284	-0.207304	0.272519	0	1	1
ENSMUSG00000016308.12	Ube2a	6.02041	0.961854	0.323316	2.20173	0.0276845	0.122542
ENSMUSG00000016319.3	Slc25a5	61.3304	1.36229	0.134228	8.28656	1.16569e-16	3.84934e-15
ENSMUSG00000016344.14	Ppdpf	6.15346	1.64336	0.266987	5.21881	1.80073e-07	2.6372e-06
ENSMUSG00000016356.18	Col20a1	1.08572	0.409908	0.685073	0.233417	0.815437	1
ENSMUSG00000016382.15	Pls3	17.8394	0.238106	0.216642	0	1	1
ENSMUSG00000016409.4	Nkap	3.15423	0.175911	0.349849	0	1	1
ENSMUSG00000016427.7	Ndufa1	4.68426	2.86369	0.227251	11.5014	1.29868e-30	7.45381e-29
ENSMUSG00000016477.18	E2f3	2.64337	0.441649	0.49311	0.388655	0.697532	1
ENSMUSG00000016481.15	Cr1l	9.26508	0.262999	0.233326	0.0557135	0.95557	1
ENSMUSG00000016487.15	Ppfibp1	12.4432	0.720518	0.274191	1.71602	0.0861578	0.290185
ENSMUSG00000016494.9	Cd34	46.7302	-0.589105	0.347918	-0.97467	0.329724	0.748008
ENSMUSG00000016495.12	Plgrkt	2.61412	0.462389	0.394235	0.538737	0.590068	1
ENSMUSG00000016503.17	Gtf3a	5.55569	0.823393	0.296963	1.93086	0.0535006	0.204238
ENSMUSG00000016510.11	Mtif3	3.4573	0.228243	0.398903	0	1	1
ENSMUSG00000016520.7	Lnx2	5.54163	-0.896845	0.332563	-1.94503	0.0517712	0.199488
ENSMUSG00000016526.8	Dyrk3	1.4116	0.441627	0.797985	0.240138	0.810223	1
ENSMUSG00000016528.10	Mapkapk2	10.5367	1.07745	0.259581	3.18763	0.00143446	0.00977913
ENSMUSG00000016534.15	Lamp2	99.4856	0.367547	0.10386	1.13178	0.257727	0.634085
ENSMUSG00000016541.10	Atxn10	15.3013	0.62708	0.21911	1.72096	0.0852574	0.288059
ENSMUSG00000016552.13	Foxred2	3.77732	-0.291199	0.541574	-0.0760734	0.939361	1
ENSMUSG00000016554.9	Eif3d	17.7979	0.595395	0.203745	1.69523	0.0900318	0.299601
ENSMUSG00000016559.14	H3f3b	82.0124	2.3648	0.117625	17.9792	2.83379e-72	4.55409e-70
ENSMUSG00000016619.10	Nup50	5.25108	0.0102565	0.333122	0	1	1
ENSMUSG00000016637.7	Ift27	2.54798	1.74226	0.411392	3.62734	0.000286352	0.00233518
ENSMUSG00000016664.16	Pacsin2	6.6177	1.58556	0.330741	4.03807	5.38928e-05	0.000513494
ENSMUSG00000016756.17	Cmah	16.95	4.11293	0.495481	7.79632	6.37405e-15	1.87381e-13
ENSMUSG00000016757.11	Ttll12	10.3128	-0.0751302	0.290477	0	1	1
ENSMUSG00000016831.12	Tox4	12.0177	0.0347981	0.237163	0	1	1
ENSMUSG00000016833.14	Mrps18c	2.30606	2.73012	0.319555	7.76116	8.41549e-15	2.45598e-13
ENSMUSG00000016921.14	Srsf6	25.4503	0.666553	0.167279	2.49016	0.0127685	0.0646089
ENSMUSG00000016933.17	Plcg1	25.0482	0.0661672	0.204639	0	1	1
ENSMUSG00000016940.18	Kctd2	1.64977	0.954725	0.554003	1.27206	0.203352	0.539037
ENSMUSG00000016946.6	Kctd5	6.57679	0.484289	0.339041	0.691035	0.489544	0.94741
ENSMUSG00000016984.7	Etaa1	3.1383	0.234337	0.433496	0	1	1
ENSMUSG00000017009.3	Sdc4	88.3876	0.1982	0.13067	0	1	1
ENSMUSG00000017057.9	Il13ra1	32.3899	0.0778978	0.196841	0	1	1
ENSMUSG00000017119.19	Nbr1	22.2143	-0.0744661	0.173632	0	1	1
ENSMUSG00000017132.17	Cyth1	4.13853	0.362421	0.416412	0.269975	0.787179	1
ENSMUSG00000017144.8	Rnd3	14.2711	-0.0130493	0.279789	0	1	1
ENSMUSG00000017146.12	Brca1	2.80774	2.29792	0.646566	3.16738	0.00153821	0.0103982
ENSMUSG00000017167.6	Cntnap1	1.27143	0.996095	0.639122	1.16737	0.243059	0.60919
ENSMUSG00000017176.17	Nt5c3b	7.30456	0.170568	0.284678	0	1	1
ENSMUSG00000017188.3	Coa3	3.76933	1.19214	0.313712	3.00319	0.00267163	0.0169865
ENSMUSG00000017210.14	Med24	9.73962	-0.170992	0.305616	0	1	1
ENSMUSG00000017221.14	Psmd3	17.5543	0.584952	0.200413	1.67131	0.0946599	0.311987
ENSMUSG00000017264.16	Exosc10	13.2966	-0.0820632	0.252078	0	1	1
ENSMUSG00000017286.15	Glod4	8.42575	0.607781	0.251389	1.42321	0.154675	0.444091
ENSMUSG00000017288.15	Vps53	6.32891	-0.623665	0.305364	-1.22367	0.221076	0.570385
ENSMUSG00000017291.13	Taok1	19.795	0.496643	0.172163	1.43261	0.151968	0.43862
ENSMUSG00000017299.13	Dnttip1	2.29061	0.472181	0.362531	0.61286	0.539969	1
ENSMUSG00000017307.16	Acot8	2.20789	0.472353	0.412691	0.538787	0.590034	1
ENSMUSG00000017314.12	Mpp2	2.15311	-0.94408	0.663995	-1.04531	0.29588	0.694228
ENSMUSG00000017376.15	Nlk	2.09421	0.637034	0.383512	1.00918	0.312886	0.722288
ENSMUSG00000017386.10	Traf4	4.0619	0.670769	0.431919	0.974185	0.329965	0.748271
ENSMUSG00000017390.15	Aldoc	3.04702	0.548207	0.652338	0.457137	0.647573	1
ENSMUSG00000017404.12	Rpl19	115.529	3.31476	0.124563	24.6041	1.14276e-133	1.37737e-130
ENSMUSG00000017405.14	Nek8	2.60938	0.146897	0.606461	0	1	1
ENSMUSG00000017417.14	Plxdc1	6.09201	1.04482	0.390406	2.03589	0.0417614	0.169478
ENSMUSG00000017418.14		13.9799	-0.00432711	0.226769	0	1	1
ENSMUSG00000017421.18	Zfp207	31.3603	0.0942049	0.129122	0	1	1
ENSMUSG00000017428.16	Psmd11	19.4717	0.535225	0.186416	1.53004	0.126006	0.383329
ENSMUSG00000017446.14	C1qtnf1	8.15139	-0.429645	0.492078	-0.365073	0.715057	1
ENSMUSG00000017466.9	Timp2	57.0575	0.100488	0.154901	0	1	1
ENSMUSG00000017478.15	Zc3h18	9.42186	-0.126289	0.266343	0	1	1
ENSMUSG00000017485.11	Top2b	33.2913	0.61173	0.148657	2.43331	0.0149613	0.0738144
ENSMUSG00000017493.12	Igfbp4	78.5459	1.64524	0.231257	6.03328	1.60663e-09	2.96096e-08
ENSMUSG00000017499.15	Cdc6	1.74766	2.23023	0.733086	2.70122	0.00690861	0.038694
ENSMUSG00000017548.15	Suz12	2.53357	0.33721	0.363188	0.240123	0.810235	1
ENSMUSG00000017550.14	Atad5	2.14426	0.187438	0.513049	0	1	1
ENSMUSG00000017561.16	Crlf3	1.69601	1.11037	0.511639	1.6816	0.0926464	0.306272
ENSMUSG00000017607.9	Tns4	103.78	-0.413733	0.171199	-0.95639	0.338875	0.760139
ENSMUSG00000017615.12	Tnfaip1	14.8059	0.145123	0.231451	0	1	1
ENSMUSG00000017631.19	Abr	39.5529	-0.547543	0.154205	-1.92953	0.0536654	0.204693
ENSMUSG00000017639.13	Rab11fip4	7.03502	-1.18884	0.366958	-2.55844	0.0105144	0.055008
ENSMUSG00000017664.16	Slc35c2	5.15263	-0.0121481	0.412288	0	1	1
ENSMUSG00000017667.9	Zfp334	2.26306	0.559817	0.652313	0.474952	0.634821	1
ENSMUSG00000017670.16	Elmo2	18.3152	0.0314517	0.240713	0	1	1
ENSMUSG00000017677.11	Wsb1	4.25889	0.449666	0.373778	0.534185	0.593214	1
ENSMUSG00000017679.16	Ttpal	7.25088	0.650719	0.337584	1.18702	0.23522	0.595235
ENSMUSG00000017686.17	Rhot1	8.37529	0.30393	0.302444	0.178315	0.858476	1
ENSMUSG00000017692.8	Rhbdl3	3.70645	-1.63747	0.531583	-2.61007	0.00905246	0.0485146
ENSMUSG00000017697.3	Ada	0.563788	1.41931	0.87206	1.34086	0.179965	0.495346
ENSMUSG00000017707.9	Serinc3	11.1071	0.242702	0.192986	0	1	1
ENSMUSG00000017715.11	Pgs1	6.29031	0.0846048	0.333838	0	1	1
ENSMUSG00000017716.15	Birc5	1.35816	2.16981	0.686438	2.79677	0.00516166	0.0300114
ENSMUSG00000017721.15	Pigt	29.0198	-0.069966	0.170688	0	1	1
ENSMUSG00000017724.14	Etv4	5.01155	-0.20011	0.404807	0	1	1
ENSMUSG00000017734.15	Dbndd2	2.29254	1.53036	0.477843	2.67946	0.00737403	0.0409204
ENSMUSG00000017747.13	Ghdc	1.09801	0.345869	0.727073	0.131856	0.895098	1
ENSMUSG00000017754.13	Pltp	8.30834	-0.0943877	0.403706	0	1	1
ENSMUSG00000017756.9	Slc12a7	2.12111	1.73375	0.680596	2.18007	0.0292521	0.127884
ENSMUSG00000017760.16	Ctsa	20.9351	-0.0391693	0.186527	0	1	1
ENSMUSG00000017764.2	Zswim1	3.50015	-0.436009	0.454592	-0.409178	0.682409	1
ENSMUSG00000017765.17	Slc12a4	22.2876	0.177539	0.212749	0	1	1
ENSMUSG00000017774.19	Myo1c	38.8369	-0.369997	0.166734	-0.71969	0.471716	0.929018
ENSMUSG00000017776.15	Crk	21.2548	0.728647	0.198468	2.41171	0.0158778	0.0772921
ENSMUSG00000017778.14	Cox7c	9.21863	2.62958	0.177884	13.3772	8.22124e-41	6.56229e-39
ENSMUSG00000017781.17	Pitpna	11.1276	0.400359	0.232609	0.646401	0.518019	0.978517
ENSMUSG00000017801.15	Mlx	4.36837	0.404031	0.472824	0.325768	0.7446	1
ENSMUSG00000017802.14	Retreg3	15.775	0.341454	0.253008	0.361466	0.717751	1
ENSMUSG00000017831.8	Rab5a	11.9614	0.299461	0.210202	0.235304	0.813973	1
ENSMUSG00000017837.12	Nkiras2	9.76884	0.217279	0.318479	0	1	1
ENSMUSG00000017843.14	Ppp2r5c	12.8671	0.292508	0.192962	0.22029	0.825646	1
ENSMUSG00000017858.12	Ift52	6.83649	0.111404	0.333183	0	1	1
ENSMUSG00000017861.11	Mybl2	1.45094	2.5402	0.698304	3.27967	0.0010393	0.00734699
ENSMUSG00000017897.18	Eya2	2.82108	1.11365	0.455384	1.89654	0.0578888	0.216553
ENSMUSG00000017999.16	Ddx27	7.63337	0.137067	0.320844	0	1	1
ENSMUSG00000018001.18	Cyth3	7.52434	0.423635	0.298768	0.581171	0.561125	1
ENSMUSG00000018012.11	Rac3	5.15144	0.994072	0.310411	2.39705	0.0165276	0.0799388
ENSMUSG00000018040.9	Rrp7a	9.24166	0.427382	0.283511	0.625661	0.531537	0.993644
ENSMUSG00000018042.18	Cyb5r3	56.7283	0.251132	0.136069	0.00831862	0.993363	1
ENSMUSG00000018068.13	Ints2	4.60238	0.451965	0.396505	0.509362	0.610499	1
ENSMUSG00000018076.12	Med13l	35.3882	0.155265	0.155126	0	1	1
ENSMUSG00000018102.5	Hist1h2bc	5.12299	2.18595	0.350473	5.52381	3.31728e-08	5.27482e-07
ENSMUSG00000018143.10	Mafk	5.37251	-0.255266	0.408954	-0.0128757	0.989727	1
ENSMUSG00000018160.15	Med1	19.325	-0.572302	0.193785	-1.6632	0.0962729	0.315749
ENSMUSG00000018166.8	Erbb3	17.7299	0.183604	0.248447	0	1	1
ENSMUSG00000018167.10	Stard3	2.50283	0.778903	0.423549	1.24874	0.211759	0.553865
ENSMUSG00000018171.9	Vmp1	5.12935	1.16998	0.341663	2.69264	0.00708884	0.0396298
ENSMUSG00000018189.12	Uchl5	4.36178	0.643135	0.335914	1.17035	0.241861	0.607451
ENSMUSG00000018196.18	Glrx2	4.04072	0.386876	0.317346	0.431315	0.666239	1
ENSMUSG00000018199.9	Trove2	7.99875	-0.19848	0.304927	0	1	1
ENSMUSG00000018209.15	Stk4	7.05573	-0.201643	0.285366	0	1	1
ENSMUSG00000018217.12	Pmp22	4.81213	2.78518	0.58118	4.36213	1.28801e-05	0.000138363
ENSMUSG00000018239.9	Zcchc10	0.415127	1.02625	0.797341	0.973542	0.330284	0.748714
ENSMUSG00000018286.6	Psmb6	18.2149	3.45236	0.197436	16.2198	3.65476e-59	4.54132e-57
ENSMUSG00000018287.12	Spag7	6.36922	1.28304	0.296472	3.48444	0.000493173	0.00379822
ENSMUSG00000018293.4	Pfn1	46.4712	-0.191683	0.112469	0	1	1
ENSMUSG00000018322.10	Tomm34	4.61412	-0.793002	0.337156	-1.61054	0.107281	0.342049
ENSMUSG00000018326.9	Ywhab	52.6877	0.42456	0.123063	1.41846	0.156057	0.44716
ENSMUSG00000018334.18	Ksr1	1.36598	1.42515	0.62182	1.88986	0.0587771	0.218816
ENSMUSG00000018340.13	Anxa6	17.094	1.49152	0.263958	4.70346	2.55786e-06	3.12071e-05
ENSMUSG00000018347.16	Zkscan6	1.84429	0.650969	0.616822	0.650056	0.515656	0.97524
ENSMUSG00000018362.14	Kpna2	7.85085	1.60306	0.400723	3.37654	0.000734037	0.00536853
ENSMUSG00000018363.16	Smurf2	7.98729	-0.132092	0.275828	0	1	1
ENSMUSG00000018372.13	Cep95	2.00455	-0.548892	0.494259	-0.604728	0.54536	1
ENSMUSG00000018377.10	Vezf1	15.0577	-0.288733	0.195999	-0.197619	0.843343	1
ENSMUSG00000018378.13	Cuedc1	3.33155	1.3383	0.34809	3.12649	0.00176909	0.0117352
ENSMUSG00000018379.17	Srsf1	19.7641	0.313898	0.17505	0.365025	0.715093	1
ENSMUSG00000018381.15	Abi3	1.11349	-1.74739	0.486642	-3.07698	0.00209108	0.0136384
ENSMUSG00000018395.19	Kif3a	4.53378	0.346807	0.411623	0.235184	0.814066	1
ENSMUSG00000018398.18	08-Sep	12.7968	-0.307705	0.275113	-0.20975	0.833863	1
ENSMUSG00000018401.17	Mtmr4	8.60333	-0.060896	0.338784	0	1	1
ENSMUSG00000018405.7	Mrm1	2.46531	0.905787	0.571827	1.14683	0.251454	0.624
ENSMUSG00000018412.16	Kansl1	21.8305	-0.0718226	0.17731	0	1	1
ENSMUSG00000018415.14	Gid4	11.1696	0.00663882	0.238771	0	1	1
ENSMUSG00000018417.14	Myo1b	10.4236	1.74052	0.281565	5.29368	1.19878e-07	1.79266e-06
ENSMUSG00000018425.18	Dhx40	4.09354	-0.0515014	0.349706	0	1	1
ENSMUSG00000018427.8		3.946	0.277941	0.384965	0.0725814	0.942139	1
ENSMUSG00000018428.15	Akap1	3.63272	0.817485	0.396116	1.43262	0.151965	0.43862
ENSMUSG00000018433.14	Nol11	6.26132	0.437922	0.378238	0.496835	0.619306	1
ENSMUSG00000018442.13	Derl2	5.77379	0.173037	0.292628	0	1	1
ENSMUSG00000018446.8	C1qbp	11.1048	1.24042	0.225487	4.39236	1.12126e-05	0.000121383
ENSMUSG00000018449.12	Rpain	2.1897	0.525208	0.50571	0.544202	0.586303	1
ENSMUSG00000018451.7	6330403K07Rik	1.64584	2.44974	0.77658	2.8326	0.0046171	0.0272794
ENSMUSG00000018474.18		16.0393	0.754782	0.247121	2.04265	0.0410869	0.167644
ENSMUSG00000018476.7	Kdm6b	12.5938	-0.0476587	0.190758	0	1	1
ENSMUSG00000018481.9	Appbp2	14.8704	0.357039	0.216974	0.493324	0.621784	1
ENSMUSG00000018500.2	Adora2b	4.03923	-1.21408	0.527907	-1.82623	0.067815	0.243629
ENSMUSG00000018501.17	Ncor1	34.9102	0.00486401	0.1366	0	1	1
ENSMUSG00000018509.8	Cenpv	0.795796	1.93616	0.578753	2.91344	0.00357466	0.0219375
ENSMUSG00000018537.16	Pcgf2	3.44059	-0.904733	0.287618	-2.2764	0.0228221	0.104472
ENSMUSG00000018541.10	Cwc25	3.34736	0.00800415	0.423332	0	1	1
ENSMUSG00000018547.8	Pip4k2b	2.6044	0.340551	0.42057	0.215306	0.829529	1
ENSMUSG00000018548.15	Trim37	6.82603	-0.217939	0.340922	0	1	1
ENSMUSG00000018559.16	Ctdnep1	3.87751	-0.137213	0.257699	0	1	1
ENSMUSG00000018565.17	Elp5	5.81987	-0.171825	0.307397	0	1	1
ENSMUSG00000018567.14	Gabarap	17.7665	0.291598	0.138386	0.300595	0.763723	1
ENSMUSG00000018572.10	Phf23	4.30027	0.610674	0.320888	1.12399	0.261019	0.638774
ENSMUSG00000018574.14	Acadvl	7.48626	1.61928	0.297385	4.60442	4.13626e-06	4.84964e-05
ENSMUSG00000018583.5	G3bp1	25.3463	0.937735	0.19104	3.59995	0.000318282	0.00255708
ENSMUSG00000018585.9	Atox1	12.0417	1.85567	0.189746	8.46219	2.62398e-17	9.08817e-16
ENSMUSG00000018593.13	Sparc	57.2189	0.684879	0.2081	2.08976	0.0366392	0.152649
ENSMUSG00000018648.15	Dusp14	2.95504	0.893431	0.48169	1.33578	0.181622	0.498087
ENSMUSG00000018651.14	Tada2a	3.70153	0.329184	0.40342	0.19628	0.844391	1
ENSMUSG00000018659.12	Pnpo	2.16019	0.139063	0.616839	0	1	1
ENSMUSG00000018661.17	Cog1	8.66982	0.132435	0.31223	0	1	1
ENSMUSG00000018666.13	Cbx1	10.6385	-0.235557	0.190822	0	1	1
ENSMUSG00000018669.14	Cdk5rap3	3.88004	1.80593	0.446973	3.48105	0.000499453	0.00383678
ENSMUSG00000018672.15	Copz2	3.17122	1.31271	0.369505	2.87605	0.00402692	0.024329
ENSMUSG00000018677.9	Slc25a39	18.2758	0.60133	0.211111	1.6642	0.0960729	0.315265
ENSMUSG00000018678.13	Sp2	2.74075	-0.574531	0.403322	-0.804646	0.421024	0.86879
ENSMUSG00000018697.14	Aatf	3.86397	0.714721	0.373796	1.24325	0.213777	0.557475
ENSMUSG00000018707.13	Dync1h1	96.8347	-0.153725	0.10512	0	1	1
ENSMUSG00000018727.19	Cpsf4l	0.646951	1.98568	0.828789	2.09424	0.0362384	0.151306
ENSMUSG00000018733.10	Pex12	1.41069	0.863237	0.645893	0.949441	0.342396	0.765375
ENSMUSG00000018736.14	Ndel1	14.5158	0.568292	0.237552	1.33988	0.180283	0.495996
ENSMUSG00000018740.14	Slc25a35	0.634235	0.419896	0.679667	0.24997	0.802611	1
ENSMUSG00000018750.14	Zbtb4	11.0831	0.176019	0.231345	0	1	1
ENSMUSG00000018761.14	Mpdu1	4.27683	0.874485	0.353469	1.76673	0.0772734	0.267637
ENSMUSG00000018765.5	Fxr2	2.94142	0.512879	0.344412	0.763267	0.445304	0.895885
ENSMUSG00000018770.9	Atp5g3	21.7709	1.71334	0.149776	9.77021	1.51137e-22	6.6002e-21
ENSMUSG00000018796.13	Acsl1	3.55612	-0.312821	0.54344	-0.115599	0.90797	1
ENSMUSG00000018800.14	Abca5	3.12265	0.0695162	0.472737	0	1	1
ENSMUSG00000018809.2	Smyd4	2.05961	0.648679	0.597393	0.667365	0.504539	0.963131
ENSMUSG00000018820.13	Zfyve27	9.40964	0.293902	0.312335	0.140561	0.888217	1
ENSMUSG00000018821.3	Avpi1	3.96425	1.17291	0.398007	2.31883	0.0204044	0.0949917
ENSMUSG00000018841.17	Rad51d	1.79885	0.484401	0.599007	0.391317	NA	NA
ENSMUSG00000018846.8	Pank3	10.4543	0.710807	0.243881	1.88947	0.0588284	0.218846
ENSMUSG00000018848.4	Rars	5.27929	1.7129	0.356221	4.10673	4.01304e-05	0.000393886
ENSMUSG00000018849.6	Wwc1	1.6712	1.17142	0.504772	1.82542	0.0679383	0.243926
ENSMUSG00000018858.15	Mrpl58	3.79803	2.18434	0.350999	5.51096	3.56872e-08	5.64472e-07
ENSMUSG00000018861.8	Fdxr	0.904906	0.291087	0.787996	0.0521416	0.958416	1
ENSMUSG00000018882.12	Mrpl45	3.49999	1.25722	0.414009	2.43284	0.0149809	0.073881
ENSMUSG00000018899.16	Irf1	1.00581	0.683806	0.849597	0.510602	NA	NA
ENSMUSG00000018900.7	Slc22a5	1.90134	2.17716	0.550602	3.5001	0.000465089	0.00361193
ENSMUSG00000018906.14	P4ha2	1.22631	3.23162	0.744261	4.00615	6.17153e-05	0.000582046
ENSMUSG00000018907.10	Alox12e	17.3515	-1.61021	0.827574	-1.64361	0.100256	0.325539
ENSMUSG00000018909.15	Arrb1	4.69625	0.758335	0.559247	0.908964	0.363369	0.793529
ENSMUSG00000018920.11	Cxcl16	8.65348	-0.987036	0.357014	-2.06445	0.0389753	0.160785
ENSMUSG00000018921.11	Pelp1	6.77288	-0.693112	0.274563	-1.61388	0.106554	0.340391
ENSMUSG00000018923.13	Med11	2.50691	-0.0022698	0.429655	0	1	1
ENSMUSG00000018931.3	Natd1	10.1387	-0.129288	0.317947	0	1	1
ENSMUSG00000018932.9	Map2k3	9.57121	0.326168	0.318873	0.238868	0.811208	1
ENSMUSG00000018965.11	Ywhah	20.7087	0.940601	0.204137	3.38302	0.000716933	0.005253
ENSMUSG00000018974.7	Sart3	6.43879	0.79762	0.356907	1.53435	0.124944	0.380675
ENSMUSG00000018983.9	E2f2	2.0033	1.11264	0.661873	1.30333	0.192462	0.518378
ENSMUSG00000018995.12	Nars2	2.81102	-0.333223	0.464954	-0.178992	0.857944	1
ENSMUSG00000018999.14	Slc35b4	6.65637	0.00582769	0.379072	0	1	1
ENSMUSG00000019027.8	Dnah1	2.34828	-0.175743	0.65708	0	1	1
ENSMUSG00000019039.14	Dalrd3	3.88318	0.209878	0.344642	0	1	1
ENSMUSG00000019054.13	Fis1	7.54007	1.15352	0.249632	3.61941	0.000295278	0.0023958
ENSMUSG00000019055.15	Plod1	9.28611	-0.296501	0.38655	-0.120297	0.904248	1
ENSMUSG00000019066.13	Rab3d	33.1033	-0.0765694	0.205179	0	1	1
ENSMUSG00000019080.8	Mfsd3	0.740708	1.17188	0.883834	1.04305	0.296926	0.695881
ENSMUSG00000019082.18	Slc25a22	4.67893	-0.115894	0.401801	0	1	1
ENSMUSG00000019087.13	Atp6ap1	26.216	-0.335354	0.182262	-0.468306	0.639566	1
ENSMUSG00000019088.13	Dnase1l1	2.22002	0.560577	0.55087	0.563794	0.572894	1
ENSMUSG00000019102.10	Aldh3a1	5.09209	0.625186	0.612173	0.612875	0.539959	1
ENSMUSG00000019132.11	BC005537	9.87513	1.3981	0.174247	6.58891	4.43055e-11	9.60458e-10
ENSMUSG00000019139.10	Isyna1	10.9781	0.79293	0.326344	1.66367	0.0961775	0.315522
ENSMUSG00000019143.15	Hars2	3.90739	0.081047	0.393567	0	1	1
ENSMUSG00000019158.9	Tmem160	1.21533	2.58467	0.476229	4.90241	9.46667e-07	1.23487e-05
ENSMUSG00000019173.11	Rab5c	16.3436	-0.520001	0.19387	-1.39269	0.163713	0.462659
ENSMUSG00000019179.10	Mdh2	15.4395	0.61873	0.195799	1.8832	0.0596731	0.221577
ENSMUSG00000019188.16	H13	12.0593	-0.0855145	0.199275	0	1	1
ENSMUSG00000019189.13	Rnf145	11.1651	0.778185	0.258335	2.04457	0.0408973	0.16704
ENSMUSG00000019210.10	Atp6v1e1	9.22787	0.335655	0.2369	0.361567	0.717676	1
ENSMUSG00000019214.14	Chtf18	1.80611	1.75741	0.6952	2.16831	0.0301354	0.130844
ENSMUSG00000019254.16	Ppp1r12c	4.28468	1.19713	0.355296	2.66576	0.00768145	0.0423922
ENSMUSG00000019256.17	Ahr	5.75144	-0.63913	0.480764	-0.809399	0.418286	0.865907
ENSMUSG00000019261.3	Map1s	4.86903	0.190896	0.452977	0	1	1
ENSMUSG00000019295.8	Tmem129	3.92382	0.149832	0.428223	0	1	1
ENSMUSG00000019297.9	Nop9	5.24382	1.00005	0.373547	2.00792	0.044652	0.178741
ENSMUSG00000019302.16	Atp6v0a1	7.66458	0.616127	0.346237	1.05745	0.290308	0.68596
ENSMUSG00000019303.14	Psmc3ip	1.0153	1.51313	0.619793	2.03798	0.0415515	0.169011
ENSMUSG00000019312.10	Grb7	3.35745	0.435427	0.428302	0.432936	0.665061	1
ENSMUSG00000019320.14	Noxo1	1.60471	0.812806	0.593502	0.948279	0.342987	0.766107
ENSMUSG00000019338.13	Zfp687	5.99773	-0.467819	0.37347	-0.583231	0.559738	1
ENSMUSG00000019362.8	D8Ertd738e	6.21755	2.55154	0.245274	9.38353	6.38011e-21	2.60676e-19
ENSMUSG00000019368.13	Sec14l4	5.66635	0.382201	0.431361	0.306474	0.759244	1
ENSMUSG00000019370.10	Calm3	16.3607	-0.307059	0.183208	-0.311444	0.755463	1
ENSMUSG00000019373.11	Cops3	7.26962	0.640302	0.296395	1.31683	0.187896	0.510645
ENSMUSG00000019428.16	Fkbp8	25.8347	0.268676	0.171426	0.108948	0.913244	1
ENSMUSG00000019432.15	Ddx39b	36.6246	0.178463	0.137456	0	1	1
ENSMUSG00000019433.9	Gipc1	6.99375	1.4899	0.295512	4.19577	2.71943e-05	0.000276136
ENSMUSG00000019437.17	Tlcd1	4.35646	0.559909	0.382154	0.810953	0.417393	0.865799
ENSMUSG00000019461.12	Plscr3	15.1083	-0.26305	0.172674	-0.0755743	0.939758	1
ENSMUSG00000019464.6	Ptger1	1.00751	0.910839	0.752461	0.878237	0.379815	0.817193
ENSMUSG00000019467.15	Arhgef25	3.3319	1.00235	0.44677	1.68397	0.0921878	0.305174
ENSMUSG00000019470.12	Xab2	8.01894	0.0814484	0.296045	0	1	1
ENSMUSG00000019471.10	Cdc37	19.5073	0.667367	0.191561	2.17877	0.029349	0.128075
ENSMUSG00000019478.16	Rab4a	1.44957	0.0193755	0.723527	0	1	1
ENSMUSG00000019487.11	Trip10	4.06453	-0.733285	0.369007	-1.30969	0.1903	0.514973
ENSMUSG00000019494.14	Cops6	9.57963	1.07004	0.25339	3.23626	0.00121108	0.00841421
ENSMUSG00000019505.7	Ubb	127.639	1.75447	0.108006	13.9295	4.19406e-44	3.61079e-42
ENSMUSG00000019518.11	Ap4m1	5.20974	0.293274	0.364788	0.118627	0.905571	1
ENSMUSG00000019528.18	Gyg	2.87679	2.55792	0.509318	4.5314	5.85952e-06	6.70701e-05
ENSMUSG00000019539.11	Rcn3	1.49459	1.58275	0.678946	1.96298	0.0496491	0.193288
ENSMUSG00000019558.14	Slc6a8	8.99189	-0.391104	0.272626	-0.517573	0.604756	1
ENSMUSG00000019564.12	Arid3a	1.95046	-0.0173958	0.562472	0	NA	NA
ENSMUSG00000019578.11	Ubxn6	5.21463	0.656123	0.327891	1.23859	0.215497	0.559933
ENSMUSG00000019579.13	Mydgf	6.40784	1.50314	0.28968	4.32593	1.51893e-05	0.000161017
ENSMUSG00000019590.16	Cyb561	6.29447	0.201643	0.416522	0	1	1
ENSMUSG00000019647.16	Sema6a	6.58343	-0.21232	0.480702	0	1	1
ENSMUSG00000019659.8	Ccdc12	2.54505	1.67031	0.359007	3.95621	7.61487e-05	0.00070385
ENSMUSG00000019689.4	Fmc1	1.01239	1.82197	0.384683	4.08639	4.38142e-05	0.000426225
ENSMUSG00000019699.16	Akt3	1.36601	0.373612	0.72552	0.170376	0.864714	1
ENSMUSG00000019710.13	Mrpl24	5.58678	0.981606	0.269276	2.71694	0.00658881	0.0371077
ENSMUSG00000019715.14	Gle1	9.65343	-0.185151	0.288454	0	1	1
ENSMUSG00000019718.8	L3hypdh	1.72608	-0.023983	0.62342	0	1	1
ENSMUSG00000019726.12	Lyst	10.0375	0.588306	0.314174	1.07681	0.281564	0.673085
ENSMUSG00000019731.13	Slc35e1	5.46591	-0.366164	0.365892	-0.317482	0.750878	1
ENSMUSG00000019734.16	Tmc4	0.720903	1.31745	0.801524	1.33178	NA	NA
ENSMUSG00000019738.15	Polr2i	1.8046	2.09695	0.350714	5.26628	1.39218e-07	2.06142e-06
ENSMUSG00000019761.10	Krt10	24.7394	0.418852	0.469422	0.359703	0.719069	1
ENSMUSG00000019763.11	Rmnd1	2.19082	0.182548	0.488807	0	1	1
ENSMUSG00000019768.16	Esr1	1.13092	-0.305779	0.347363	-0.160578	NA	NA
ENSMUSG00000019773.7	Fbxo5	1.27233	1.168	0.703682	1.30456	0.192041	0.517941
ENSMUSG00000019774.8	Mtrf1l	1.21943	0.346536	0.607112	0.159008	0.873662	1
ENSMUSG00000019777.16	Hdac2	9.74948	0.820567	0.270022	2.11304	0.0345974	0.145601
ENSMUSG00000019779.15	Frk	1.37492	-0.742076	0.691571	-0.711533	0.476754	0.935637
ENSMUSG00000019782.10	Rwdd1	4.49165	1.00422	0.278763	2.70559	0.00681831	0.0382593
ENSMUSG00000019790.17	Stxbp5	8.95962	-0.409961	0.269737	-0.593026	0.553164	1
ENSMUSG00000019791.12	Hint3	1.21306	1.38661	0.471005	2.41315	0.0158152	0.0770805
ENSMUSG00000019792.8	Trmt11	1.82063	0.547892	0.4922	0.605225	0.54503	1
ENSMUSG00000019794.13	Katna1	6.43795	0.825969	0.297057	1.93891	0.0525119	0.201697
ENSMUSG00000019795.17	Pcmt1	8.31174	0.427574	0.278396	0.637847	0.523573	0.984805
ENSMUSG00000019797.11	1700021F05Rik	1.81822	1.81472	0.450566	3.47279	0.000515079	0.00394927
ENSMUSG00000019802.13	Sec63	4.95025	1.40515	0.307127	3.76116	0.000169127	0.00144676
ENSMUSG00000019804.12	Snx3	20.0445	0.925319	0.189327	3.56694	0.000361174	0.00287152
ENSMUSG00000019806.13	Aig1	11.8826	-0.0201674	0.278629	0	1	1
ENSMUSG00000019808.8	Adat2	1.17007	0.689211	0.605032	0.72593	0.467882	0.924758
ENSMUSG00000019809.16	Pex3	3.40969	0.6131	0.426928	0.850493	0.395051	0.837885
ENSMUSG00000019810.15	Fuca2	2.49833	0.615406	0.50298	0.726482	0.467543	0.924758
ENSMUSG00000019813.16	Cep57l1	0.888596	0.627428	0.669382	0.563846	0.572859	1
ENSMUSG00000019814.5	Ltv1	4.07503	1.26828	0.436338	2.33369	0.0196119	0.0921209
ENSMUSG00000019817.18	Plagl1	4.97337	0.928344	0.555402	1.22136	0.221951	0.571841
ENSMUSG00000019818.15	Cd164	33.4975	0.282809	0.160202	0.204799	0.83773	1
ENSMUSG00000019820.11	Utrn	41.5522	-0.483428	0.141936	-1.6446	0.100053	0.325219
ENSMUSG00000019822.12	Smpd2	4.32758	0.871754	0.411258	1.51183	0.130576	0.393852
ENSMUSG00000019823.17	Mical1	2.5139	-0.251834	0.549232	-0.0033388	0.997336	1
ENSMUSG00000019826.11	Zbtb24	4.82891	-0.264438	0.460135	-0.0313779	0.974968	1
ENSMUSG00000019832.5	Rab32	1.41863	1.00146	0.716872	1.04825	0.294521	0.691712
ENSMUSG00000019837.8	Gtf3c6	5.12909	0.334873	0.304912	0.278352	0.780742	1
ENSMUSG00000019838.11	Slc16a10	3.11933	0.550448	0.622385	0.482736	0.629283	1
ENSMUSG00000019841.15	Rev3l	13.7779	-0.171117	0.226328	0	1	1
ENSMUSG00000019842.6	Traf3ip2	6.32698	-0.662627	0.295784	-1.39503	0.163008	0.461096
ENSMUSG00000019843.14	Fyn	3.19939	-0.638539	0.456385	-0.85134	0.39458	0.83745
ENSMUSG00000019845.8	Tube1	1.1378	1.04762	0.714352	1.11657	0.264179	0.643628
ENSMUSG00000019846.11	Lama4	2.15846	-0.326094	0.748138	-0.101712	0.918986	1
ENSMUSG00000019848.14	Popdc3	1.54052	0.494782	0.575793	0.425121	0.670749	1
ENSMUSG00000019849.11	Prep	15.1598	0.6337	0.258899	1.48205	0.138328	0.409949
ENSMUSG00000019850.11	Tnfaip3	4.45825	0.717249	0.514481	0.908195	0.363775	0.793785
ENSMUSG00000019851.8	Perp	223.004	0.00819643	0.103977	0	1	1
ENSMUSG00000019852.7	Arfgef3	0.992982	0.782464	0.817119	0.651636	0.514636	0.974437
ENSMUSG00000019853.6	Hebp2	4.73272	1.59611	0.383879	3.50659	0.000453884	0.00352946
ENSMUSG00000019854.17	Reps1	3.37573	0.17122	0.356732	0	1	1
ENSMUSG00000019857.7	Asf1a	4.05305	0.311488	0.316987	0.193977	0.846194	1
ENSMUSG00000019861.15	Gopc	4.92088	0.683487	0.359108	1.20712	0.227385	0.581638
ENSMUSG00000019863.7	Qrsl1	1.97219	-0.188294	0.587284	0	1	1
ENSMUSG00000019864.14	Rtn4ip1	1.46446	0.338984	0.498581	0.178475	0.85835	1
ENSMUSG00000019866.15		40.7809	0.344231	0.15838	0.594967	0.551865	1
ENSMUSG00000019868.16	Vta1	8.32478	0.170472	0.262754	0	1	1
ENSMUSG00000019872.13	Smpdl3a	7.93428	1.37159	0.354184	3.16668	0.00154188	0.0104172
ENSMUSG00000019873.8	Reep3	15.5528	1.67635	0.230334	6.19253	5.92077e-10	1.13455e-08
ENSMUSG00000019877.10	Serinc1	13.2224	0.984744	0.229154	3.20633	0.00134442	0.009249
ENSMUSG00000019878.8	Hsf2	4.11891	0.686691	0.423543	1.03104	0.30252	0.704187
ENSMUSG00000019883.11	Echdc1	5.49155	0.190688	0.28929	0	1	1
ENSMUSG00000019889.10	Ptprk	37.9273	-1.18813	0.160795	-5.83433	5.40067e-09	9.50281e-08
ENSMUSG00000019891.15	Dcbld1	3.8087	-0.162773	0.471263	0	1	1
ENSMUSG00000019897.8	Ccdc59	3.18931	0.175693	0.33888	0	1	1
ENSMUSG00000019907.10	Ppp1r12a	9.37272	0.531229	0.206333	1.36299	0.172887	0.480958
ENSMUSG00000019916.14	P4ha1	4.72878	-0.151586	0.373076	0	1	1
ENSMUSG00000019917.10	10-Sep	6.92655	-1.03814	0.304914	-2.58479	0.0097437	0.0518045
ENSMUSG00000019920.18		7.33166	0.430497	0.277411	0.65065	0.515272	0.974823
ENSMUSG00000019923.14	Zwint	4.3211	0.383069	0.372825	0.356921	0.721151	1
ENSMUSG00000019927.6	Ube2d1	3.62499	-0.494564	0.312142	-0.783504	0.433331	0.884046
ENSMUSG00000019929.16	Dcn	3.93727	2.70792	1.02552	2.39676	0.0165409	0.0799709
ENSMUSG00000019942.13	Cdk1	3.28296	1.30334	0.717261	1.46856	0.141953	0.418429
ENSMUSG00000019943.10	Atp2b1	12.4142	0.401103	0.242947	0.621958	0.533969	0.99554
ENSMUSG00000019944.14	Rhobtb1	0.628358	0.0385387	0.879934	0	NA	NA
ENSMUSG00000019947.10	Arid5b	22.075	-0.664607	0.177307	-2.33836	0.0193686	0.0911199
ENSMUSG00000019948.4	Actr6	0.74318	2.20487	0.621039	3.14774	NA	NA
ENSMUSG00000019951.10	Uhrf1bp1l	9.16981	0.169539	0.306536	0	1	1
ENSMUSG00000019952.15	Poc1b	2.23766	-0.270618	0.462742	-0.0445554	0.964462	1
ENSMUSG00000019960.8	Dusp6	28.8219	0.0591802	0.375394	0	1	1
ENSMUSG00000019961.17	Tmpo	17.7407	0.274584	0.222462	0.110508	0.912007	1
ENSMUSG00000019966.18	Kitl	15.1847	-0.0154881	0.277257	0	1	1
ENSMUSG00000019969.14	Psen1	7.98288	-0.133105	0.256825	0	1	1
ENSMUSG00000019970.15	Sgk1	35.9828	1.69377	0.220028	6.56174	5.31825e-11	1.14671e-09
ENSMUSG00000019971.10	Cep290	2.00373	0.332395	0.416303	0.197921	0.843107	1
ENSMUSG00000019975.12	Ikbip	2.00447	1.23591	0.453702	2.17304	0.0297775	0.129617
ENSMUSG00000019977.16	Hbs1l	7.61767	0.784828	0.287102	1.86285	0.0624833	0.229258
ENSMUSG00000019978.16	Epb41l2	3.76877	0.980606	0.578357	1.26324	0.206502	0.544632
ENSMUSG00000019979.12	Apaf1	2.49004	-0.916658	0.481131	-1.38561	0.165867	0.467101
ENSMUSG00000019984.16	Med23	9.23221	-0.0742183	0.281823	0	1	1
ENSMUSG00000019986.17	Ahi1	5.62293	-0.00359493	0.331751	0	1	1
ENSMUSG00000019988.7	Nedd1	2.95615	0.47518	0.461266	0.488178	0.625424	1
ENSMUSG00000019996.17	Map7	8.88762	0.299413	0.23758	0.207984	0.835241	1
ENSMUSG00000019997.11	Ctgf	39.2228	-1.67052	0.339264	-4.18707	2.82574e-05	0.000285084
ENSMUSG00000019998.6	Stx7	7.88207	1.29019	0.276864	3.75704	0.000171932	0.00146971
ENSMUSG00000020000.7	Moxd1	68.3377	-0.435755	0.174261	-1.06596	0.286443	0.680549
ENSMUSG00000020003.16	Pex7	3.54371	0.623948	0.398881	0.937492	0.348505	0.773579
ENSMUSG00000020009.13	Ifngr1	5.11188	2.01896	0.458856	3.85516	0.000115653	0.00102952
ENSMUSG00000020015.10	Cdk17	2.09191	0.324972	0.459241	0.163253	0.870319	1
ENSMUSG00000020018.6	Snrpf	4.23992	3.19207	0.226545	12.9867	1.45539e-38	1.08956e-36
ENSMUSG00000020019.4	Ntn4	5.23488	2.73817	0.449514	5.53525	3.10778e-08	4.98112e-07
ENSMUSG00000020021.4	Fgd6	13.0477	-0.75033	0.276222	-1.81134	0.0700888	0.249509
ENSMUSG00000020022.17	Ndufa12	5.82884	2.52661	0.262362	8.67735	4.05104e-18	1.45753e-16
ENSMUSG00000020023.18	Tmcc3	7.95343	-0.912886	0.37205	-1.78171	0.0747961	0.261287
ENSMUSG00000020024.7	Cep83	2.92612	0.518124	0.343187	0.781276	0.43464	0.884918
ENSMUSG00000020029.6	Nudt4	20.0605	0.0952844	0.235155	0	1	1
ENSMUSG00000020032.14	Nuak1	18.0346	-0.369102	0.302632	-0.393555	0.693909	1
ENSMUSG00000020034.7	Tcp11l2	1.9581	0.918153	0.557529	1.19842	0.230754	0.587483
ENSMUSG00000020038.10	Cry1	1.4308	0.904348	0.571253	1.14546	0.252018	0.624888
ENSMUSG00000020042.15	Btbd11	19.1265	0.284413	0.249641	0.137848	0.89036	1
ENSMUSG00000020044.13	Timp3	45.4564	4.19225	0.420307	9.37947	6.63074e-21	2.70001e-19
ENSMUSG00000020048.13	Hsp90b1	34.0953	0.726575	0.142999	3.33272	0.000860009	0.00616404
ENSMUSG00000020056.16	Washc3	2.21514	1.43304	0.352954	3.35181	0.000802846	0.00580835
ENSMUSG00000020057.2	Dram1	2.70482	-1.63507	0.567502	-2.44065	0.014661	0.0726002
ENSMUSG00000020063.16	Sirt1	1.57788	0.531828	0.49361	0.570953	0.568031	1
ENSMUSG00000020064.9	Herc4	8.42868	0.368335	0.265015	0.44652	0.655222	1
ENSMUSG00000020069.16	Hnrnph3	3.82901	1.915	0.293365	5.67554	1.38255e-08	2.32412e-07
ENSMUSG00000020070.18	Rufy2	3.35652	-0.050001	0.378876	0	1	1
ENSMUSG00000020074.7	Ccar1	12.6799	0.194584	0.213004	0	1	1
ENSMUSG00000020075.8	Ddx21	9.22174	-0.353378	0.24668	-0.419078	0.675159	1
ENSMUSG00000020076.7	Ddx50	8.02937	1.03641	0.233574	3.36688	0.000760245	0.00554004
ENSMUSG00000020078.16	Vps26a	11.365	-0.0328639	0.235753	0	1	1
ENSMUSG00000020079.15	Supv3l1	2.77113	-0.202296	0.416923	0	1	1
ENSMUSG00000020083.13	Fam241b	1.77958	0.960187	0.538102	1.3198	0.186901	0.508401
ENSMUSG00000020085.15	Aifm2	1.4507	1.34784	0.833573	1.31703	NA	NA
ENSMUSG00000020086.6	H2afy2	2.52245	0.44664	0.481876	0.408073	0.68322	1
ENSMUSG00000020087.5	Tysnd1	3.87679	0.343057	0.450941	0.206362	0.836508	1
ENSMUSG00000020088.10	Sar1a	20.613	1.21188	0.187506	5.12985	2.89978e-07	4.07355e-06
ENSMUSG00000020089.8	Ppa1	3.78242	0.926524	0.378817	1.78588	0.074118	0.259503
ENSMUSG00000020091.15	Eif4ebp2	18.5448	0.250002	0.187508	9.69929e-06	0.999992	1
ENSMUSG00000020092.9	Pald1	2.2252	0.325691	0.58983	0.128326	0.897891	1
ENSMUSG00000020097.14	Sgpl1	20.1227	0.425372	0.20677	0.848149	0.396355	0.839442
ENSMUSG00000020099.8	Unc5b	6.51978	-0.197073	0.442535	0	1	1
ENSMUSG00000020100.15	Slc29a3	9.43801	-0.836113	0.302366	-1.93842	0.0525719	0.201799
ENSMUSG00000020101.14	Vsir	9.82798	-0.0666577	0.332024	0	1	1
ENSMUSG00000020102.15	Slc16a7	15.7407	1.20215	0.279087	3.41167	0.000645671	0.00478909
ENSMUSG00000020105.9	Lrig3	16.1799	-0.0979819	0.184289	0	1	1
ENSMUSG00000020107.10	Anapc16	3.97667	1.02471	0.331204	2.33908	0.0193314	0.0910161
ENSMUSG00000020108.4	Ddit4	4.04277	1.80357	0.328754	4.72563	2.294e-06	2.83005e-05
ENSMUSG00000020109.13	Dnajb12	4.35307	0.439521	0.315288	0.601103	0.547771	1
ENSMUSG00000020111.15	Micu1	7.80346	-0.0261523	0.336421	0	1	1
ENSMUSG00000020114.12	Cand1	18.7138	0.124086	0.197597	0	1	1
ENSMUSG00000020115.3	Tbk1	4.29013	0.0531149	0.348461	0	1	1
ENSMUSG00000020116.7	Pno1	3.42634	1.02021	0.39127	1.9685	0.0490104	0.191358
ENSMUSG00000020121.15	Srgap1	10.9189	-1.93257	0.341504	-4.92693	8.35332e-07	1.09557e-05
ENSMUSG00000020122.16	Egfr	80.0365	0.455699	0.122777	1.67538	0.0938595	0.309772
ENSMUSG00000020124.10	Usp15	12.0249	0.612462	0.247559	1.46414	0.143155	0.420546
ENSMUSG00000020128.15	Vps54	4.62012	0.190339	0.309426	0	1	1
ENSMUSG00000020130.9	Tbc1d15	9.49365	-0.326756	0.265356	-0.289256	0.772386	1
ENSMUSG00000020131.14	Pcsk4	0.581193	0.880014	0.908937	0.693133	NA	NA
ENSMUSG00000020132.10	Rab21	4.95588	0.287402	0.299303	0.124965	0.900551	1
ENSMUSG00000020133.8	2310011J03Rik	4.22867	1.08311	0.400884	2.07818	0.0376926	0.156392
ENSMUSG00000020134.13	Peli1	10.322	-0.120858	0.307019	0	1	1
ENSMUSG00000020135.13	Apc2	2.7307	-0.229555	0.706476	0	1	1
ENSMUSG00000020137.5	Thap2	4.54194	0.386766	0.321456	0.425459	0.670502	1
ENSMUSG00000020140.15	Lgr5	79.9118	-2.45255	0.233266	-9.44222	3.64981e-21	1.51172e-19
ENSMUSG00000020142.12	Slc1a4	8.85428	1.65802	0.476396	2.95557	0.00312091	0.0195206
ENSMUSG00000020149.17	Rab1	29.9485	0.321158	0.136068	0.522958	0.601003	1
ENSMUSG00000020150.13	Gamt	1.94685	1.36075	0.520452	2.1342	0.0328261	0.139462
ENSMUSG00000020152.7	Actr2	19.8754	0.138416	0.172827	0	1	1
ENSMUSG00000020153.14	Ndufs7	11.4896	1.01606	0.21109	3.62907	0.000284442	0.00232432
ENSMUSG00000020156.16	Mum1	8.26354	-0.229917	0.301628	0	1	1
ENSMUSG00000020160.18	Meis1	6.37354	-0.209181	0.337617	0	1	1
ENSMUSG00000020163.12	Uqcr11	11.163	3.57245	0.225008	14.7659	2.43026e-49	2.30645e-47
ENSMUSG00000020166.15	Cnot2	11.3413	0.513206	0.223328	1.17856	0.238573	0.601154
ENSMUSG00000020167.14	Tcf3	17.1867	-0.398692	0.173735	-0.855857	0.392077	0.833604
ENSMUSG00000020170.4	Frs2	12.9148	0.482117	0.243555	0.953039	0.34057	0.762379
ENSMUSG00000020171.8	Yeats4	3.68376	2.15085	0.367993	5.16544	2.39869e-07	3.41339e-06
ENSMUSG00000020173.17	Cobl	2.50029	-0.0157969	0.660071	0	1	1
ENSMUSG00000020176.17	Grb10	1.71304	1.72684	0.946399	1.56048	NA	NA
ENSMUSG00000020178.6	Adora2a	1.14202	0.386714	0.931474	0.146771	0.883313	1
ENSMUSG00000020180.10	Snrpd3	7.32204	0.464897	0.189156	1.13608	0.255923	0.630939
ENSMUSG00000020184.15	Mdm2	6.00613	0.0972789	0.303015	0	1	1
ENSMUSG00000020186.7	Csrp2	1.16031	1.56644	0.731716	1.79912	0.0720001	0.254343
ENSMUSG00000020189.15		4.12385	0.584835	0.344815	0.971056	0.331521	0.750769
ENSMUSG00000020190.13	Mknk2	27.057	0.310777	0.17432	0.348649	0.727353	1
ENSMUSG00000020196.10	Cabin1	18.2228	-0.115833	0.228918	0	1	1
ENSMUSG00000020198.8	Ap3d1	18.184	-0.434096	0.177962	-1.03447	0.300917	0.702218
ENSMUSG00000020205.8	Phlda1	4.40222	-0.609126	0.302383	-1.18765	0.234971	0.594936
ENSMUSG00000020211.15	Sf3a2	5.33991	-0.309482	0.245595	-0.242196	0.808628	1
ENSMUSG00000020212.14	Mdm1	1.67889	-0.635012	0.528105	-0.729044	0.465975	0.923155
ENSMUSG00000020218.11	Wif1	9.04028	1.07539	0.60158	1.37204	0.17005	0.475017
ENSMUSG00000020219.7	Timm13	7.1866	2.31209	0.244453	8.43552	3.29721e-17	1.13546e-15
ENSMUSG00000020220.16	Vps13d	20.8351	0.289438	0.213139	0.185036	0.853201	1
ENSMUSG00000020224.15	Llph	5.37229	0.434691	0.250533	0.737194	0.461004	0.916307
ENSMUSG00000020225.10	Tmbim4	3.00152	2.13211	0.387612	4.85567	1.1998e-06	1.54665e-05
ENSMUSG00000020227.10	Irak3	0.886754	1.65364	0.833953	1.68311	0.0923532	0.305527
ENSMUSG00000020228.11	Helb	2.7375	0.167726	0.525141	0	NA	NA
ENSMUSG00000020230.15	Prmt2	2.89241	1.34035	0.516216	2.1122	0.0346696	0.145804
ENSMUSG00000020231.15	Dip2a	8.99573	0.620215	0.290357	1.27503	0.202297	0.537654
ENSMUSG00000020232.17	Hmg20b	6.17372	0.459844	0.256654	0.817616	0.413576	0.861229
ENSMUSG00000020235.16	Fzr1	6.34093	0.0774167	0.36499	0	1	1
ENSMUSG00000020238.14	Ncln	8.6202	0.0117139	0.347842	0	1	1
ENSMUSG00000020241.13	Col6a2	21.4002	-0.0818785	0.373252	0	1	1
ENSMUSG00000020246.13	Hcfc2	3.55403	0.133161	0.346939	0	1	1
ENSMUSG00000020248.18	Nfyb	4.13903	1.95368	0.377619	4.51163	6.433e-06	7.28046e-05
ENSMUSG00000020250.10	Txnrd1	5.30532	1.70581	0.454392	3.20387	0.00135594	0.00932298
ENSMUSG00000020253.15	Ppm1m	1.20866	0.983135	0.649649	1.12851	0.259105	0.636047
ENSMUSG00000020255.8	D10Wsu102e	13.1145	-0.403242	0.26453	-0.579301	0.562386	1
ENSMUSG00000020257.13	Wdr82	19.8562	-0.120024	0.178432	0	1	1
ENSMUSG00000020258.16	Glyctk	0.815809	0.112023	0.907143	0	NA	NA
ENSMUSG00000020260.9	Pofut2	7.79177	0.0845766	0.301357	0	1	1
ENSMUSG00000020261.15	Slc36a1	3.90813	-0.0163226	0.411868	0	1	1
ENSMUSG00000020262.15	Adarb1	14.4471	-0.648144	0.298525	-1.3337	0.182301	0.499284
ENSMUSG00000020263.14	Appl2	8.16893	-0.184508	0.294562	0	1	1
ENSMUSG00000020265.16	Sumo3	20.6254	1.11344	0.213996	4.03483	5.46413e-05	0.000518985
ENSMUSG00000020267.6	Hint1	11.8343	3.80573	0.205799	17.2777	6.92528e-67	1.0305e-64
ENSMUSG00000020268.14	Lyrm7	0.700376	0.699216	0.932338	0.481817	NA	NA
ENSMUSG00000020271.17	Fbxw11	19.1281	0.500231	0.198868	1.25827	0.208293	0.54732
ENSMUSG00000020272.8	Stk10	1.02064	-0.757336	0.823005	-0.616444	NA	NA
ENSMUSG00000020273.13	Papolg	4.29713	-0.0751501	0.389529	0	1	1
ENSMUSG00000020275.9	Rel	8.52917	-0.288387	0.321944	-0.119234	0.90509	1
ENSMUSG00000020277.10	Pfkl	4.04563	0.843408	0.493126	1.20336	0.228837	0.584325
ENSMUSG00000020280.12	Pus10	3.37692	-0.0306872	0.423458	0	1	1
ENSMUSG00000020282.18	Rhbdf1	10.1725	0.0282436	0.312172	0	1	1
ENSMUSG00000020283.5	Pex13	3.02723	1.50238	0.459347	2.72644	0.00640214	0.0361768
ENSMUSG00000020284.16	1810043G02Rik	2.97897	0.842621	0.526073	1.1265	0.259954	0.637093
ENSMUSG00000020287.15	Mpg	2.96078	0.721662	0.436179	1.08135	0.279541	0.670109
ENSMUSG00000020288.13	Ahsa2	3.42637	0.795089	0.374945	1.45378	0.146007	0.42621
ENSMUSG00000020289.15	Nprl3	4.47129	0.0101242	0.335486	0	1	1
ENSMUSG00000020290.14	Xpo1	13.6329	0.269768	0.185681	0.106463	0.915215	1
ENSMUSG00000020300.14	Cpeb4	2.77536	0.03543	0.406106	0	1	1
ENSMUSG00000020305.13	Asb3	4.25679	-0.691918	0.407056	-1.08565	0.277636	0.666735
ENSMUSG00000020307.15	Cdc34	3.16095	0.168472	0.353207	0	1	1
ENSMUSG00000020308.6	Tpgs1	4.61759	2.00772	0.378817	4.64003	3.48366e-06	4.1368e-05
ENSMUSG00000020309.6	Chac2	0.679335	2.48829	0.660661	3.38795	NA	NA
ENSMUSG00000020311.17	Erlec1	1.97039	0.65763	0.395496	1.03068	0.30269	0.704266
ENSMUSG00000020315.18	Sptbn1	66.6246	0.0471644	0.12037	0	1	1
ENSMUSG00000020319.9	Wdpcp	0.925776	0.864147	0.758161	0.810049	0.417912	0.865907
ENSMUSG00000020321.16		17.8488	0.76221	0.208407	2.45774	0.0139814	0.0696065
ENSMUSG00000020325.10	Fstl3	9.12891	-1.26343	0.323758	-3.1302	0.00174687	0.011607
ENSMUSG00000020326.7	Ccng1	12.4794	0.549101	0.256742	1.16499	0.244023	0.610971
ENSMUSG00000020328.10	Nudcd2	1.88403	3.01771	0.459556	6.02257	1.71669e-09	3.15415e-08
ENSMUSG00000020329.12	Polrmt	6.21274	0.137337	0.361802	0	1	1
ENSMUSG00000020346.16	Mgat1	6.02624	0.276304	0.322948	0.08145	0.935084	1
ENSMUSG00000020349.4	Ppp2ca	17.695	0.678489	0.206906	2.07094	0.0383648	0.158631
ENSMUSG00000020354.15	Sgcd	2.44787	-0.536262	0.490437	-0.583689	0.55943	1
ENSMUSG00000020358.17	Hnrnpab	38.3729	0.816744	0.149443	3.79237	0.000149218	0.00129498
ENSMUSG00000020359.13	Phykpl	5.3245	-0.343727	0.27802	-0.337123	0.736024	1
ENSMUSG00000020361.13	Hspa4	27.1301	0.162654	0.189368	0	1	1
ENSMUSG00000020362.13	Cnot6	10.6249	-0.069419	0.214169	0	1	1
ENSMUSG00000020364.14	Zfp354a	0.704549	0.357488	0.909528	0.11818	NA	NA
ENSMUSG00000020366.18	Mapk9	7.57882	0.00930624	0.305483	0	1	1
ENSMUSG00000020368.15	Canx	40.9325	0.222715	0.125274	0	1	1
ENSMUSG00000020372.15	Rack1	139.536	2.32257	0.118626	17.4715	2.36192e-68	3.55852e-66
ENSMUSG00000020375.9	Rufy1	3.6361	0.748299	0.427973	1.16432	0.244293	0.611171
ENSMUSG00000020376.17	Rnf130	4.52875	1.35803	0.353845	3.1314	0.00173974	0.0115659
ENSMUSG00000020380.16	Rad50	4.45946	-0.199949	0.347696	0	1	1
ENSMUSG00000020385.16	Clk4	5.32267	0.533885	0.293655	0.966729	0.333679	0.753577
ENSMUSG00000020386.5	Sar1b	4.21486	1.21595	0.339557	2.84474	0.00444471	0.0264553
ENSMUSG00000020387.15	Jade2	8.31519	-0.0471277	0.346575	0	1	1
ENSMUSG00000020388.12	Pdlim4	1.58645	3.66838	0.657715	5.19736	2.0214e-07	2.92836e-06
ENSMUSG00000020389.19	Cdkl3	0.607167	2.17061	0.924003	2.07857	0.0376567	0.156392
ENSMUSG00000020390.12	Ube2b	12.0478	1.34296	0.192051	5.691	1.26297e-08	2.14102e-07
ENSMUSG00000020392.8	Cdkn2aipnl	5.22318	0.46603	0.309725	0.697488	0.485497	0.942758
ENSMUSG00000020393.16	Kremen1	18.4128	0.122229	0.216426	0	1	1
ENSMUSG00000020397.15	Med7	1.60585	0.195135	0.46668	0	1	1
ENSMUSG00000020400.17	Tnip1	5.24973	-0.677518	0.343485	-1.24465	0.21326	0.556619
ENSMUSG00000020402.11	Vdac1	28.6044	0.149111	0.159775	0	1	1
ENSMUSG00000020409.10	Slu7	4.12928	0.575264	0.356126	0.913341	0.361063	0.790534
ENSMUSG00000020411.2	Nipal4	1.45149	1.38739	0.947773	1.20007	0.230114	0.5865
ENSMUSG00000020412.16	Ascc2	7.27083	-0.262495	0.291281	-0.0428982	0.965783	1
ENSMUSG00000020413.11	Hus1	3.32009	0.331732	0.498572	0.163932	0.869785	1
ENSMUSG00000020415.16	Pttg1	2.04948	1.98523	0.377953	4.59112	4.40865e-06	5.14898e-05
ENSMUSG00000020420.8	Zfp607a	2.34219	-0.672546	0.548815	-0.769925	0.441344	0.890795
ENSMUSG00000020422.14		61.7797	0.13784	0.187412	0	1	1
ENSMUSG00000020423.6	Btg2	20.0868	1.98519	0.38904	4.46019	8.18889e-06	9.0801e-05
ENSMUSG00000020424.3	Gatsl3	12.5598	0.203416	0.285292	0	1	1
ENSMUSG00000020427.11	Igfbp3	13.7086	1.19953	0.582008	1.63147	0.102791	0.331869
ENSMUSG00000020430.12	Pes1	12.3609	-0.339871	0.244324	-0.367837	0.712995	1
ENSMUSG00000020431.5	Adcy1	8.63374	-1.64423	0.546622	-2.55064	0.0107526	0.0559588
ENSMUSG00000020432.12	Tcn2	5.84952	0.461182	0.41258	0.511856	0.608752	1
ENSMUSG00000020439.17	Smtn	33.0477	0.985604	0.233968	3.14403	0.00166636	0.0111581
ENSMUSG00000020440.13	Arf5	10.5088	2.32067	0.167718	12.3461	5.11199e-35	3.27739e-33
ENSMUSG00000020441.6	2310033P09Rik	1.48217	-0.293845	0.462457	-0.0948097	0.924466	1
ENSMUSG00000020444.19	Guk1	6.60762	1.14665	0.278444	3.2202	0.00128101	0.00887382
ENSMUSG00000020448.16	Rnf185	5.02085	0.486328	0.41653	0.567374	0.57046	1
ENSMUSG00000020451.17	Limk2	31.8432	-0.16454	0.16129	0	1	1
ENSMUSG00000020453.17	Patz1	5.39158	0.149567	0.436638	0	1	1
ENSMUSG00000020454.17	Eif4enif1	6.1454	0.425484	0.295666	0.593523	0.552831	1
ENSMUSG00000020455.16	Trim11	5.49848	0.38912	0.355085	0.391795	0.69521	1
ENSMUSG00000020456.17	Ogdh	48.603	-0.243045	0.133618	0	1	1
ENSMUSG00000020457.13	Drg1	11.637	0.374419	0.254743	0.488408	0.625261	1
ENSMUSG00000020458.16	Rtn4	11.6844	0.227851	0.17408	0	1	1
ENSMUSG00000020459.14	Mtif2	1.86983	0.597156	0.390933	0.888018	0.374531	0.809726
ENSMUSG00000020460.15	Rps27a	75.1048	2.96926	0.122124	22.2664	7.81649e-110	3.14041e-107
ENSMUSG00000020462.14	Cfap36	1.76704	0.839339	0.442056	1.33318	0.182474	0.499628
ENSMUSG00000020463.15	Ppp4r3b	10.6048	0.156269	0.235617	0	1	1
ENSMUSG00000020464.15	Pnpt1	2.86832	0.175143	0.387983	0	1	1
ENSMUSG00000020467.15	Efemp1	4.0242	1.20398	0.561741	1.69826	0.0894595	0.298603
ENSMUSG00000020471.11	Pold2	6.59297	0.401681	0.383818	0.395191	0.692702	1
ENSMUSG00000020472.14	Zkscan17	6.71988	0.315967	0.33831	0.194991	0.8454	1
ENSMUSG00000020473.13	Aebp1	7.06508	0.919957	0.427897	1.56569	0.11742	0.363728
ENSMUSG00000020474.11	Polm	3.05606	-0.437644	0.470107	-0.399152	0.689781	1
ENSMUSG00000020476.14	Dbnl	8.39015	0.919382	0.293106	2.28375	0.022386	0.102593
ENSMUSG00000020477.10	Mrps24	5.44424	3.08644	0.285259	9.94338	2.69521e-23	1.22586e-21
ENSMUSG00000020482.4	Ccdc117	3.93017	0.094788	0.418368	0	1	1
ENSMUSG00000020483.14	Dynll2	5.73392	0.976665	0.265383	2.73817	0.00617816	0.0350921
ENSMUSG00000020484.19		12.8194	0.797428	0.28188	1.94206	0.0521299	0.200742
ENSMUSG00000020485.14	Supt4a	3.89685	1.97309	0.316612	5.44228	5.2602e-08	8.20196e-07
ENSMUSG00000020491.15	2810021J22Rik	1.03405	0.102578	0.894404	0	1	1
ENSMUSG00000020492.11	Ska2	4.57059	0.672119	0.378247	1.11599	0.264428	0.643628
ENSMUSG00000020495.13	Smg8	3.82709	0.163446	0.463563	0	1	1
ENSMUSG00000020496.9	Rnf187	25.2195	0.263517	0.163527	0.0826586	0.934123	1
ENSMUSG00000020513.15	Tubd1	0.85104	0.584455	0.857006	0.39026	0.696344	1
ENSMUSG00000020514.8	Mrpl22	1.907	1.33552	0.395796	2.74261	0.00609527	0.0346703
ENSMUSG00000020515.13	Cnot8	5.3492	0.372224	0.33767	0.361963	0.71738	1
ENSMUSG00000020516.15	Rps6kb1	6.55509	0.274708	0.277282	0.0891081	0.928996	1
ENSMUSG00000020519.5	Sap30l	0.582082	1.46684	0.571997	2.12735	0.0333909	0.141498
ENSMUSG00000020520.14	Galnt10	2.4885	-0.352573	0.496825	-0.206458	0.836433	1
ENSMUSG00000020521.7	Rnft1	4.948	0.718752	0.35232	1.33047	0.183363	0.501378
ENSMUSG00000020522.13	Mfap3	5.93556	0.285181	0.33965	0.103581	0.917502	1
ENSMUSG00000020523.14	Fam114a2	7.70398	0.67898	0.29235	1.46735	0.14228	0.418985
ENSMUSG00000020525.17	Ppm1d	3.35181	0.802292	0.439502	1.25663	0.208887	0.548231
ENSMUSG00000020526.12	Znhit3	1.3436	1.14544	0.498316	1.79692	0.0723476	0.25514
ENSMUSG00000020527.14	Myo19	8.60294	-1.71264	0.311106	-4.70141	2.5837e-06	3.14559e-05
ENSMUSG00000020528.14	Prpsap2	1.92158	1.08402	0.515036	1.61934	0.105375	0.337788
ENSMUSG00000020530.14	Ggnbp2	8.5154	0.996226	0.240541	3.10228	0.00192037	0.0126137
ENSMUSG00000020532.18	Acaca	17.9086	0.36844	0.267494	0.442778	0.657926	1
ENSMUSG00000020534.14	Shmt1	10.4399	1.0123	0.291198	2.6178	0.00884986	0.0475769
ENSMUSG00000020536.12	Llgl1	17.3101	0.434253	0.234772	0.784814	0.432563	0.883288
ENSMUSG00000020537.9	Drg2	6.05581	0.60625	0.34359	1.03685	0.299808	0.699764
ENSMUSG00000020538.15	Srebf1	11.0881	0.192469	0.255133	0	1	1
ENSMUSG00000020541.12	Tom1l1	4.80745	-0.0776729	0.301102	0	1	1
ENSMUSG00000020544.14	Cox11	2.06729	0.595317	0.487217	0.708753	0.478478	0.937038
ENSMUSG00000020546.14	Stxbp4	2.65015	0.693731	0.479963	0.924511	0.355221	0.782434
ENSMUSG00000020547.5	Bzw2	7.49413	0.8618	0.299189	2.04486	0.0408682	0.166978
ENSMUSG00000020549.14	Elac2	5.03168	-0.179949	0.354181	0	1	1
ENSMUSG00000020553.8	Pctp	1.85082	-1.28886	0.746166	-1.39227	0.163842	0.462696
ENSMUSG00000020561.8	Twistnb	5.06772	0.385426	0.348247	0.388878	0.697366	1
ENSMUSG00000020564.17	Atxn7l1	3.96714	-0.41368	0.366848	-0.446179	0.655468	1
ENSMUSG00000020570.15	Sypl	21.9146	-0.184475	0.159926	0	1	1
ENSMUSG00000020571.12	Pdia6	16.0848	1.96335	0.223184	7.67684	1.63056e-14	4.65714e-13
ENSMUSG00000020572.8	Nampt	5.09082	-0.460343	0.381528	-0.551319	0.581415	1
ENSMUSG00000020573.17	Pik3cg	2.55661	-0.344603	0.692428	-0.136625	0.891327	1
ENSMUSG00000020576.10	Nbas	8.2337	0.242317	0.327026	0	1	1
ENSMUSG00000020577.17	Tspan13	0.501416	1.46016	0.863873	1.40086	0.161257	0.457755
ENSMUSG00000020580.10	Rock2	9.72163	0.297534	0.223554	0.212628	0.831617	1
ENSMUSG00000020585.4	Laptm4a	45.7822	-0.340998	0.103143	-0.882253	0.37764	0.814026
ENSMUSG00000020589.17	Fam49a	5.46668	1.65394	0.426615	3.29087	0.000998786	0.00706892
ENSMUSG00000020590.16	Snx13	7.15354	0.336942	0.334641	0.259807	0.795013	1
ENSMUSG00000020592.14	Sdc1	109.818	0.632725	0.120457	3.17727	0.00148667	0.0100781
ENSMUSG00000020593.16		1.5381	0.928292	0.694026	0.977329	NA	NA
ENSMUSG00000020594.14	Pum2	20.1797	-0.033344	0.161469	0	1	1
ENSMUSG00000020598.16	Nrcam	7.59168	-2.6782	0.4807	-5.05139	4.38609e-07	6.06256e-06
ENSMUSG00000020599.13	Rgs9	1.96791	0.0554123	0.667288	0	1	1
ENSMUSG00000020601.8	Trib2	7.37355	-0.134719	0.42318	0	1	1
ENSMUSG00000020605.9	Hs1bp3	4.39485	-0.234949	0.408318	0	1	1
ENSMUSG00000020607.7	Fam84a	11.2657	-0.837242	0.386638	-1.51884	0.128802	0.389966
ENSMUSG00000020608.7	Smc6	7.45581	0.645871	0.261045	1.51649	0.129396	0.391373
ENSMUSG00000020610.17		5.98853	0.0616978	0.305558	0	1	1
ENSMUSG00000020611.14	Gna13	20.8395	-0.161864	0.201153	0	1	1
ENSMUSG00000020612.16	Prkar1a	40.132	0.83265	0.147754	3.94338	8.03421e-05	0.000741473
ENSMUSG00000020614.13	Fam20a	1.16435	2.71846	0.836659	2.95037	0.00317389	0.0198212
ENSMUSG00000020621.6	Rdh14	2.76064	2.36846	0.493918	4.28909	1.79403e-05	0.00018803
ENSMUSG00000020623.11	Map2k6	0.458738	1.36005	0.911186	1.21825	NA	NA
ENSMUSG00000020627.10	Klhl29	7.59836	0.701136	0.309997	1.45529	0.145588	0.425527
ENSMUSG00000020628.16	Trappc12	11.1288	-0.389163	0.260131	-0.534973	0.592669	1
ENSMUSG00000020629.12	Adi1	13.7701	0.25984	0.225739	0.0435886	0.965232	1
ENSMUSG00000020630.9	Rnaseh1	1.91756	1.89929	0.496299	3.32319	0.000889953	0.00636972
ENSMUSG00000020634.12	Ubxn2a	4.43084	0.959944	0.344158	2.06285	0.0391273	0.161342
ENSMUSG00000020640.10	Itsn2	9.3355	-0.105082	0.238245	0	1	1
ENSMUSG00000020644.9	Id2	13.4376	-1.37794	0.273574	-4.12298	3.73999e-05	0.000367984
ENSMUSG00000020646.17	Mboat2	7.43221	0.80145	0.388949	1.41779	0.156251	0.447444
ENSMUSG00000020647.10	Ncoa1	10.0545	-0.409939	0.259639	-0.616006	0.537891	0.999106
ENSMUSG00000020648.3	Dus4l	0.835567	0.214746	0.651566	0	1	1
ENSMUSG00000020649.11	Rrm2	6.78474	2.27422	0.43285	4.6765	2.91818e-06	3.51377e-05
ENSMUSG00000020650.15	Bcap29	3.7543	0.634635	0.399458	0.962894	0.335601	0.75664
ENSMUSG00000020652.17	Cenpo	2.08119	-0.177838	0.451094	0	1	1
ENSMUSG00000020653.12	Klf11	6.51247	-0.0840246	0.34752	0	1	1
ENSMUSG00000020654.15	Adcy3	6.87114	-0.178405	0.392834	0	1	1
ENSMUSG00000020656.16	Grhl1	7.20841	-0.822646	0.377386	-1.5174	0.129166	0.390869
ENSMUSG00000020657.16	Dnajc27	1.20128	1.16346	0.806621	1.13245	0.257446	0.633653
ENSMUSG00000020659.16	Cbll1	4.42134	0.0354733	0.362438	0	1	1
ENSMUSG00000020661.15	Dnmt3a	20.5279	0.608346	0.211286	1.69602	0.0898819	0.29935
ENSMUSG00000020664.10	Dld	6.58394	1.44454	0.296844	4.02415	5.71806e-05	0.000541822
ENSMUSG00000020668.10	Kif3c	2.13012	-0.102889	0.585589	0	NA	NA
ENSMUSG00000020669.15	Sh3yl1	2.58371	0.927463	0.440422	1.53821	0.123996	0.378361
ENSMUSG00000020671.9	Rab10	31.6603	0.150198	0.134995	0	1	1
ENSMUSG00000020674.17	Pxdn	28.2331	1.55716	0.289004	4.52299	6.09713e-06	6.96576e-05
ENSMUSG00000020677.7	Ddx52	3.10897	0.568063	0.392406	0.810544	0.417627	0.865799
ENSMUSG00000020680.15	Taf15	2.66451	0.953021	0.360547	1.94987	0.0511912	0.197842
ENSMUSG00000020681.14	Ace	2.95969	-1.57857	0.741661	-1.79134	NA	NA
ENSMUSG00000020687.13	Cdc27	6.64229	0.49778	0.285809	0.866942	0.385974	0.825726
ENSMUSG00000020691.13	Mettl2	3.46776	0.142161	0.440155	0	1	1
ENSMUSG00000020692.14	Nle1	2.1593	0.0535506	0.50244	0	1	1
ENSMUSG00000020694.17	Tlk2	3.79344	0.515748	0.32098	0.827926	0.407712	0.855321
ENSMUSG00000020696.18	Rffl	2.75101	1.41103	0.524697	2.21276	0.026914	0.119703
ENSMUSG00000020697.16	Lig3	13.3765	-0.181384	0.25814	0	1	1
ENSMUSG00000020700.11	Map3k3	5.0614	0.279961	0.328216	0.091283	0.927268	1
ENSMUSG00000020705.6	Ddx42	10.3321	0.189129	0.225799	0	1	1
ENSMUSG00000020706.13	Ftsj3	5.43644	0.45628	0.330883	0.623424	0.533006	0.994785
ENSMUSG00000020707.6	Rnf135	0.714575	1.90618	0.813332	2.03629	0.0417212	0.169429
ENSMUSG00000020708.12	Psmc5	12.3536	1.88914	0.249493	6.56989	5.03512e-11	1.08956e-09
ENSMUSG00000020715.9	Ern1	5.50744	0.400308	0.363577	0.413415	0.679303	1
ENSMUSG00000020716.16	Nf1	18.6123	0.535448	0.211043	1.35256	0.176197	0.487424
ENSMUSG00000020718.12	Polg2	1.20988	1.37204	0.604822	1.85516	NA	NA
ENSMUSG00000020719.14	Ddx5	102.256	0.223785	0.0878622	0	1	1
ENSMUSG00000020720.13	Psmd12	9.08966	1.58901	0.258292	5.18411	2.17044e-07	3.11804e-06
ENSMUSG00000020721.16	Helz	18.9524	0.287524	0.209788	0.178868	0.858042	1
ENSMUSG00000020728.17	Cep112	0.624515	1.12339	0.713059	1.22485	0.220632	0.569682
ENSMUSG00000020733.3	Slc9a3r1	1.39938	0.619033	0.665321	0.554669	0.579121	1
ENSMUSG00000020736.12	Nt5c	2.74636	2.55096	0.339657	6.77434	1.24972e-11	2.85281e-10
ENSMUSG00000020737.12	Hn1	9.26042	1.81368	0.312582	5.00247	5.66018e-07	7.62259e-06
ENSMUSG00000020738.16	Sumo2	28.6451	1.30271	0.139129	7.5664	3.83711e-14	1.06319e-12
ENSMUSG00000020739.11	Nup85	4.44887	0.155427	0.287895	0	1	1
ENSMUSG00000020740.13	Gga3	3.77342	-0.336481	0.363535	-0.237889	0.811967	1
ENSMUSG00000020741.17	Cluh	17.4309	0.268244	0.247096	0.0738323	0.941144	1
ENSMUSG00000020743.15	Mif4gd	3.80289	0.829997	0.44154	1.31358	0.188989	0.512459
ENSMUSG00000020744.13	Slc25a19	2.24498	0.366492	0.511297	0.227835	0.819774	1
ENSMUSG00000020745.15	Pafah1b1	27.6092	0.685208	0.143853	3.02535	0.00248341	0.0159047
ENSMUSG00000020747.17	Tmem94	12.0175	-0.0206592	0.274909	0	1	1
ENSMUSG00000020752.11	Recql5	4.24184	-0.521312	0.423713	-0.640319	0.521965	0.983008
ENSMUSG00000020755.9	Sap30bp	6.2214	0.393991	0.328776	0.437959	0.661416	1
ENSMUSG00000020758.15	Itgb4	192.718	-0.517703	0.131616	-2.03398	0.041954	0.170031
ENSMUSG00000020766.4	Galk1	2.41527	2.07699	0.467477	3.90819	9.29904e-05	0.000847817
ENSMUSG00000020770.13	Unk	5.99875	0.0510277	0.342861	0	1	1
ENSMUSG00000020773.11	Trim47	2.24575	1.50089	0.670517	1.86557	0.0621021	0.228067
ENSMUSG00000020775.13	Mrpl38	3.91672	0.250199	0.331938	0.00059946	0.999522	1
ENSMUSG00000020776.18	Fbf1	10.4145	-0.250953	0.293319	-0.00324967	0.997407	1
ENSMUSG00000020777.16	Acox1	8.05758	0.532117	0.281425	1.00246	0.316122	0.726622
ENSMUSG00000020778.12	Ten1	3.90245	0.696161	0.364518	1.22398	0.220961	0.570288
ENSMUSG00000020780.15	Srp68	8.25737	0.104907	0.297068	0	1	1
ENSMUSG00000020781.14	Tsen54	1.45911	0.242152	0.576847	0	1	1
ENSMUSG00000020782.18	Llgl2	4.50419	-0.0938723	0.432234	0	1	1
ENSMUSG00000020783.14	Ncbp3	9.05363	-0.0583755	0.278055	0	1	1
ENSMUSG00000020785.17	Camkk1	6.52647	-1.27011	0.457203	-2.23121	0.0256675	0.114794
ENSMUSG00000020788.15	Atp2a3	5.69298	-0.673706	0.662505	-0.639551	0.522465	0.983794
ENSMUSG00000020790.14	Ankfy1	24.376	0.0730104	0.197169	0	1	1
ENSMUSG00000020792.15	Exoc7	11.5089	-0.43419	0.261339	-0.704791	0.48094	0.939966
ENSMUSG00000020794.13	Ube2g1	7.03937	0.397649	0.297423	0.496427	0.619593	1
ENSMUSG00000020801.8	Med31	1.0603	2.09957	0.466498	3.9648	7.34579e-05	0.000681592
ENSMUSG00000020802.8	Ube2o	5.29643	-0.229119	0.352479	0	1	1
ENSMUSG00000020803.3	Txndc17	11.6095	2.38859	0.209908	10.1883	2.23754e-24	1.07446e-22
ENSMUSG00000020806.15	Rhbdf2	6.20063	-1.03914	0.375826	-2.09976	0.0357502	0.149669
ENSMUSG00000020807.15	4933427D14Rik	1.96829	0.0609776	0.501589	0	1	1
ENSMUSG00000020812.17	1810032O08Rik	1.41558	0.851544	0.505697	1.18953	0.234229	0.593697
ENSMUSG00000020814.13	Mxra7	1.31463	1.09711	0.614161	1.37929	0.167805	0.470845
ENSMUSG00000020817.16	Rabep1	11.5781	0.0228518	0.214947	0	1	1
ENSMUSG00000020818.16	Mfsd11	2.65056	-0.208606	0.415043	0	1	1
ENSMUSG00000020821.17	Kif1c	23.3525	-0.276739	0.173334	-0.154261	0.877404	1
ENSMUSG00000020823.16	Sec14l1	12.6975	0.131669	0.266548	0	1	1
ENSMUSG00000020827.18	Mink1	29.3666	-0.575476	0.168173	-1.93536	0.0529456	0.20304
ENSMUSG00000020828.13	Pld2	8.02989	0.220844	0.334606	0	1	1
ENSMUSG00000020829.9	Slc46a1	1.99895	-0.139382	0.63706	0	1	1
ENSMUSG00000020831.18	0610010K14Rik	5.04744	-0.159415	0.277016	0	1	1
ENSMUSG00000020832.14	Eral1	3.27762	-0.628424	0.462567	-0.818096	0.413302	0.861112
ENSMUSG00000020834.17	Dhrs13	1.96025	1.3275	0.621575	1.7335	0.0830063	0.28252
ENSMUSG00000020840.10	Blmh	11.4546	1.08836	0.24731	3.3899	0.000699176	0.00514479
ENSMUSG00000020841.5	Cpd	17.6367	0.977657	0.247875	2.93557	0.00332931	0.0206527
ENSMUSG00000020843.15	Timm22	3.21063	1.25539	0.427886	2.34968	0.0187897	0.0889171
ENSMUSG00000020844.6	Nxn	13.664	0.222572	0.233336	0	1	1
ENSMUSG00000020846.6	Rflnb	24.3575	0.832576	0.20741	2.80882	0.00497236	0.0290509
ENSMUSG00000020847.15	Rph3al	1.50813	-0.154111	0.528791	0	1	1
ENSMUSG00000020849.13	Ywhae	46.1417	0.261539	0.100521	0.114792	0.90861	1
ENSMUSG00000020850.14	Prpf8	64.7634	-0.0996336	0.115366	0	1	1
ENSMUSG00000020857.11	Nme2	18.6696	2.93248	0.197779	13.563	6.63426e-42	5.43964e-40
ENSMUSG00000020859.16	Spag9	19.7902	0.481054	0.19461	1.18727	0.235122	0.595113
ENSMUSG00000020863.15	Luc7l3	8.95719	0.245841	0.204281	0	1	1
ENSMUSG00000020864.13	Ankrd40	4.41824	0.726191	0.335448	1.41957	0.155734	0.446706
ENSMUSG00000020865.16	Abcc3	3.05947	0.0347493	0.582253	0	1	1
ENSMUSG00000020868.15	Xylt2	6.71302	-0.126203	0.381484	0	1	1
ENSMUSG00000020869.8	Lrrc59	10.0382	1.13658	0.344483	2.57367	0.0100627	0.0531723
ENSMUSG00000020873.15	Slc35b1	5.64286	0.907111	0.302011	2.17578	0.0295714	0.128812
ENSMUSG00000020875.9	Hoxb9	1.45816	-1.37358	0.72473	-1.55034	0.121059	0.371941
ENSMUSG00000020876.14	Snx11	2.7368	1.27567	0.53492	1.91742	0.0551846	0.209352
ENSMUSG00000020882.17	Cacnb1	4.60611	-1.84578	0.420998	-3.79047	0.00015036	0.00130381
ENSMUSG00000020883.18	Fbxl20	12.1826	-0.272092	0.239703	-0.0921655	0.926567	1
ENSMUSG00000020886.17	Dlg4	2.09462	0.108671	0.471347	0	1	1
ENSMUSG00000020888.16	Dvl2	8.43289	-0.37761	0.267311	-0.477385	0.633088	1
ENSMUSG00000020889.11	Nr1d1	7.34472	-1.33445	0.383648	-2.82668	0.00470337	0.0277055
ENSMUSG00000020891.11	Alox8	0.811694	0.00967844	0.94534	0	NA	NA
ENSMUSG00000020893.17	Per1	31.5318	0.0651578	0.167309	0	1	1
ENSMUSG00000020894.16	Vamp2	9.57311	-1.37894	0.244065	-4.62558	3.73543e-06	4.42137e-05
ENSMUSG00000020895.14	Tmem107	2.00478	-1.08713	0.34187	-2.44868	0.014338	0.0711177
ENSMUSG00000020897.12	Aurkb	2.44728	1.96201	0.754427	2.26928	0.0232512	0.106033
ENSMUSG00000020898.18	Ctc1	5.95465	0.931753	0.403459	1.68977	0.0910722	0.302311
ENSMUSG00000020899.16	Pfas	7.94119	0.380742	0.312002	0.419043	0.675185	1
ENSMUSG00000020900.15	Myh10	2.8278	-0.240086	0.5575	0	1	1
ENSMUSG00000020903.13	Stx8	2.59588	0.841317	0.368939	1.60275	0.10899	0.345427
ENSMUSG00000020905.11	Usp43	1.68537	0.565306	0.689132	0.457541	0.647282	1
ENSMUSG00000020910.16	Adprm	1.64456	1.70712	0.624897	2.33178	0.0197121	0.0924257
ENSMUSG00000020913.3	Krt24	7.61476	-0.834484	0.745613	-0.783897	0.433101	0.883786
ENSMUSG00000020914.17	Top2a	12.1473	3.65112	0.621754	5.47021	4.49499e-08	7.05444e-07
ENSMUSG00000020917.17	Acly	29.085	-0.102045	0.190073	0	1	1
ENSMUSG00000020918.14	Kat2a	6.42184	-0.0731359	0.309263	0	1	1
ENSMUSG00000020919.11	Stat5b	9.1757	0.217383	0.336429	0	1	1
ENSMUSG00000020921.6	Tmem101	1.67065	1.39194	0.424982	2.68703	0.00720904	0.0401342
ENSMUSG00000020922.11	Lsm12	11.5833	0.510101	0.193551	1.34383	0.179002	0.493258
ENSMUSG00000020923.17	Ubtf	15.934	0.692593	0.204611	2.1631	0.0305338	0.132193
ENSMUSG00000020925.16	Ccdc43	2.09355	0.613025	0.498532	0.728188	0.466499	0.923821
ENSMUSG00000020929.14	Eftud2	18.0775	0.838012	0.244374	2.4062	0.0161196	0.0782479
ENSMUSG00000020935.8	Dcakd	9.43171	0.224461	0.268966	0	1	1
ENSMUSG00000020936.8	Nmt1	7.04796	-0.470203	0.269014	-0.818559	0.413038	0.86086
ENSMUSG00000020937.14	Plcd3	2.75356	1.50399	0.590941	2.12202	0.0338361	0.142997
ENSMUSG00000020941.7	Map3k14	1.3895	-0.1632	0.670697	0	1	1
ENSMUSG00000020946.13	Gosr2	10.2649	0.407192	0.276146	0.569235	0.569196	1
ENSMUSG00000020948.9	Klhl28	3.25697	0.902958	0.466933	1.3984	0.161994	0.459416
ENSMUSG00000020949.9	Fkbp3	8.61424	1.6729	0.227768	6.24716	4.17976e-10	8.12559e-09
ENSMUSG00000020952.10	Scfd1	5.65549	1.13504	0.334484	2.64599	0.00814528	0.044367
ENSMUSG00000020954.16	Strn3	4.70507	0.503304	0.301402	0.840417	0.400674	0.845471
ENSMUSG00000020955.9	Ap4s1	1.67071	1.65638	0.474226	2.96563	0.00302063	0.0189426
ENSMUSG00000020956.14	Dtd2	1.10127	1.89725	0.598503	2.75228	0.00591827	0.033775
ENSMUSG00000020961.15	Ston2	7.53183	0.410708	0.34699	0.463149	0.643258	1
ENSMUSG00000020962.14	Gtf2a1	5.75838	0.23109	0.295396	0	1	1
ENSMUSG00000020964.14	Sel1l	17.2322	0.060211	0.229578	0	1	1
ENSMUSG00000020973.7	Dnaaf2	1.05259	0.673631	0.646469	0.6553	0.512275	0.972507
ENSMUSG00000020974.6	Pole2	1.47063	1.57618	0.534502	2.48116	0.0130957	0.0659879
ENSMUSG00000020978.10	Klhdc2	5.35421	1.56654	0.353339	3.726	0.000194541	0.00163858
ENSMUSG00000020982.9	Nemf	9.63224	0.150082	0.239859	0	1	1
ENSMUSG00000020986.13	Sec23a	5.44909	-0.14976	0.406631	0	1	1
ENSMUSG00000020988.9	L2hgdh	1.42467	0.689112	0.602426	0.728907	0.466058	0.923155
ENSMUSG00000020993.9	Trappc6b	4.38598	1.78093	0.271513	5.6385	1.71536e-08	2.84391e-07
ENSMUSG00000020994.5	Pnn	7.77333	0.666727	0.237143	1.75729	0.0788691	0.271456
ENSMUSG00000021000.17	Mia2	5.32277	0.357732	0.292335	0.368523	0.712484	1
ENSMUSG00000021003.10	Galc	1.21088	0.202937	0.593786	0	1	1
ENSMUSG00000021007.14	Spata7	0.542081	1.13433	0.788236	1.12192	0.261898	0.640037
ENSMUSG00000021009.15	Ptpn21	5.36164	0.119463	0.351905	0	1	1
ENSMUSG00000021012.16	Zc3h14	10.7978	0.17774	0.23326	0	1	1
ENSMUSG00000021013.16	Ttc8	2.84173	0.564735	0.42802	0.735327	0.46214	0.918111
ENSMUSG00000021018.8	Polr2h	3.25692	2.78508	0.366618	6.91476	4.68642e-12	1.09894e-10
ENSMUSG00000021022.9	Ppp2r3c	2.28559	0.874467	0.445587	1.40145	0.16108	0.457469
ENSMUSG00000021023.14	1110008L16Rik	1.60348	0.726412	0.558968	0.852306	0.394044	0.836606
ENSMUSG00000021024.14	Psma6	14.1314	1.50582	0.221524	5.66899	1.43638e-08	2.40454e-07
ENSMUSG00000021025.8	Nfkbia	23.2079	0.153096	0.224101	0	1	1
ENSMUSG00000021027.17	Ralgapa1	15.5624	0.139383	0.192631	0	1	1
ENSMUSG00000021028.8	Mbip	1.65794	1.40675	0.405128	2.85527	0.00430009	0.0257343
ENSMUSG00000021033.11	Gstz1	4.50196	0.409005	0.342839	0.46379	0.642798	1
ENSMUSG00000021036.10	Sptlc2	5.10351	0.85411	0.378512	1.59601	0.110486	0.349157
ENSMUSG00000021037.7	Ahsa1	12.2064	0.896099	0.265646	2.43218	0.0150082	0.0739552
ENSMUSG00000021038.17	Vipas39	7.67606	-0.340076	0.349363	-0.257828	0.79654	1
ENSMUSG00000021039.9	Snw1	8.17615	0.493273	0.253662	0.95904	0.337538	0.758738
ENSMUSG00000021040.15	Slirp	3.28309	1.82245	0.25736	6.10993	9.96768e-10	1.86553e-08
ENSMUSG00000021044.15	Adck1	2.9426	0.369885	0.493159	0.243097	0.80793	1
ENSMUSG00000021048.7	Mthfd1	18.4983	-0.182073	0.25525	0	1	1
ENSMUSG00000021051.10	Ppp2r5e	5.42648	0.780985	0.262494	2.02284	0.0430894	0.17364
ENSMUSG00000021054.6	Sgpp1	16.224	0.642572	0.235437	1.66741	0.095432	0.313759
ENSMUSG00000021061.15	Sptb	0.801957	-0.488357	0.965555	-0.24686	0.805017	1
ENSMUSG00000021062.15	Rab15	16.4192	-0.762301	0.255742	-2.0032	0.0451562	0.180042
ENSMUSG00000021065.16	Fut8	4.74741	-0.465706	0.363376	-0.593616	0.552769	1
ENSMUSG00000021066.9	Atl1	0.526235	1.17363	0.615338	1.50102	0.133352	0.399238
ENSMUSG00000021067.8	Sav1	2.3191	1.08	0.36905	2.24901	0.0245121	0.110678
ENSMUSG00000021068.16	Nin	16.4285	-0.288728	0.264994	-0.146147	0.883805	1
ENSMUSG00000021069.17	Pygl	17.383	0.365825	0.294495	0.3933	0.694098	1
ENSMUSG00000021072.12	Tmx1	15.8332	0.618534	0.204321	1.8037	0.0712786	0.252237
ENSMUSG00000021076.6	Actr10	8.93391	0.886055	0.249458	2.54975	0.0107802	0.056054
ENSMUSG00000021079.16	Timm9	2.50255	1.38364	0.388871	2.9152	0.00355458	0.0218254
ENSMUSG00000021091.8	Serpina3n	1.17304	-0.267616	0.889378	-0.0198073	NA	NA
ENSMUSG00000021094.10	Dhrs7	0.867415	2.44522	0.830432	2.64347	0.00820622	0.0446343
ENSMUSG00000021096.11	Ppm1a	8.96714	0.662021	0.211593	1.94724	0.0515063	0.198658
ENSMUSG00000021097.15	Clmn	5.87933	0.171199	0.365736	0	1	1
ENSMUSG00000021102.4	Glrx5	4.85766	1.69439	0.304744	4.73967	2.14072e-06	2.64908e-05
ENSMUSG00000021103.12	Mnat1	2.53394	0.873497	0.378083	1.6491	0.099127	0.322826
ENSMUSG00000021108.18	Prkch	8.72764	0.175707	0.320079	0	1	1
ENSMUSG00000021109.13	Hif1a	34.8122	1.60406	0.194828	6.95003	3.652e-12	8.68195e-11
ENSMUSG00000021111.15	Papola	25.0858	0.580076	0.160407	2.05774	0.0396149	0.162962
ENSMUSG00000021112.9	Mpp5	4.91755	-0.244087	0.362415	0	1	1
ENSMUSG00000021113.5	Snapc1	2.65152	0.299594	0.463134	0.107084	0.914723	1
ENSMUSG00000021114.9	Atp6v1d	5.35978	0.547829	0.276825	1.07587	0.281985	0.673666
ENSMUSG00000021115.15	Vrk1	4.34032	0.571313	0.363335	0.884346	0.376509	0.812255
ENSMUSG00000021116.10	Eif2s1	11.9921	0.675769	0.243197	1.75072	0.079994	0.274301
ENSMUSG00000021118.7	Plek2	8.46655	1.79723	0.295417	5.23743	1.6283e-07	2.39341e-06
ENSMUSG00000021120.11	Pigh	3.31894	0.394502	0.520538	0.277602	0.781318	1
ENSMUSG00000021123.12	Rdh12	2.1823	0.95236	0.549082	1.27915	0.200843	0.534974
ENSMUSG00000021124.13	Vti1b	3.20514	1.41267	0.337428	3.44569	0.000569599	0.00428016
ENSMUSG00000021125.6	Arg2	1.25587	1.6666	0.88587	1.5991	0.109798	0.347621
ENSMUSG00000021127.7	Zfp36l1	19.8037	-1.25351	0.178908	-5.60909	2.0339e-08	3.34441e-07
ENSMUSG00000021131.14	Erh	10.3176	2.49814	0.221205	10.1631	2.89641e-24	1.37986e-22
ENSMUSG00000021133.9	Susd6	23.8304	-0.388712	0.2014	-0.68874	0.490987	0.948743
ENSMUSG00000021134.17	Srsf5	27.8318	0.391259	0.143443	0.98477	0.324737	0.740597
ENSMUSG00000021136.13	Smoc1	3.33748	-2.07212	0.721712	-2.52472	NA	NA
ENSMUSG00000021139.17	Gm20498	1.46618	-0.270392	0.419611	-0.0485968	0.961241	1
ENSMUSG00000021140.9	Pcnx	19.2082	-0.156287	0.20103	0	1	1
ENSMUSG00000021143.10	Pacs2	8.34851	0.180271	0.280607	0	1	1
ENSMUSG00000021144.14	Mta1	7.19902	0.160576	0.231952	0	1	1
ENSMUSG00000021147.17	Wdr37	2.90478	0.239462	0.429658	0	1	1
ENSMUSG00000021149.8	Gtpbp4	7.48941	0.55767	0.298536	1.0306	0.30273	0.704266
ENSMUSG00000021156.17	Zmynd11	14.9826	0.0942427	0.188911	0	1	1
ENSMUSG00000021171.8	Esyt2	15.0371	0.403249	0.197257	0.7769	0.437218	0.88687
ENSMUSG00000021175.15	Cdca7l	4.8892	1.25725	0.458923	2.19482	0.0281765	0.124127
ENSMUSG00000021177.16	Tdp1	2.58507	0.0181454	0.448336	0	1	1
ENSMUSG00000021178.9	Psmc1	5.60792	1.2061	0.271898	3.51639	0.000437457	0.00341052
ENSMUSG00000021179.8	Nrde2	2.73021	0.346123	0.564614	0.170245	0.864818	1
ENSMUSG00000021180.9	Rps6ka5	1.21658	-0.266264	0.604977	-0.0268832	0.978553	1
ENSMUSG00000021182.16	Ccdc88c	3.13876	-1.00322	0.517332	-1.45598	0.145399	0.425157
ENSMUSG00000021188.14	Trip11	10.5357	-0.222885	0.217699	0	1	1
ENSMUSG00000021189.11	Atxn3	4.3274	0.580919	0.395266	0.837206	0.402477	0.848532
ENSMUSG00000021190.14	Lgmn	7.10298	0.854556	0.327063	1.84844	0.0645389	0.234929
ENSMUSG00000021192.16	Golga5	5.01441	-0.106552	0.324684	0	1	1
ENSMUSG00000021193.10	Pitrm1	11.3434	0.0645442	0.267314	0	1	1
ENSMUSG00000021196.14	Pfkp	21.5625	0.791778	0.227794	2.37837	0.0173895	0.0833381
[truncated: 10,387 more rows]

## Sheet: up Cat padj<0.05
ID	Gene_short_name	baseMean	log2FoldChange	lfcSE	stat	pvalue	padj
ENSMUSG00000000142.15	Axin2	11.5792	-1.72057	0.305011	-4.82136	1.42586e-06	1.81669e-05
ENSMUSG00000000216.8	Scnn1g	4.71905	-1.72321	0.526849	-2.79627	0.00516956	0.0300428
ENSMUSG00000000628.10	Hk2	4.31177	-1.47158	0.400263	-3.05194	0.00227364	0.0146861
ENSMUSG00000001661.5	Hoxc6	1.72995	-1.33185	0.404631	-2.67367	0.0075026	0.0415192
ENSMUSG00000001911.16	Nfix	55.4848	-0.546392	0.104532	-2.83543	0.00457644	0.027079
ENSMUSG00000002020.15	Ltbp2	30.2034	-1.59875	0.363759	-3.70781	0.000209056	0.00175348
ENSMUSG00000002105.15	Slc39a13	11.1771	-1.11848	0.306103	-2.83723	0.00455073	0.0269827
ENSMUSG00000002871.14	Tpra1	7.30488	-1.12771	0.262461	-3.34415	0.000825337	0.00594608
ENSMUSG00000002980.14	Bcam	129.134	-0.783814	0.131421	-4.06185	4.86851e-05	0.000467805
ENSMUSG00000003032.8	Klf4	18.348	-1.55015	0.223406	-5.81968	5.89611e-09	1.03293e-07
ENSMUSG00000003134.10	Tbc1d8	8.91227	-1.22013	0.308208	-3.14764	0.00164594	0.0110398
ENSMUSG00000004446.12	Bid	4.09181	-1.90791	0.424804	-3.90276	9.51025e-05	0.000865763
ENSMUSG00000005148.8	Klf5	13.8749	-1.94075	0.276747	-6.10936	1.0003e-09	1.86925e-08
ENSMUSG00000006205.13	Htra1	65.8567	-1.71258	0.258744	-5.65263	1.58012e-08	2.64149e-07
ENSMUSG00000006269.7	Atp6v1b1	15.7258	-4.49332	0.407145	-10.4221	1.96499e-25	9.95125e-24
ENSMUSG00000006342.15	Susd2	12.5562	-1.59006	0.46716	-2.86852	0.00412391	0.0247537
ENSMUSG00000007279.14	Scube2	9.34469	-2.77768	0.54108	-4.67156	2.98926e-06	3.58861e-05
ENSMUSG00000007989.7	Fzd3	24.1057	-1.08319	0.215725	-3.86226	0.000112342	0.00100524
ENSMUSG00000008958.14	Vps72	7.34625	-0.949189	0.249616	-2.80106	0.00509345	0.0296864
ENSMUSG00000009035.15	Tmem184b	12.7025	-0.887634	0.244021	-2.61303	0.00897444	0.0481821
ENSMUSG00000010080.15	Epn3	10.8658	-1.02179	0.29372	-2.62764	0.00859786	0.04645
ENSMUSG00000014361.5	Mertk	20.3904	-1.05022	0.220405	-3.63069	0.000282667	0.00231139
ENSMUSG00000015165.16	Hnrnpl	18.9536	-0.642698	0.13639	-2.87922	0.00398664	0.0241462
ENSMUSG00000015850.11	Adamtsl4	21.1842	-1.82872	0.3046	-5.18293	2.18431e-07	3.13423e-06
ENSMUSG00000017692.8	Rhbdl3	3.70645	-1.63747	0.531583	-2.61007	0.00905246	0.0485146
ENSMUSG00000018381.15	Abi3	1.11349	-1.74739	0.486642	-3.07698	0.00209108	0.0136384
ENSMUSG00000019889.10	Ptprk	37.9273	-1.18813	0.160795	-5.83433	5.40067e-09	9.50281e-08
ENSMUSG00000019997.11	Ctgf	39.2228	-1.67052	0.339264	-4.18707	2.82574e-05	0.000285084
ENSMUSG00000020121.15	Srgap1	10.9189	-1.93257	0.341504	-4.92693	8.35332e-07	1.09557e-05
ENSMUSG00000020140.15	Lgr5	79.9118	-2.45255	0.233266	-9.44222	3.64981e-21	1.51172e-19
ENSMUSG00000020325.10	Fstl3	9.12891	-1.26343	0.323758	-3.1302	0.00174687	0.011607
ENSMUSG00000020527.14	Myo19	8.60294	-1.71264	0.311106	-4.70141	2.5837e-06	3.14559e-05
ENSMUSG00000020598.16	Nrcam	7.59168	-2.6782	0.4807	-5.05139	4.38609e-07	6.06256e-06
ENSMUSG00000020644.9	Id2	13.4376	-1.37794	0.273574	-4.12298	3.73999e-05	0.000367984
ENSMUSG00000020882.17	Cacnb1	4.60611	-1.84578	0.420998	-3.79047	0.00015036	0.00130381
ENSMUSG00000020889.11	Nr1d1	7.34472	-1.33445	0.383648	-2.82668	0.00470337	0.0277055
ENSMUSG00000020894.16	Vamp2	9.57311	-1.37894	0.244065	-4.62558	3.73543e-06	4.42137e-05
ENSMUSG00000021127.7	Zfp36l1	19.8037	-1.25351	0.178908	-5.60909	2.0339e-08	3.34441e-07
ENSMUSG00000021215.15	Net1	68.3065	-0.978367	0.138934	-5.24255	1.58377e-07	2.33079e-06
ENSMUSG00000021745.14	Ptprg	17.5997	-0.957072	0.227632	-3.10621	0.00189503	0.0124881
ENSMUSG00000021846.9	Peli2	22.116	-0.976499	0.205377	-3.5374	0.000404088	0.00318957
ENSMUSG00000021913.8	Ogdhl	8.97625	-3.07789	0.460414	-6.14206	8.14598e-10	1.54134e-08
ENSMUSG00000021919.8	Chat	9.95883	-2.12578	0.504854	-3.71549	0.000202809	0.00170345
ENSMUSG00000021950.15	Anxa8	169.128	-1.33131	0.214833	-5.03324	4.82258e-07	6.59779e-06
ENSMUSG00000022012.9	Enox1	12.8413	-0.90955	0.237766	-2.77394	0.00553813	0.0318925
ENSMUSG00000022240.10	Ctnnd2	2.45341	-2.18705	0.501466	-3.86277	0.000112108	0.00100389
ENSMUSG00000022389.15	Tef	17.7577	-1.10692	0.247243	-3.46588	0.000528497	0.00402908
ENSMUSG00000022436.16	Sh3bp1	9.83048	-0.970925	0.255828	-2.818	0.00483231	0.028315
ENSMUSG00000022462.7	Slc38a2	92.719	-0.708357	0.135927	-3.37207	0.000746044	0.00544644
ENSMUSG00000022464.14	Slc38a4	32.7738	-2.89769	0.355027	-7.45773	8.80228e-14	2.36817e-12
ENSMUSG00000022512.3	Cldn1	42.2314	-1.22759	0.229023	-4.26855	1.9675e-05	0.000205496
ENSMUSG00000022629.17	Kif21a	18.147	-0.963901	0.207565	-3.43941	0.000582993	0.00437194
ENSMUSG00000022687.12	Boc	68.5215	-1.14364	0.180697	-4.94554	7.59337e-07	1.00025e-05
ENSMUSG00000023150.14	Ivns1abp	40.3422	-1.06743	0.171614	-4.76322	1.90526e-06	2.38217e-05
ENSMUSG00000024042.7	Sik1	16.3679	-1.28651	0.253005	-4.09679	4.18912e-05	0.000409501
ENSMUSG00000024206.15	Rfx2	10.2425	-1.18733	0.35241	-2.65978	0.00781912	0.0428576
ENSMUSG00000024442.6	0610009O20Rik	4.42467	-1.31206	0.375944	-2.82505	0.00472732	0.0278079
ENSMUSG00000025082.8	Vwa2	46.5861	-1.96926	0.262818	-6.54164	6.08487e-11	1.29807e-09
ENSMUSG00000025083.18	Afap1l2	5.98823	-1.18597	0.35617	-2.62788	0.00859196	0.0464412
ENSMUSG00000025223.15	Ldb1	16.4915	-0.857864	0.159251	-3.81703	0.000135067	0.00118225
ENSMUSG00000025407.7	Gli1	12.7647	-1.89075	0.323647	-5.06956	3.9873e-07	5.53674e-06
ENSMUSG00000025743.14	Sdc3	14.5186	-2.59165	0.359283	-6.51757	7.14546e-11	1.50407e-09
ENSMUSG00000025880.11	Smad7	4.65755	-1.21708	0.318961	-3.03197	0.00242964	0.01561
ENSMUSG00000026202.13	Tuba4a	27.0708	-0.967607	0.231927	-3.09411	0.00197405	0.0129241
ENSMUSG00000026315.13	Serpinb8	21.6838	-1.77854	0.226358	-6.75274	1.45082e-11	3.28081e-10
ENSMUSG00000026327.8	Serpinb11	4.90639	-2.36545	0.736995	-2.87037	0.00409988	0.0246218
ENSMUSG00000026638.15	Irf6	47.1134	-0.727972	0.137698	-3.47117	0.000518199	0.00396562
ENSMUSG00000026639.18	Lamb3	67.9388	-0.702866	0.172443	-2.62618	0.00863482	0.046587
ENSMUSG00000026640.12	Plxna2	50.769	-1.92751	0.288114	-5.8224	5.80098e-09	1.01775e-07
ENSMUSG00000026676.7	Ccdc3	34.8917	-1.16907	0.284228	-3.23358	0.00122248	0.00848768
ENSMUSG00000026944.18	Abca2	12.019	-1.22595	0.283767	-3.43928	0.000583264	0.00437194
ENSMUSG00000027075.16	Slc43a1	8.04274	-2.7836	0.394426	-6.42352	1.3316e-10	2.72955e-09
ENSMUSG00000027217.13	Tspan18	17.9389	-2.12841	0.45457	-4.13228	3.59181e-05	0.000354563
ENSMUSG00000027298.17	Tyro3	6.24431	-2.40838	0.40153	-5.37539	7.64175e-08	1.17332e-06
ENSMUSG00000027330.16	Cdc25b	14.4443	-1.62541	0.309367	-4.44589	8.75273e-06	9.66087e-05
ENSMUSG00000027347.18	Rasgrp1	5.009	-2.05555	0.509816	-3.54158	0.000397737	0.00314356
ENSMUSG00000027654.2	Fam83d	11.1597	-1.60474	0.433442	-3.12554	0.00177479	0.0117665
ENSMUSG00000027796.2	Smad9	3.19625	-2.98719	0.525912	-5.20466	1.94354e-07	2.82576e-06
ENSMUSG00000027907.4	S100a11	34.0145	-0.925084	0.129477	-5.21392	1.84894e-07	2.70124e-06
ENSMUSG00000027954.9	Efna1	23.6372	-0.723901	0.181533	-2.61055	0.00903974	0.048468
ENSMUSG00000028039.11	Efna3	21.2119	-1.31389	0.205672	-5.17275	2.30678e-07	3.29427e-06
ENSMUSG00000028108.15	Ecm1	22.1152	-0.952061	0.267099	-2.62847	0.00857708	0.04641
ENSMUSG00000028195.4	Cyr61	25.0896	-1.7655	0.47195	-3.21114	0.00132211	0.00911637
ENSMUSG00000028262.13	Clca3a2	18.3583	-2.99435	0.872696	-3.14468	0.0016627	0.0111398
ENSMUSG00000028435.8	Aqp3	62.3214	-1.31345	0.242797	-4.37999	1.18687e-05	0.000128184
ENSMUSG00000028634.17	Hivep3	13.0851	-1.67511	0.379866	-3.75161	0.000175701	0.00149874
ENSMUSG00000028713.17	Cyp4b1	18.7507	-1.44545	0.297002	-4.02506	5.69615e-05	0.000540171
ENSMUSG00000028716.15	Pdzk1ip1	3.9029	-2.58293	0.438041	-5.32583	1.00493e-07	1.52167e-06
ENSMUSG00000028909.17	Ptpru	7.22605	-1.26913	0.373552	-2.7282	0.00636808	0.0360012
ENSMUSG00000028944.14	Prkag2	7.64238	-1.35833	0.257337	-4.30692	1.65547e-05	0.000174723
ENSMUSG00000028977.17		84.6586	-0.674096	0.130436	-3.25136	0.00114853	0.00803906
ENSMUSG00000029026.16	Trp73	8.42113	-1.49798	0.361617	-3.45111	0.000558291	0.00421269
ENSMUSG00000029055.17	Plch2	82.2084	-0.6059	0.133921	-2.65754	0.00787121	0.0430648
ENSMUSG00000029291.11	Rufy3	3.28111	-1.86297	0.404044	-3.99206	6.55029e-05	0.000614539
ENSMUSG00000029673.17	Auts2	14.8543	-0.80822	0.207525	-2.68989	0.00714747	0.039902
ENSMUSG00000029710.15	Ephb4	36.8745	-1.09908	0.178187	-4.76512	1.88743e-06	2.36971e-05
ENSMUSG00000029723.16	Tsc22d4	7.97501	-0.920116	0.215796	-3.10532	0.00190072	0.0125188
ENSMUSG00000030022.14	Adamts9	15.4113	-4.87155	0.470566	-9.82125	9.12011e-23	4.05626e-21
ENSMUSG00000030157.5	Clec2d	3.17073	-1.23594	0.293255	-3.36205	0.000773669	0.00562426
ENSMUSG00000030306.14	Tmtc1	14.2336	-1.63802	0.303992	-4.56597	4.97185e-06	5.75655e-05
ENSMUSG00000030739.18	Myh14	25.8311	-0.965638	0.226655	-3.15739	0.00159189	0.010731
ENSMUSG00000030894.5	Tpp1	13.4243	-0.775848	0.197134	-2.66747	0.00764252	0.0421966
ENSMUSG00000030987.5	Stim1	52.1033	-0.755512	0.158206	-3.19528	0.00139695	0.0095722
ENSMUSG00000031217.8	Efnb1	61.3207	-0.938631	0.143044	-4.8141	1.47862e-06	1.87993e-05
ENSMUSG00000031642.9	Sh3rf1	32.8494	-0.942199	0.178609	-3.8755	0.000106405	0.000957805
ENSMUSG00000031647.10	Mfap3l	21.2049	-1.59939	0.260546	-5.17907	2.22989e-07	3.19583e-06
ENSMUSG00000031822.20	Gse1	10.9399	-1.06852	0.27654	-2.95986	0.0030778	0.0192676
ENSMUSG00000031930.11	Wwp2	21.5726	-0.788782	0.201848	-2.66925	0.00760218	0.0420124
ENSMUSG00000032076.19	Cadm1	24.6839	-0.935777	0.20685	-3.31534	0.00091533	0.00651268
ENSMUSG00000032224.15	Fam81a	3.57226	-2.53082	0.536869	-4.24836	2.15337e-05	0.000223362
ENSMUSG00000032232.14	Cgnl1	20.548	-2.54979	0.245591	-9.36431	7.65517e-21	3.10666e-19
ENSMUSG00000032637.15	Atxn2l	34.331	-0.778871	0.142092	-3.72203	0.000197629	0.00166226
ENSMUSG00000032911.6	Cspg4	94.737	-0.755766	0.169386	-2.98587	0.00282771	0.017891
ENSMUSG00000033016.16	Nfatc1	62.0276	-2.07816	0.260137	-7.02769	2.09988e-12	5.15476e-11
ENSMUSG00000033060.16		9.71116	-1.80255	0.350599	-4.42828	9.49868e-06	0.000104364
ENSMUSG00000033295.14	Ptprf	200.26	-0.811814	0.0952643	-5.89742	3.69219e-09	6.55404e-08
ENSMUSG00000033389.16	Arhgap44	6.96346	-1.85976	0.349182	-4.61011	4.02463e-06	4.73257e-05
ENSMUSG00000033960.6	Jcad	9.84933	-1.89061	0.406529	-4.03566	5.44485e-05	0.00051797
ENSMUSG00000034330.10	Plcg2	12.4687	-1.33963	0.288572	-3.77592	0.000159419	0.00137346
ENSMUSG00000034382.14	AI661453	8.67848	-1.33002	0.237258	-4.55208	5.31188e-06	6.12086e-05
ENSMUSG00000034825.14	Nrip3	2.74751	-2.49366	0.64058	-3.50255	0.000460828	0.00358115
ENSMUSG00000034993.7	Vat1	35.914	-1.12056	0.174563	-4.98708	6.12975e-07	8.18183e-06
ENSMUSG00000035158.15	Mitf	11.8061	-2.55594	0.308699	-7.46987	8.0272e-14	2.1742e-12
ENSMUSG00000035199.6	Arl6ip5	9.86429	-1.1601	0.243062	-3.7443	0.000180898	0.00154089
ENSMUSG00000035202.8	Lars2	3798.82	-0.827954	0.0588538	-9.82016	9.21996e-23	4.0856e-21
ENSMUSG00000035311.16	Gnptab	11.5563	-1.19786	0.247999	-3.82203	0.000132359	0.00116277
ENSMUSG00000035934.16	Pknox2	1.59747	-1.95896	0.646464	-2.64354	0.00820435	0.0446343
ENSMUSG00000036295.5	Lrrn3	14.1176	-2.69874	0.386342	-6.33827	2.32354e-10	4.65209e-09
ENSMUSG00000036585.16	Fgf1	10.2089	-1.38421	0.346809	-3.2704	0.00107394	0.00756085
ENSMUSG00000036718.17	Micall2	2.88666	-1.99135	0.583323	-2.98523	0.00283367	0.0179193
ENSMUSG00000037138.18		7.07033	-1.65742	0.409738	-3.43493	0.000592708	0.00443446
ENSMUSG00000037573.5	Tob1	6.16912	-0.92657	0.235599	-2.87171	0.00408261	0.0245793
ENSMUSG00000037679.9	Inf2	39.3397	-0.897355	0.169618	-3.81656	0.000135327	0.00118281
ENSMUSG00000037681.13	Esyt3	23.5102	-1.53295	0.265378	-4.83441	1.33539e-06	1.71046e-05
ENSMUSG00000037709.13	Fam13a	18.5021	-2.13682	0.397505	-4.74666	2.06801e-06	2.56966e-05
ENSMUSG00000038384.16	Setd1b	12.3571	-0.912765	0.192174	-3.44878	0.000563118	0.00424204
ENSMUSG00000038453.17	Srcin1	6.441	-1.53418	0.34697	-3.70111	0.000214656	0.00179546
ENSMUSG00000038582.15	Pptc7	10.4657	-1.58168	0.274477	-4.8517	1.22409e-06	1.57459e-05
ENSMUSG00000038600.12	Atp6v0a4	2.91584	-1.99442	0.663818	-2.62786	0.00859238	0.0464412
ENSMUSG00000038732.15	Mboat1	4.9084	-1.61782	0.398398	-3.43329	0.000596295	0.00445576
ENSMUSG00000038738.15	Shank1	4.60023	-1.11478	0.319757	-2.70449	0.00684084	0.0383501
ENSMUSG00000039081.10	Zfp503	5.41165	-1.38738	0.242227	-4.69552	2.65926e-06	3.2309e-05
ENSMUSG00000039218.17	Srrm2	101.723	-0.510757	0.0972104	-2.6824	0.00730958	0.0406564
ENSMUSG00000039470.15	Zdhhc2	3.80198	-1.28277	0.396177	-2.60684	0.00913824	0.0489308
ENSMUSG00000039629.14	Strip2	7.67692	-1.49375	0.465705	-2.67069	0.00756951	0.041851
ENSMUSG00000040711.8		47.566	-0.770154	0.167264	-3.10977	0.00187233	0.0123656
ENSMUSG00000040734.14	Ppp1r13l	19.8861	-1.42929	0.166919	-7.06507	1.60533e-12	3.99774e-11
ENSMUSG00000040857.15	Erf	18.2408	-1.09573	0.181679	-4.65507	3.2387e-06	3.86114e-05
ENSMUSG00000040896.16	Kcnd3	3.19777	-2.67756	0.695222	-3.49177	0.000479828	0.00370966
ENSMUSG00000040990.17	Sh3kbp1	6.55472	-2.69487	0.350329	-6.97878	2.9776e-12	7.17779e-11
ENSMUSG00000041449.16	Serpina3h	15.2707	-4.01748	0.363221	-10.3724	3.31067e-25	1.63539e-23
ENSMUSG00000041548.4	Hspb8	33.3885	-0.874767	0.205539	-3.03965	0.00236856	0.0152583
ENSMUSG00000042644.9	Itpr3	78.5715	-0.957311	0.128808	-5.49119	3.9924e-08	6.29847e-07
ENSMUSG00000042793.13	Lgr6	97.8944	-1.69127	0.275345	-5.23439	1.65529e-07	2.43011e-06
ENSMUSG00000042978.11		5.67962	-1.69149	0.43364	-3.32416	0.000886846	0.00635125
ENSMUSG00000043259.15	Fam13c	2.14069	-1.85095	0.595104	-2.69021	0.0071408	0.0398833
ENSMUSG00000044433.16	Camsap3	35.4955	-0.886537	0.18332	-3.47227	0.000516077	0.00395189
ENSMUSG00000045103.18		39.7927	-1.3505	0.190062	-5.79021	7.02979e-09	1.22266e-07
ENSMUSG00000045636.16	Mtus1	29.4293	-0.754443	0.17915	-2.81576	0.00486616	0.0284994
ENSMUSG00000047139.9	Cd24a	57.0946	-2.30121	0.195472	-10.4936	9.24062e-26	4.75971e-24
ENSMUSG00000047361.16	Gm973	19.7226	-1.50333	0.240257	-5.21663	1.82211e-07	2.66529e-06
ENSMUSG00000047676.6	Rpsa-ps10	14.5152	-2.50716	0.140019	-16.1204	1.83367e-58	2.21013e-56
ENSMUSG00000047730.17	Fcgbp	81.6935	-6.09439	0.463802	-12.601	2.08365e-36	1.41091e-34
ENSMUSG00000048078.16	Tenm4	29.819	-1.54323	0.284229	-4.54995	5.36592e-06	6.17132e-05
ENSMUSG00000048251.15	Rit1	16.9344	-1.26138	0.235578	-4.29319	1.76122e-05	0.000184913
ENSMUSG00000049336.16	Tenm2	83.4731	-0.682505	0.162283	-2.66513	0.00769594	0.0424456
ENSMUSG00000049521.2	Cdc42ep1	8.89039	-1.99584	0.363699	-4.80023	1.58484e-06	2.00441e-05
ENSMUSG00000050271.12	Prag1	6.78744	-1.75403	0.415554	-3.61934	0.000295354	0.0023958
ENSMUSG00000050860.6	Phospho1	8.30419	-3.925	0.340168	-10.8035	3.31373e-27	1.75177e-25
ENSMUSG00000051359.15	Ncald	5.31736	-1.59809	0.490905	-2.74613	0.00603028	0.0343492
ENSMUSG00000052056.14	Zfp217	21.8728	-0.932927	0.215448	-3.1698	0.00152543	0.0103292
ENSMUSG00000053675.8	Tgm5	41.8016	-3.88479	0.324832	-11.1897	4.57795e-29	2.50809e-27
ENSMUSG00000053897.15	Slc39a8	11.9205	-2.30122	0.366471	-5.59723	2.17802e-08	3.55233e-07
ENSMUSG00000054150.12	Syne3	11.5332	-1.70558	0.386605	-3.76504	0.000166525	0.00142856
ENSMUSG00000054199.17	Gon4l	9.64098	-1.16481	0.272801	-3.35341	0.00079821	0.00578174
ENSMUSG00000055322.15	Tns1	88.2991	-0.957004	0.190671	-3.70798	0.000208916	0.00175348
ENSMUSG00000055407.14	Map6	12.9044	-1.16307	0.298646	-3.05736	0.00223295	0.0144582
ENSMUSG00000055874.6	Foxi3	7.92143	-3.87342	0.445416	-8.13492	4.12207e-16	1.28381e-14
ENSMUSG00000055994.15	Nod2	8.87887	-3.20457	0.384432	-7.68553	1.5237e-14	4.37265e-13
ENSMUSG00000056174.8	Col8a2	18.1955	-2.4459	0.328054	-6.69369	2.17608e-11	4.84812e-10
ENSMUSG00000057193.8	Slc44a2	38.1377	-0.896127	0.167555	-3.8562	0.000115165	0.00102745
ENSMUSG00000057719.11	Sh3rf2	4.68941	-1.98151	0.459454	-3.76863	0.000164147	0.00141017
ENSMUSG00000057751.14	Megf6	38.8835	-2.04385	0.341248	-5.25675	1.46625e-07	2.16577e-06
ENSMUSG00000058056.16	Palld	54.5534	-1.13127	0.196009	-4.49606	6.92246e-06	7.74711e-05
ENSMUSG00000058145.16	Adamts17	14.0638	-3.64425	0.401443	-8.45512	2.78812e-17	9.629e-16
ENSMUSG00000058354.7	Krt6a	56.1754	-1.68461	0.488739	-2.93533	0.00333194	0.0206583
ENSMUSG00000059495.14	Arhgef12	58.9928	-0.865171	0.118255	-5.20206	1.97089e-07	2.85875e-06
ENSMUSG00000059898.9	Dsc3	192.414	-0.707435	0.101626	-4.50116	6.75833e-06	7.59163e-05
ENSMUSG00000061482.7	Hist1h4d	10.4771	-1.94671	0.209479	-8.09968	5.5102e-16	1.70294e-14
ENSMUSG00000061928.6	Dsg1b	6.92026	-1.58763	0.445433	-3.00298	0.00267347	0.0169865
ENSMUSG00000063130.4	Calml3	47.3939	-1.88709	0.251004	-6.52217	6.92955e-11	1.4653e-09
ENSMUSG00000063382.6	Bcl9l	50.4299	-0.602758	0.126311	-2.79278	0.00522571	0.0303398
ENSMUSG00000064341.1	mt-Nd1	235.606	-0.45452	0.0639611	-3.19756	0.00138594	0.00951696
ENSMUSG00000064356.3	mt-Atp8	23.011	-0.567517	0.0708486	-4.48163	7.40747e-06	8.23636e-05
ENSMUSG00000065037.1	Rn7sk	14.726	-2.48867	0.159309	-14.0524	7.45024e-45	6.50709e-43
ENSMUSG00000067736.2	Gm10222	24.8436	-0.799578	0.0887213	-6.19443	5.84967e-10	1.12271e-08
ENSMUSG00000068036.15	Afdn	126.813	-0.611707	0.128043	-2.82488	0.00472982	0.027809
ENSMUSG00000071547.4	Nt5dc2	10.2672	-1.59185	0.303166	-4.42611	9.59469e-06	0.000105036
ENSMUSG00000071856.10	Mcc	30.6805	-0.956101	0.194346	-3.63322	0.000279903	0.00229605
ENSMUSG00000072812.4	Ahnak2	50.2889	-1.53034	0.190653	-6.71554	1.87366e-11	4.18984e-10
ENSMUSG00000073758.10	Sh3d21	6.53036	-1.27497	0.325429	-3.14958	0.00163505	0.0109912
ENSMUSG00000073888.13	Ccl27a	14.1467	-1.66359	0.307729	-4.59363	4.35606e-06	5.09249e-05
ENSMUSG00000074259.10	Gramd2	9.89107	-1.65287	0.336196	-4.17278	3.00904e-05	0.000300979
ENSMUSG00000074345.4	Tnfaip8l3	3.19866	-2.01784	0.479245	-3.6888	0.000225318	0.00187682
ENSMUSG00000078238.4	Gm12854	1.94299	-1.19617	0.23352	-4.05178	5.0829e-05	0.000485839
ENSMUSG00000078485.3	Plekhn1	19.9634	-1.24061	0.243939	-4.0609	4.88847e-05	0.000469114
ENSMUSG00000079014.4	Serpina3i	4.14913	-3.74452	0.434461	-8.04334	8.74222e-16	2.68117e-14
ENSMUSG00000079355.5	Ackr4	18.1519	-1.2337	0.268539	-3.66314	0.00024914	0.00205959
ENSMUSG00000089809.9	Rasgef1b	25.9236	-2.43665	0.317572	-6.88553	5.75711e-12	1.34739e-10
ENSMUSG00000091405.2	Hist2h4	3.74502	-1.61359	0.256235	-5.32162	1.02846e-07	1.55338e-06
ENSMUSG00000091553.1	Serpina3e-ps	0.580284	-1.76495	0.453657	-3.33943	0.000839516	0.00604462
ENSMUSG00000092130.2	D030025P21Rik	2.14485	-1.70048	0.550154	-2.63649	0.00837681	0.0454462
ENSMUSG00000092572.7	Serpinb10	5.12029	-2.96682	0.507001	-5.35861	8.38631e-08	1.2795e-06
ENSMUSG00000092837.1	Rpph1	14.3965	-1.13995	0.176132	-5.05273	4.35543e-07	6.02709e-06
ENSMUSG00000093445.7	Lrch4	7.27448	-1.15832	0.295326	-3.07566	0.00210039	0.0136843
ENSMUSG00000097296.1	Gm26532	3.97874	-1.41808	0.376625	-3.10145	0.00192576	0.0126354
ENSMUSG00000097850.2	4631405K08Rik	14.7397	-0.749491	0.178569	-2.79719	0.00515499	0.029987
ENSMUSG00000098132.1	Rassf10	4.05684	-2.80732	0.584902	-4.37222	1.22989e-05	0.000132475
ENSMUSG00000099021.1	Rn7s1	30.7925	-2.8863	0.264015	-9.98542	1.76547e-23	8.09095e-22
ENSMUSG00000099250.1	Rn7s2	33.2926	-3.15782	0.233898	-12.432	1.75226e-35	1.14162e-33
ENSMUSG00000100113.1	Gm28592	3.07912	-1.30315	0.366899	-2.87039	0.00409962	0.0246218
ENSMUSG00000100131.1	Gm28439	2.78287	-3.65493	0.732721	-4.64696	3.36855e-06	4.00405e-05
ENSMUSG00000103593.1	Gm37352	28.2289	-1.18232	0.269312	-3.46184	0.000536488	0.0040771
ENSMUSG00000113662.1	Gm35558	2.78608	-1.33754	0.24684	-4.40586	1.05364e-05	0.000114513

## Sheet: up AnaVI padj<0.05
ID	Gene_short_name	baseMean	log2FoldChange	lfcSE	stat	pvalue	padj
ENSMUSG00000000001.4	Gnai3	22.2543	0.760747	0.184924	2.76192	0.00574619	0.0329177
ENSMUSG00000000088.7	Cox5a	8.34343	2.65701	0.23736	10.1407	3.64331e-24	1.72207e-22
ENSMUSG00000000184.12	Ccnd2	36.9105	1.32694	0.278125	3.87216	0.000107877	0.000970326
ENSMUSG00000000295.13	Hddc2	2.86841	1.76779	0.395787	3.83487	0.00012563	0.00110801
ENSMUSG00000000563.17	Atp5f1	21.7071	2.5491	0.18682	12.3065	8.3554e-35	5.3004e-33
ENSMUSG00000000581.8	C1d	4.42437	1.96628	0.314699	5.45372	4.93261e-08	7.70113e-07
ENSMUSG00000000740.12	Rpl13	154.033	3.28588	0.123882	24.5063	1.26651e-132	1.38775e-129
ENSMUSG00000000753.15	Serpinf1	1.5485	3.89258	0.866334	4.20459	2.61558e-05	0.000266714
ENSMUSG00000001016.12	Ilf2	8.98284	1.12367	0.286965	3.04452	0.00233049	0.0150291
ENSMUSG00000001020.8	S100a4	8.2786	2.28557	0.403452	5.04537	4.52641e-07	6.22794e-06
ENSMUSG00000001025.8	S100a6	86.1617	3.0426	0.178855	15.6138	5.86297e-55	6.42422e-53
ENSMUSG00000001039.12	B9d1	2.17326	2.45086	0.416472	5.28454	1.26024e-07	1.87759e-06
ENSMUSG00000001056.3	Nhp2	8.26707	1.94008	0.300098	5.63175	1.7839e-08	2.95349e-07
ENSMUSG00000001105.15	Ift20	3.52545	1.63681	0.27914	4.96814	6.7597e-07	8.9631e-06
ENSMUSG00000001157.13	Gmcl1	3.56247	1.55543	0.396958	3.28858	0.00100694	0.00712246
ENSMUSG00000001158.13	Snrnp27	3.09943	1.40868	0.282825	4.09682	4.18856e-05	0.000409501
ENSMUSG00000001175.15	Calm1	45.7831	1.10647	0.138938	6.1644	7.07516e-10	1.34932e-08
ENSMUSG00000001211.15	Agpat3	9.91293	1.13916	0.302882	2.93565	0.0033285	0.0206527
ENSMUSG00000001228.14	Uhrf1	18.119	2.7458	0.506375	4.92875	8.27568e-07	1.08775e-05
ENSMUSG00000001285.12	Myg1	5.41626	1.61746	0.343572	3.98014	6.88736e-05	0.000642518
ENSMUSG00000001289.12	Pfdn5	15.462	3.1427	0.183333	15.7784	4.38044e-56	5.02832e-54
ENSMUSG00000001348.15	Acp5	6.74644	1.12016	0.325536	2.67301	0.00751739	0.041582
ENSMUSG00000001380.7	Hars	5.31786	1.24785	0.30642	3.25648	0.00112803	0.00790471
ENSMUSG00000001416.13	Cct3	23.2429	1.21214	0.228195	4.21632	2.48322e-05	0.000253862
ENSMUSG00000001435.15	Col18a1	96.0176	1.16269	0.162949	5.60108	2.13015e-08	3.47896e-07
ENSMUSG00000001473.7	Tubb6	4.02589	2.28548	0.718879	2.83146	0.00463353	0.0273496
ENSMUSG00000001504.10	Irx2	16.724	1.44784	0.213771	5.60337	2.10226e-08	3.44742e-07
ENSMUSG00000001507.16	Itga3	45.6212	0.90669	0.198068	3.31547	0.000914895	0.00651268
ENSMUSG00000001524.14	Gtf2h4	1.74067	1.94587	0.582581	2.91096	0.00360318	0.0220768
ENSMUSG00000001525.10	Tubb5	116.262	0.842295	0.151739	3.90339	9.48548e-05	0.000864161
ENSMUSG00000001642.18	Akr1b3	5.02825	1.89889	0.38267	4.30891	1.64059e-05	0.000173304
ENSMUSG00000001666.8	Ddt	1.31013	2.67346	0.434892	5.57256	2.5103e-08	4.06675e-07
ENSMUSG00000001687.15	Ubl3	5.32379	1.31121	0.275971	3.84538	0.000120367	0.00106753
ENSMUSG00000001783.3	Rtcb	14.5304	1.09122	0.241099	3.4891	0.000484658	0.00374221
ENSMUSG00000001833.17	07-Sep	16.1444	1.04905	0.173921	4.59436	4.34082e-06	5.0796e-05
ENSMUSG00000001847.14	Rac1	36.7553	1.73037	0.126923	11.6635	1.95745e-31	1.15089e-29
ENSMUSG00000001962.8	Fam50a	3.29489	1.33039	0.389314	2.77512	0.0055182	0.0318082
ENSMUSG00000001999.15	Blvra	2.78878	1.62212	0.409094	3.35404	0.000796397	0.00577208
ENSMUSG00000002014.12	Ssr4	9.56521	1.54403	0.248505	5.20725	1.91664e-07	2.79001e-06
ENSMUSG00000002043.17	Trappc6a	4.59324	2.3995	0.331135	6.49131	8.50928e-11	1.78324e-09
ENSMUSG00000002059.18	Rab34	11.6716	2.12358	0.250309	7.48507	7.15079e-14	1.94556e-12
ENSMUSG00000002102.15	Psmc3	12.5004	1.61468	0.222383	6.13664	8.42825e-10	1.59225e-08
ENSMUSG00000002289.16	Angptl4	9.90141	3.2909	0.504075	6.03264	1.61307e-09	2.9683e-08
ENSMUSG00000002329.7	Mdp1	3.179	1.53331	0.40365	3.17928	0.00147643	0.0100312
ENSMUSG00000002345.18	Borcs8	5.88844	1.04302	0.249558	3.17769	0.00148452	0.0100692
ENSMUSG00000002379.7	Ndufa11	15.7702	1.2087	0.190436	5.03425	4.79728e-07	6.57064e-06
ENSMUSG00000002395.14	Use1	10.5653	3.14761	0.23619	12.2681	1.34349e-34	8.4339e-33
ENSMUSG00000002477.5	Snrpd1	5.53147	3.47337	0.26397	12.2111	2.71112e-34	1.67575e-32
ENSMUSG00000002580.7	Mien1	3.18041	1.75863	0.315764	4.77773	1.77284e-06	2.23281e-05
ENSMUSG00000002658.9	Gtf2f1	6.89407	1.26397	0.303977	3.33567	0.000850929	0.00611069
ENSMUSG00000002660.8	Clpp	4.48956	1.65524	0.344197	4.08266	4.45234e-05	0.00043173
ENSMUSG00000002881.14	Nab1	4.15857	1.86311	0.40212	4.01152	6.033e-05	0.00057032
ENSMUSG00000002900.16	Lamb1	21.6799	1.27171	0.336193	3.03907	0.0023731	0.0152793
ENSMUSG00000002984.17	Tomm40	8.51711	1.66489	0.303147	4.66736	3.05096e-06	3.65539e-05
ENSMUSG00000002985.16	Apoe	1119.29	1.31283	0.135055	7.86964	3.5567e-15	1.06639e-13
ENSMUSG00000003037.16	Rab8a	15.9941	0.958006	0.214328	3.30337	0.000955305	0.00677311
ENSMUSG00000003038.15	Hmgn2	21.4465	1.09373	0.208894	4.03904	5.36702e-05	0.000511778
ENSMUSG00000003068.16	Stk11	5.89758	1.26264	0.280254	3.6133	0.000302325	0.00244145
ENSMUSG00000003072.15	Atp5d	21.9235	2.08689	0.165732	11.0835	1.50836e-28	8.18931e-27
ENSMUSG00000003355.7	Fkbp11	1.3367	1.89349	0.629122	2.61235	0.00899219	0.0482345
ENSMUSG00000003380.11	Rabac1	13.3748	1.70466	0.205048	7.09421	1.3009e-12	3.24633e-11
ENSMUSG00000003423.15	Pih1d1	2.55806	1.81986	0.370678	4.23509	2.28457e-05	0.00023535
ENSMUSG00000003429.11	Rps11	75.3743	2.81456	0.122892	20.8684	1.03853e-96	3.05304e-94
ENSMUSG00000003623.4	Crot	10.8157	1.08005	0.260182	3.19029	0.00142132	0.00970607
ENSMUSG00000003721.14	Insig2	8.74584	2.87817	0.322632	8.14604	3.76038e-16	1.1896e-14
ENSMUSG00000003812.13	Dnase2a	8.26668	1.10059	0.280408	3.03338	0.00241827	0.0155453
ENSMUSG00000003814.8	Calr	37.2111	0.960151	0.156272	4.54432	5.51123e-06	6.32637e-05
ENSMUSG00000003873.11	Bax	3.94566	2.11982	0.296812	6.29966	2.98294e-10	5.91338e-09
ENSMUSG00000003923.14	Tfam	2.78787	1.72159	0.374959	3.92466	8.68531e-05	0.000797289
ENSMUSG00000003955.8	Fam162a	3.87215	2.35966	0.300178	7.02803	2.09473e-12	5.15261e-11
ENSMUSG00000003970.9	Rpl8	126.313	3.59075	0.134908	24.7632	2.2339e-135	3.36564e-132
ENSMUSG00000004032.10	Gstm5	8.79578	2.49643	0.292688	7.67517	1.65198e-14	4.70717e-13
ENSMUSG00000004044.9	Cavin1	38.0877	1.04515	0.174046	4.56859	4.91016e-06	5.69059e-05
ENSMUSG00000004096.9	Cwc15	4.93682	2.05579	0.258857	6.97602	3.03654e-12	7.29975e-11
ENSMUSG00000004264.17	Phb2	13.0726	1.53055	0.2301	5.56519	2.6186e-08	4.2365e-07
ENSMUSG00000004268.11	Emg1	7.87134	1.46527	0.255998	4.74719	2.06259e-06	2.56557e-05
ENSMUSG00000004285.12	Atp6v1f	11.6667	1.16261	0.202965	4.49638	6.91206e-06	7.74267e-05
ENSMUSG00000004451.14	Ralb	2.56899	1.95849	0.490578	3.48261	0.000496546	0.00381932
ENSMUSG00000004460.17	Dnajb11	4.84722	1.71915	0.321082	4.57563	4.74791e-06	5.5238e-05
ENSMUSG00000004530.12	Coro1c	23.9868	0.874401	0.198175	3.15075	0.00162852	0.0109534
ENSMUSG00000004558.15	Ndrg2	16.4579	1.16209	0.21775	4.1887	2.8056e-05	0.000284145
ENSMUSG00000004610.4	Etfb	9.33098	1.81794	0.228262	6.86904	6.46349e-12	1.50105e-10
ENSMUSG00000004633.17	Chn2	1.77856	2.95408	0.630953	4.28571	1.82156e-05	0.00019075
ENSMUSG00000004665.10	Cnn2	15.4138	1.33909	0.309654	3.51712	0.000436249	0.00340477
ENSMUSG00000004843.7	Chmp2b	7.3813	0.963553	0.248576	2.87056	0.00409741	0.0246218
ENSMUSG00000004849.14	Ap1s1	6.01653	1.44883	0.293252	4.08804	4.35039e-05	0.00042389
ENSMUSG00000004864.13	Mapk13	5.21764	1.62002	0.354412	3.8656	0.000110818	0.000993079
ENSMUSG00000004951.10	Hspb1	84.6257	1.74632	0.154136	9.70779	2.79336e-22	1.20675e-20
ENSMUSG00000005054.7	Cstb	5.78095	3.40717	0.242638	13.0118	1.04805e-38	7.99505e-37
ENSMUSG00000005087.17	Cd44	52.5647	0.845401	0.190331	3.12824	0.00175858	0.0116784
ENSMUSG00000005103.12	Wdr1	43.5337	0.849178	0.171988	3.48384	0.000494283	0.00380434
ENSMUSG00000005161.15	Prdx2	25.4992	1.66923	0.164242	8.64106	5.56916e-18	1.98595e-16
ENSMUSG00000005410.6	Mcm5	13.1498	3.11476	0.572559	5.00344	5.63163e-07	7.60112e-06
ENSMUSG00000005447.12	Pafah1b3	4.77237	1.14333	0.310535	2.87676	0.00401787	0.0242987
ENSMUSG00000005469.10	Prkaca	6.32502	1.04815	0.251945	3.16796	0.00153511	0.0103831
ENSMUSG00000005481.18	Ddx39	8.84248	1.2493	0.325271	3.07219	0.00212491	0.0138291
ENSMUSG00000005510.9	Ndufs3	7.62986	0.996693	0.237979	3.13764	0.00170314	0.0113695
ENSMUSG00000005610.17	Eif4g2	60.5397	0.877565	0.106863	5.87264	4.28919e-09	7.60259e-08
ENSMUSG00000005625.15	Psmd4	12.3828	1.2233	0.245838	3.95909	7.52349e-05	0.000695937
ENSMUSG00000005687.14	Bcas2	6.72901	1.96487	0.241048	7.11424	1.12529e-12	2.82566e-11
ENSMUSG00000005732.14	Ranbp1	7.49986	1.96192	0.254619	6.72345	1.77466e-11	3.97584e-10
ENSMUSG00000005779.12	Psmb4	12.5409	2.19722	0.239198	8.14062	3.93257e-16	1.23115e-14
ENSMUSG00000005846.12	Rsl1d1	7.14638	1.12758	0.279944	3.13486	0.00171938	0.0114559
ENSMUSG00000005873.6	Reep5	54.4905	0.731822	0.12661	3.80557	0.00014148	0.00123301
ENSMUSG00000005958.15	Ephb3	22.3905	1.33532	0.225361	4.81593	1.46516e-06	1.86479e-05
ENSMUSG00000005973.6	Rcn1	5.68194	3.197	0.351009	8.39581	4.62694e-17	1.57538e-15
ENSMUSG00000006005.18	Tpr	15.2081	0.896736	0.178914	3.61478	0.000300606	0.00243168
ENSMUSG00000006050.12	Sra1	6.86445	1.91988	0.281906	5.92353	3.15101e-09	5.61822e-08
ENSMUSG00000006057.15	Atp5g1	18.337	1.63729	0.18947	7.32196	2.44375e-13	6.40315e-12
ENSMUSG00000006058.10	Snf8	1.81997	2.12411	0.351183	5.33655	9.47306e-08	1.43802e-06
ENSMUSG00000006095.12	Tbcb	7.21827	1.94307	0.276666	6.11953	9.3851e-10	1.76197e-08
ENSMUSG00000006289.14	Osgep	9.1278	2.12308	0.277608	6.74719	1.50741e-11	3.4024e-10
ENSMUSG00000006304.14	Arpc2	24.7941	1.52199	0.16736	7.60034	2.95364e-14	8.2408e-13
ENSMUSG00000006315.9	Tmem147	5.82274	1.74176	0.306799	4.86234	1.16006e-06	1.49702e-05
ENSMUSG00000006333.14	Rps9	74.6141	2.488	0.119132	18.7859	9.85919e-79	1.8282e-76
ENSMUSG00000006360.11	Crip1	31.529	1.48095	0.236893	5.19622	2.03383e-07	2.94283e-06
ENSMUSG00000006392.16	Med8	3.67259	1.82091	0.350101	4.487	7.22315e-06	8.04626e-05
ENSMUSG00000006395.16	Hyi	1.57655	2.48188	0.453195	4.92476	8.44627e-07	1.10535e-05
ENSMUSG00000006412.10	Pfdn2	2.86316	1.46166	0.32719	3.70323	0.000212875	0.00178188
ENSMUSG00000006517.5	Mvd	2.0067	2.10845	0.667906	2.78251	0.00539403	0.0311819
ENSMUSG00000006585.3	Cdt1	3.05251	2.03738	0.538537	3.31895	0.00090357	0.0064366
ENSMUSG00000006589.8	Aprt	10.0383	2.30434	0.273198	7.5196	5.49438e-14	1.50167e-12
ENSMUSG00000006649.17	Nphs1	0.491457	2.20555	0.305683	6.39733	1.58116e-10	3.19761e-09
ENSMUSG00000006699.17	Cdc42	41.7012	1.35463	0.129579	8.52476	1.53122e-17	5.36504e-16
ENSMUSG00000006715.11	Gmnn	1.90274	2.37064	0.564894	3.75406	0.000173993	0.00148628
ENSMUSG00000006717.7	Acot13	1.79254	2.19358	0.448351	4.33495	1.45792e-05	0.000154959
ENSMUSG00000006818.5	Sod2	12.0401	1.06629	0.249861	3.26696	0.00108707	0.00763993
ENSMUSG00000006941.5	Eif1b	3.36669	2.08625	0.344224	5.33446	9.58287e-08	1.45286e-06
ENSMUSG00000006998.16	Psmd2	23.8024	0.759347	0.187797	2.71222	0.00668335	0.037572
ENSMUSG00000007039.12	Ddah2	4.10885	2.47049	0.430053	5.1633	2.42631e-07	3.44862e-06
ENSMUSG00000007041.9	Clic1	29.2662	0.791579	0.156112	3.46918	0.000522053	0.00398752
ENSMUSG00000007610.15	Gtpbp3	2.49691	1.72283	0.550614	2.67489	0.00747536	0.0413875
ENSMUSG00000007721.6	Ccdc124	3.93554	1.40358	0.327041	3.52732	0.000419788	0.0032898
ENSMUSG00000007739.10	Cct4	30.0863	0.827842	0.19147	3.01793	0.00254508	0.0162569
ENSMUSG00000007777.9	0610009B22Rik	1.62765	1.51263	0.405599	3.113	0.00185195	0.0122444
ENSMUSG00000007836.6	Hnrnpa0	2.42439	1.9488	0.262478	6.47217	9.6607e-11	2.00759e-09
ENSMUSG00000007850.16	Hnrnph1	30.0156	0.719745	0.136032	3.45318	0.000554012	0.00418915
ENSMUSG00000007867.9	Ift43	3.80917	2.35678	0.322119	6.54038	6.13643e-11	1.30445e-09
ENSMUSG00000007891.16	Ctsd	57.6074	0.883793	0.15576	4.06903	4.72095e-05	0.000455213
ENSMUSG00000007892.8	Rplp1	107.867	3.44475	0.132575	24.0977	2.64365e-128	2.65533e-125
ENSMUSG00000008036.11	Ap2s1	10.5992	1.85795	0.248523	6.47004	9.79795e-11	2.03261e-09
ENSMUSG00000008136.14	Fhl2	2.32434	2.78998	0.640223	3.96733	7.26818e-05	0.000675952
ENSMUSG00000008206.16	Cers4	11.0724	1.2866	0.305779	3.39004	0.000698824	0.00514479
ENSMUSG00000008348.9	Ubc	29.081	1.35857	0.149142	7.43302	1.06146e-13	2.84305e-12
ENSMUSG00000008373.16	Prpf31	4.71761	1.48399	0.40191	3.07031	0.0021384	0.0138944
ENSMUSG00000008393.9	Carhsp1	10.382	1.64012	0.303232	4.58433	4.55435e-06	5.314e-05
ENSMUSG00000008475.13	Arpc5	25.9037	0.728035	0.159727	2.99283	0.00276405	0.017525
ENSMUSG00000008540.11	Mgst1	2.48326	3.64419	0.426645	7.95554	1.78345e-15	5.38745e-14
ENSMUSG00000008601.12	Rab25	5.58622	1.68345	0.391777	3.65885	0.000253349	0.00209151
ENSMUSG00000008668.15	Rps18	87.7776	3.0654	0.137703	20.4454	6.60643e-93	1.73103e-90
ENSMUSG00000008682.13	Rpl10	125.173	1.81283	0.099706	15.6743	2.26537e-55	2.5282e-53
ENSMUSG00000008683.16	Rps15a	57.8448	3.08808	0.140764	20.162	2.11331e-90	5.09435e-88
ENSMUSG00000008892.12	Vdac3	7.70087	1.6191	0.302739	4.52237	6.115e-06	6.97295e-05
ENSMUSG00000009030.14	Pdcl	3.70671	1.45086	0.386933	3.10355	0.00191216	0.0125735
ENSMUSG00000009291.13	Pttg1ip	18.7549	1.17463	0.23721	3.89792	9.7022e-05	0.000880577
ENSMUSG00000009549.14	Srp14	7.03171	2.9456	0.234703	11.4851	1.56701e-30	8.90902e-29
ENSMUSG00000009614.16	Sardh	21.3558	1.35176	0.299592	3.67755	0.000235482	0.00195069
ENSMUSG00000009863.14	Sdhb	15.9734	1.71402	0.190758	7.67474	1.65752e-14	4.71182e-13
ENSMUSG00000009927.9	Rps25	65.4268	2.99146	0.127832	21.4458	4.9992e-102	1.58567e-99
ENSMUSG00000010025.19	Aldh3a2	10.6492	1.60292	0.2926	4.62379	3.7679e-06	4.4524e-05
ENSMUSG00000010067.13	Rassf1	4.57143	2.62016	0.411442	5.76062	8.38041e-09	1.43888e-07
ENSMUSG00000010095.13	Slc3a2	42.1288	1.46556	0.149355	8.13873	3.99433e-16	1.24725e-14
ENSMUSG00000010376.15	Nedd8	9.53224	1.51222	0.227078	5.55851	2.72089e-08	4.3961e-07
ENSMUSG00000010406.12	Mrpl52	3.76031	2.29597	0.239091	8.5573	1.15538e-17	4.09584e-16
ENSMUSG00000010607.8	Pigyl	1.43013	2.17613	0.462363	4.16583	3.10215e-05	0.000309266
ENSMUSG00000010911.12	Apip	1.87212	2.98294	0.438917	6.22654	4.76843e-10	9.22535e-09
ENSMUSG00000011114.18	Tbrg1	9.10243	1.72887	0.256557	5.76427	8.20126e-09	1.41013e-07
ENSMUSG00000012076.8	Brms1l	3.12225	1.74906	0.437835	3.42379	0.00061754	0.00458891
ENSMUSG00000012405.16	Rpl15	95.1139	3.11945	0.127277	22.545	1.50265e-112	6.70796e-110
ENSMUSG00000012443.4	Kif11	2.23465	2.83435	0.712627	3.62651	0.000287277	0.00234114
ENSMUSG00000012483.4	Rpa3	1.06186	1.62899	0.391194	3.52508	0.000423357	0.0033113
ENSMUSG00000012848.15	Rps5	137.194	2.85923	0.124044	21.0347	3.15786e-98	9.51543e-96
ENSMUSG00000013076.17	Amotl1	34.4309	1.00815	0.159947	4.73998	2.13734e-06	2.64762e-05
ENSMUSG00000013160.7	Atp6v0d1	6.90439	0.821832	0.201589	2.83662	0.00455937	0.0270045
ENSMUSG00000013593.12	Ndufs2	11.6997	2.86377	0.259174	10.085	6.43693e-24	2.99553e-22
ENSMUSG00000013622.15	Atraid	3.87016	1.46549	0.357961	3.3956	0.000684774	0.00505115
ENSMUSG00000013663.7	Pten	17.5515	0.845574	0.172011	3.46241	0.000535358	0.00407109
ENSMUSG00000013701.13	Timm23	9.81075	2.21992	0.250908	7.85117	4.12187e-15	1.22669e-13
ENSMUSG00000013822.7	Elof1	6.76184	1.63127	0.306347	4.50884	6.51834e-06	7.35776e-05
ENSMUSG00000014075.15	Tctex1d2	1.02141	1.68665	0.519254	2.76676	0.00566159	0.0324948
ENSMUSG00000014177.10	Tvp23b	5.3985	3.04551	0.329253	8.49048	2.05794e-17	7.14823e-16
ENSMUSG00000014226.10	Cacybp	7.95451	1.06495	0.278116	2.93025	0.00338688	0.0209666
ENSMUSG00000014232.14	Cluap1	2.37081	1.42745	0.43795	2.68854	0.00717645	0.0400082
ENSMUSG00000014294.4	Ndufa2	7.47348	3.54044	0.21264	15.4742	5.18211e-54	5.38448e-52
ENSMUSG00000014301.13	Pam16	2.00626	1.23251	0.34983	2.80854	0.0049766	0.0290615
ENSMUSG00000014313.15	Cox6c	12.5376	2.34529	0.175089	11.967	5.29047e-33	3.23685e-31
ENSMUSG00000014551.8	Mrps25	5.76972	1.11221	0.29069	2.96607	0.00301629	0.0189306
ENSMUSG00000014554.13	Dguok	4.34574	1.29782	0.309354	3.38711	0.000706322	0.00518471
ENSMUSG00000014606.14	Slc25a11	14.1364	0.928194	0.243094	2.78985	0.00527332	0.0305868
ENSMUSG00000014769.10	Psmb1	19.7125	2.71908	0.17033	14.4959	1.2857e-47	1.20128e-45
ENSMUSG00000014771.13	Pdcd2	1.71088	1.47015	0.410858	2.96976	0.00298028	0.0187481
ENSMUSG00000014846.12	Tppp3	12.0376	2.44332	0.422523	5.19102	2.09145e-07	3.01174e-06
ENSMUSG00000014856.12	Tmem208	3.54753	1.60839	0.324338	4.18819	2.81191e-05	0.000284328
ENSMUSG00000014956.15	Ppp1cb	16.0167	0.981385	0.171906	4.25457	2.09451e-05	0.000217774
ENSMUSG00000015002.18	Efr3a	12.7783	1.42914	0.227134	5.19139	2.0873e-07	3.00936e-06
ENSMUSG00000015013.9	Trappc2l	3.08079	1.4836	0.340434	3.62361	0.000290518	0.00236596
ENSMUSG00000015092.9	Edf1	8.86796	1.08638	0.215293	3.88485	0.000102393	0.000925149
ENSMUSG00000015126.9	Tsr3	2.46761	1.79781	0.430661	3.59403	0.000325597	0.00260759
ENSMUSG00000015217.11	Hmgb3	1.87996	1.6797	0.492076	2.90545	0.00366728	0.022426
ENSMUSG00000015247.10	Nipsnap3b	2.57303	1.70673	0.499345	2.91729	0.00353089	0.0217132
ENSMUSG00000015289.4	Lage3	2.18436	1.77385	0.385792	3.94993	7.81733e-05	0.00072201
ENSMUSG00000015357.10	Clpx	4.4732	1.35418	0.329497	3.35112	0.000804865	0.00581946
ENSMUSG00000015536.14	Mocs2	4.48913	1.57863	0.335242	3.96319	7.39544e-05	0.000685144
ENSMUSG00000015575.15	Atp6v0e	11.919	1.20501	0.209396	4.56081	5.09563e-06	5.88291e-05
ENSMUSG00000015656.17	Hspa8	230.658	1.64803	0.108373	12.9002	4.48706e-38	3.23848e-36
ENSMUSG00000015671.11	Psma2	13.3921	2.68759	0.20482	11.9011	1.16782e-32	7.10894e-31
ENSMUSG00000015672.4	Mrpl32	2.93038	1.54057	0.360152	3.5834	0.00033915	0.00270893
ENSMUSG00000015733.13	Capza2	13.6361	1.23846	0.204433	4.83512	1.33066e-06	1.70803e-05
ENSMUSG00000015804.14	Med28	8.49765	1.38279	0.24834	4.56145	5.0802e-06	5.87072e-05
ENSMUSG00000015880.13	Ncapg	1.99749	2.09344	0.656701	2.80713	0.00499855	0.0291614
ENSMUSG00000015932.8	Dstn	49.0232	1.55555	0.146685	8.90036	5.56643e-19	2.1032e-17
ENSMUSG00000015937.15	H2afy	7.99953	1.10989	0.253726	3.38906	0.000701325	0.00515431
ENSMUSG00000015943.11	Bola1	2.38135	2.19852	0.413785	4.70901	2.48919e-06	3.04591e-05
ENSMUSG00000015994.10	Fnta	11.4197	1.36583	0.273142	4.08518	4.40424e-05	0.000427754
ENSMUSG00000016028.10	Celsr1	61.7641	1.04454	0.153631	5.17173	2.31931e-07	3.30823e-06
ENSMUSG00000016252.7	Atp5e	8.01301	2.30012	0.193893	10.5735	3.95579e-26	2.05514e-24
ENSMUSG00000016256.10	Ctsz	7.32204	3.05826	0.323382	8.68404	3.81957e-18	1.3825e-16
ENSMUSG00000016257.15	Prelid3b	3.65912	2.64791	0.383217	6.25732	3.91644e-10	7.63833e-09
ENSMUSG00000016319.3	Slc25a5	61.3304	1.36229	0.134228	8.28656	1.16569e-16	3.84934e-15
ENSMUSG00000016344.14	Ppdpf	6.15346	1.64336	0.266987	5.21881	1.80073e-07	2.6372e-06
ENSMUSG00000016427.7	Ndufa1	4.68426	2.86369	0.227251	11.5014	1.29868e-30	7.45381e-29
ENSMUSG00000016528.10	Mapkapk2	10.5367	1.07745	0.259581	3.18763	0.00143446	0.00977913
ENSMUSG00000016559.14	H3f3b	82.0124	2.3648	0.117625	17.9792	2.83379e-72	4.55409e-70
ENSMUSG00000016637.7	Ift27	2.54798	1.74226	0.411392	3.62734	0.000286352	0.00233518
ENSMUSG00000016664.16	Pacsin2	6.6177	1.58556	0.330741	4.03807	5.38928e-05	0.000513494
ENSMUSG00000016756.17	Cmah	16.95	4.11293	0.495481	7.79632	6.37405e-15	1.87381e-13
ENSMUSG00000016833.14	Mrps18c	2.30606	2.73012	0.319555	7.76116	8.41549e-15	2.45598e-13
ENSMUSG00000017146.12	Brca1	2.80774	2.29792	0.646566	3.16738	0.00153821	0.0103982
ENSMUSG00000017188.3	Coa3	3.76933	1.19214	0.313712	3.00319	0.00267163	0.0169865
ENSMUSG00000017404.12	Rpl19	115.529	3.31476	0.124563	24.6041	1.14276e-133	1.37737e-130
ENSMUSG00000017493.12	Igfbp4	78.5459	1.64524	0.231257	6.03328	1.60663e-09	2.96096e-08
ENSMUSG00000017499.15	Cdc6	1.74766	2.23023	0.733086	2.70122	0.00690861	0.038694
ENSMUSG00000017716.15	Birc5	1.35816	2.16981	0.686438	2.79677	0.00516166	0.0300114
ENSMUSG00000017734.15	Dbndd2	2.29254	1.53036	0.477843	2.67946	0.00737403	0.0409204
ENSMUSG00000017778.14	Cox7c	9.21863	2.62958	0.177884	13.3772	8.22124e-41	6.56229e-39
ENSMUSG00000017861.11	Mybl2	1.45094	2.5402	0.698304	3.27967	0.0010393	0.00734699
ENSMUSG00000018102.5	Hist1h2bc	5.12299	2.18595	0.350473	5.52381	3.31728e-08	5.27482e-07
ENSMUSG00000018171.9	Vmp1	5.12935	1.16998	0.341663	2.69264	0.00708884	0.0396298
ENSMUSG00000018217.12	Pmp22	4.81213	2.78518	0.58118	4.36213	1.28801e-05	0.000138363
ENSMUSG00000018286.6	Psmb6	18.2149	3.45236	0.197436	16.2198	3.65476e-59	4.54132e-57
ENSMUSG00000018287.12	Spag7	6.36922	1.28304	0.296472	3.48444	0.000493173	0.00379822
ENSMUSG00000018340.13	Anxa6	17.094	1.49152	0.263958	4.70346	2.55786e-06	3.12071e-05
ENSMUSG00000018362.14	Kpna2	7.85085	1.60306	0.400723	3.37654	0.000734037	0.00536853
ENSMUSG00000018378.13	Cuedc1	3.33155	1.3383	0.34809	3.12649	0.00176909	0.0117352
ENSMUSG00000018417.14	Myo1b	10.4236	1.74052	0.281565	5.29368	1.19878e-07	1.79266e-06
ENSMUSG00000018446.8	C1qbp	11.1048	1.24042	0.225487	4.39236	1.12126e-05	0.000121383
ENSMUSG00000018451.7	6330403K07Rik	1.64584	2.44974	0.77658	2.8326	0.0046171	0.0272794
ENSMUSG00000018509.8	Cenpv	0.795796	1.93616	0.578753	2.91344	0.00357466	0.0219375
ENSMUSG00000018574.14	Acadvl	7.48626	1.61928	0.297385	4.60442	4.13626e-06	4.84964e-05
ENSMUSG00000018583.5	G3bp1	25.3463	0.937735	0.19104	3.59995	0.000318282	0.00255708
ENSMUSG00000018585.9	Atox1	12.0417	1.85567	0.189746	8.46219	2.62398e-17	9.08817e-16
ENSMUSG00000018669.14	Cdk5rap3	3.88004	1.80593	0.446973	3.48105	0.000499453	0.00383678
ENSMUSG00000018672.15	Copz2	3.17122	1.31271	0.369505	2.87605	0.00402692	0.024329
ENSMUSG00000018770.9	Atp5g3	21.7709	1.71334	0.149776	9.77021	1.51137e-22	6.6002e-21
ENSMUSG00000018848.4	Rars	5.27929	1.7129	0.356221	4.10673	4.01304e-05	0.000393886
ENSMUSG00000018858.15	Mrpl58	3.79803	2.18434	0.350999	5.51096	3.56872e-08	5.64472e-07
ENSMUSG00000018900.7	Slc22a5	1.90134	2.17716	0.550602	3.5001	0.000465089	0.00361193
ENSMUSG00000018906.14	P4ha2	1.22631	3.23162	0.744261	4.00615	6.17153e-05	0.000582046
ENSMUSG00000018965.11	Ywhah	20.7087	0.940601	0.204137	3.38302	0.000716933	0.005253
ENSMUSG00000019054.13	Fis1	7.54007	1.15352	0.249632	3.61941	0.000295278	0.0023958
ENSMUSG00000019132.11	BC005537	9.87513	1.3981	0.174247	6.58891	4.43055e-11	9.60458e-10
ENSMUSG00000019158.9	Tmem160	1.21533	2.58467	0.476229	4.90241	9.46667e-07	1.23487e-05
ENSMUSG00000019254.16	Ppp1r12c	4.28468	1.19713	0.355296	2.66576	0.00768145	0.0423922
ENSMUSG00000019362.8	D8Ertd738e	6.21755	2.55154	0.245274	9.38353	6.38011e-21	2.60676e-19
ENSMUSG00000019433.9	Gipc1	6.99375	1.4899	0.295512	4.19577	2.71943e-05	0.000276136
ENSMUSG00000019494.14	Cops6	9.57963	1.07004	0.25339	3.23626	0.00121108	0.00841421
ENSMUSG00000019505.7	Ubb	127.639	1.75447	0.108006	13.9295	4.19406e-44	3.61079e-42
ENSMUSG00000019528.18	Gyg	2.87679	2.55792	0.509318	4.5314	5.85952e-06	6.70701e-05
ENSMUSG00000019579.13	Mydgf	6.40784	1.50314	0.28968	4.32593	1.51893e-05	0.000161017
ENSMUSG00000019659.8	Ccdc12	2.54505	1.67031	0.359007	3.95621	7.61487e-05	0.00070385
ENSMUSG00000019689.4	Fmc1	1.01239	1.82197	0.384683	4.08639	4.38142e-05	0.000426225
ENSMUSG00000019710.13	Mrpl24	5.58678	0.981606	0.269276	2.71694	0.00658881	0.0371077
ENSMUSG00000019738.15	Polr2i	1.8046	2.09695	0.350714	5.26628	1.39218e-07	2.06142e-06
ENSMUSG00000019782.10	Rwdd1	4.49165	1.00422	0.278763	2.70559	0.00681831	0.0382593
ENSMUSG00000019797.11	1700021F05Rik	1.81822	1.81472	0.450566	3.47279	0.000515079	0.00394927
ENSMUSG00000019802.13	Sec63	4.95025	1.40515	0.307127	3.76116	0.000169127	0.00144676
ENSMUSG00000019804.12	Snx3	20.0445	0.925319	0.189327	3.56694	0.000361174	0.00287152
ENSMUSG00000019853.6	Hebp2	4.73272	1.59611	0.383879	3.50659	0.000453884	0.00352946
ENSMUSG00000019872.13	Smpdl3a	7.93428	1.37159	0.354184	3.16668	0.00154188	0.0104172
ENSMUSG00000019873.8	Reep3	15.5528	1.67635	0.230334	6.19253	5.92077e-10	1.13455e-08
ENSMUSG00000019877.10	Serinc1	13.2224	0.984744	0.229154	3.20633	0.00134442	0.009249
ENSMUSG00000019970.15	Sgk1	35.9828	1.69377	0.220028	6.56174	5.31825e-11	1.14671e-09
ENSMUSG00000019998.6	Stx7	7.88207	1.29019	0.276864	3.75704	0.000171932	0.00146971
ENSMUSG00000020009.13	Ifngr1	5.11188	2.01896	0.458856	3.85516	0.000115653	0.00102952
ENSMUSG00000020018.6	Snrpf	4.23992	3.19207	0.226545	12.9867	1.45539e-38	1.08956e-36
ENSMUSG00000020019.4	Ntn4	5.23488	2.73817	0.449514	5.53525	3.10778e-08	4.98112e-07
ENSMUSG00000020022.17	Ndufa12	5.82884	2.52661	0.262362	8.67735	4.05104e-18	1.45753e-16
ENSMUSG00000020044.13	Timp3	45.4564	4.19225	0.420307	9.37947	6.63074e-21	2.70001e-19
ENSMUSG00000020048.13	Hsp90b1	34.0953	0.726575	0.142999	3.33272	0.000860009	0.00616404
ENSMUSG00000020056.16	Washc3	2.21514	1.43304	0.352954	3.35181	0.000802846	0.00580835
ENSMUSG00000020069.16	Hnrnph3	3.82901	1.915	0.293365	5.67554	1.38255e-08	2.32412e-07
ENSMUSG00000020076.7	Ddx50	8.02937	1.03641	0.233574	3.36688	0.000760245	0.00554004
ENSMUSG00000020088.10	Sar1a	20.613	1.21188	0.187506	5.12985	2.89978e-07	4.07355e-06
ENSMUSG00000020102.15	Slc16a7	15.7407	1.20215	0.279087	3.41167	0.000645671	0.00478909
ENSMUSG00000020108.4	Ddit4	4.04277	1.80357	0.328754	4.72563	2.294e-06	2.83005e-05
ENSMUSG00000020142.12	Slc1a4	8.85428	1.65802	0.476396	2.95557	0.00312091	0.0195206
ENSMUSG00000020153.14	Ndufs7	11.4896	1.01606	0.21109	3.62907	0.000284442	0.00232432
ENSMUSG00000020163.12	Uqcr11	11.163	3.57245	0.225008	14.7659	2.43026e-49	2.30645e-47
ENSMUSG00000020171.8	Yeats4	3.68376	2.15085	0.367993	5.16544	2.39869e-07	3.41339e-06
ENSMUSG00000020219.7	Timm13	7.1866	2.31209	0.244453	8.43552	3.29721e-17	1.13546e-15
ENSMUSG00000020225.10	Tmbim4	3.00152	2.13211	0.387612	4.85567	1.1998e-06	1.54665e-05
ENSMUSG00000020248.18	Nfyb	4.13903	1.95368	0.377619	4.51163	6.433e-06	7.28046e-05
ENSMUSG00000020250.10	Txnrd1	5.30532	1.70581	0.454392	3.20387	0.00135594	0.00932298
ENSMUSG00000020265.16	Sumo3	20.6254	1.11344	0.213996	4.03483	5.46413e-05	0.000518985
ENSMUSG00000020267.6	Hint1	11.8343	3.80573	0.205799	17.2777	6.92528e-67	1.0305e-64
ENSMUSG00000020283.5	Pex13	3.02723	1.50238	0.459347	2.72644	0.00640214	0.0361768
ENSMUSG00000020308.6	Tpgs1	4.61759	2.00772	0.378817	4.64003	3.48366e-06	4.1368e-05
ENSMUSG00000020328.10	Nudcd2	1.88403	3.01771	0.459556	6.02257	1.71669e-09	3.15415e-08
ENSMUSG00000020358.17	Hnrnpab	38.3729	0.816744	0.149443	3.79237	0.000149218	0.00129498
ENSMUSG00000020372.15	Rack1	139.536	2.32257	0.118626	17.4715	2.36192e-68	3.55852e-66
ENSMUSG00000020376.17	Rnf130	4.52875	1.35803	0.353845	3.1314	0.00173974	0.0115659
ENSMUSG00000020386.5	Sar1b	4.21486	1.21595	0.339557	2.84474	0.00444471	0.0264553
ENSMUSG00000020388.12	Pdlim4	1.58645	3.66838	0.657715	5.19736	2.0214e-07	2.92836e-06
ENSMUSG00000020390.12	Ube2b	12.0478	1.34296	0.192051	5.691	1.26297e-08	2.14102e-07
ENSMUSG00000020415.16	Pttg1	2.04948	1.98523	0.377953	4.59112	4.40865e-06	5.14898e-05
ENSMUSG00000020423.6	Btg2	20.0868	1.98519	0.38904	4.46019	8.18889e-06	9.0801e-05
ENSMUSG00000020439.17	Smtn	33.0477	0.985604	0.233968	3.14403	0.00166636	0.0111581
ENSMUSG00000020440.13	Arf5	10.5088	2.32067	0.167718	12.3461	5.11199e-35	3.27739e-33
ENSMUSG00000020444.19	Guk1	6.60762	1.14665	0.278444	3.2202	0.00128101	0.00887382
ENSMUSG00000020460.15	Rps27a	75.1048	2.96926	0.122124	22.2664	7.81649e-110	3.14041e-107
ENSMUSG00000020477.10	Mrps24	5.44424	3.08644	0.285259	9.94338	2.69521e-23	1.22586e-21
ENSMUSG00000020483.14	Dynll2	5.73392	0.976665	0.265383	2.73817	0.00617816	0.0350921
ENSMUSG00000020485.14	Supt4a	3.89685	1.97309	0.316612	5.44228	5.2602e-08	8.20196e-07
ENSMUSG00000020514.8	Mrpl22	1.907	1.33552	0.395796	2.74261	0.00609527	0.0346703
ENSMUSG00000020530.14	Ggnbp2	8.5154	0.996226	0.240541	3.10228	0.00192037	0.0126137
ENSMUSG00000020534.14	Shmt1	10.4399	1.0123	0.291198	2.6178	0.00884986	0.0475769
ENSMUSG00000020571.12	Pdia6	16.0848	1.96335	0.223184	7.67684	1.63056e-14	4.65714e-13
ENSMUSG00000020589.17	Fam49a	5.46668	1.65394	0.426615	3.29087	0.000998786	0.00706892
ENSMUSG00000020592.14	Sdc1	109.818	0.632725	0.120457	3.17727	0.00148667	0.0100781
ENSMUSG00000020612.16	Prkar1a	40.132	0.83265	0.147754	3.94338	8.03421e-05	0.000741473
ENSMUSG00000020614.13	Fam20a	1.16435	2.71846	0.836659	2.95037	0.00317389	0.0198212
ENSMUSG00000020621.6	Rdh14	2.76064	2.36846	0.493918	4.28909	1.79403e-05	0.00018803
ENSMUSG00000020630.9	Rnaseh1	1.91756	1.89929	0.496299	3.32319	0.000889953	0.00636972
ENSMUSG00000020649.11	Rrm2	6.78474	2.27422	0.43285	4.6765	2.91818e-06	3.51377e-05
ENSMUSG00000020664.10	Dld	6.58394	1.44454	0.296844	4.02415	5.71806e-05	0.000541822
ENSMUSG00000020674.17	Pxdn	28.2331	1.55716	0.289004	4.52299	6.09713e-06	6.96576e-05
ENSMUSG00000020708.12	Psmc5	12.3536	1.88914	0.249493	6.56989	5.03512e-11	1.08956e-09
ENSMUSG00000020720.13	Psmd12	9.08966	1.58901	0.258292	5.18411	2.17044e-07	3.11804e-06
ENSMUSG00000020736.12	Nt5c	2.74636	2.55096	0.339657	6.77434	1.24972e-11	2.85281e-10
ENSMUSG00000020737.12	Hn1	9.26042	1.81368	0.312582	5.00247	5.66018e-07	7.62259e-06
ENSMUSG00000020738.16	Sumo2	28.6451	1.30271	0.139129	7.5664	3.83711e-14	1.06319e-12
ENSMUSG00000020745.15	Pafah1b1	27.6092	0.685208	0.143853	3.02535	0.00248341	0.0159047
ENSMUSG00000020766.4	Galk1	2.41527	2.07699	0.467477	3.90819	9.29904e-05	0.000847817
ENSMUSG00000020801.8	Med31	1.0603	2.09957	0.466498	3.9648	7.34579e-05	0.000681592
ENSMUSG00000020803.3	Txndc17	11.6095	2.38859	0.209908	10.1883	2.23754e-24	1.07446e-22
ENSMUSG00000020840.10	Blmh	11.4546	1.08836	0.24731	3.3899	0.000699176	0.00514479
ENSMUSG00000020841.5	Cpd	17.6367	0.977657	0.247875	2.93557	0.00332931	0.0206527
ENSMUSG00000020846.6	Rflnb	24.3575	0.832576	0.20741	2.80882	0.00497236	0.0290509
ENSMUSG00000020857.11	Nme2	18.6696	2.93248	0.197779	13.563	6.63426e-42	5.43964e-40
ENSMUSG00000020914.17	Top2a	12.1473	3.65112	0.621754	5.47021	4.49499e-08	7.05444e-07
ENSMUSG00000020921.6	Tmem101	1.67065	1.39194	0.424982	2.68703	0.00720904	0.0401342
ENSMUSG00000020949.9	Fkbp3	8.61424	1.6729	0.227768	6.24716	4.17976e-10	8.12559e-09
ENSMUSG00000020952.10	Scfd1	5.65549	1.13504	0.334484	2.64599	0.00814528	0.044367
ENSMUSG00000020955.9	Ap4s1	1.67071	1.65638	0.474226	2.96563	0.00302063	0.0189426
ENSMUSG00000020956.14	Dtd2	1.10127	1.89725	0.598503	2.75228	0.00591827	0.033775
ENSMUSG00000020978.10	Klhdc2	5.35421	1.56654	0.353339	3.726	0.000194541	0.00163858
ENSMUSG00000020993.9	Trappc6b	4.38598	1.78093	0.271513	5.6385	1.71536e-08	2.84391e-07
ENSMUSG00000021018.8	Polr2h	3.25692	2.78508	0.366618	6.91476	4.68642e-12	1.09894e-10
ENSMUSG00000021024.14	Psma6	14.1314	1.50582	0.221524	5.66899	1.43638e-08	2.40454e-07
ENSMUSG00000021028.8	Mbip	1.65794	1.40675	0.405128	2.85527	0.00430009	0.0257343
ENSMUSG00000021040.15	Slirp	3.28309	1.82245	0.25736	6.10993	9.96768e-10	1.86553e-08
ENSMUSG00000021079.16	Timm9	2.50255	1.38364	0.388871	2.9152	0.00355458	0.0218254
ENSMUSG00000021094.10	Dhrs7	0.867415	2.44522	0.830432	2.64347	0.00820622	0.0446343
ENSMUSG00000021102.4	Glrx5	4.85766	1.69439	0.304744	4.73967	2.14072e-06	2.64908e-05
ENSMUSG00000021109.13	Hif1a	34.8122	1.60406	0.194828	6.95003	3.652e-12	8.68195e-11
ENSMUSG00000021118.7	Plek2	8.46655	1.79723	0.295417	5.23743	1.6283e-07	2.39341e-06
ENSMUSG00000021124.13	Vti1b	3.20514	1.41267	0.337428	3.44569	0.000569599	0.00428016
ENSMUSG00000021131.14	Erh	10.3176	2.49814	0.221205	10.1631	2.89641e-24	1.37986e-22
ENSMUSG00000021178.9	Psmc1	5.60792	1.2061	0.271898	3.51639	0.000437457	0.00341052
ENSMUSG00000021223.13	Papln	8.95728	1.68445	0.450337	3.18528	0.00144614	0.00984207
ENSMUSG00000021242.9	Npc2	16.0937	1.16735	0.190954	4.80404	1.55494e-06	1.96867e-05
ENSMUSG00000021243.14	Fcf1	3.63192	2.15048	0.291075	6.52916	6.6139e-11	1.40347e-09
ENSMUSG00000021248.9	Tmed10	28.2676	0.933491	0.143447	4.76475	1.89088e-06	2.37088e-05
ENSMUSG00000021282.17	Eif5	18.2901	0.840837	0.195542	3.02153	0.00251503	0.01609
ENSMUSG00000021288.19		11.02	0.9623	0.251371	2.83366	0.0046018	0.0272023
ENSMUSG00000021290.6	2010107E04Rik	4.93949	3.32158	0.227925	13.4763	2.15686e-41	1.75653e-39
ENSMUSG00000021361.7	Tmem14c	4.45512	2.32843	0.313423	6.63139	3.3255e-11	7.32765e-10
ENSMUSG00000021365.15	Nedd9	36.1455	1.01221	0.228508	3.33558	0.000851227	0.00611069
ENSMUSG00000021377.15	Dek	12.7091	0.974168	0.194335	3.7264	0.000194235	0.00163714
ENSMUSG00000021379.2	Id4	5.92398	2.78107	0.32216	7.85656	3.94816e-15	1.1779e-13
ENSMUSG00000021417.15	Eci2	4.91127	1.99729	0.363179	4.8111	1.50099e-06	1.90637e-05
ENSMUSG00000021453.2	Gadd45g	7.96054	1.70574	0.46397	3.13756	0.00170359	0.0113695
ENSMUSG00000021477.9	Ctsl	23.5977	3.49623	0.286912	11.3144	1.11403e-29	6.21637e-28
ENSMUSG00000021482.10	Aaed1	4.63775	1.17302	0.332992	2.77191	0.00557278	0.0320309
ENSMUSG00000021486.7	Prelid1	25.115	1.62824	0.168844	8.16282	3.27293e-16	1.04638e-14
ENSMUSG00000021493.15	Pdlim7	9.94041	1.12789	0.278814	3.14865	0.00164028	0.0110096
ENSMUSG00000021496.12	Pcbd2	1.30377	2.27311	0.402527	5.02602	5.00752e-07	6.82756e-06
ENSMUSG00000021497.10	Txndc15	4.62707	1.51881	0.355938	3.5647	0.000364278	0.00289048
ENSMUSG00000021520.4	Uqcrb	9.02782	2.76125	0.197168	12.7366	3.70162e-37	2.54947e-35
ENSMUSG00000021537.9	Cetn3	6.83921	2.898	0.220772	11.9942	3.80917e-33	2.34244e-31
ENSMUSG00000021549.14	Rasa1	7.04044	1.23568	0.254925	3.86656	0.000110382	0.000990114
ENSMUSG00000021552.7	Gkap1	0.925503	1.84374	0.5297	3.00875	0.00262324	0.0167026
ENSMUSG00000021559.14	Dapk1	5.83784	2.56209	0.485572	4.76158	1.92088e-06	2.39921e-05
ENSMUSG00000021576.6	Pdcd6	9.90958	1.68825	0.256779	5.60113	2.12958e-08	3.47896e-07
ENSMUSG00000021577.14	Sdha	20.689	1.83909	0.227881	6.97333	3.0952e-12	7.41679e-11
ENSMUSG00000021598.9	Med10	3.75061	1.18685	0.352076	2.66093	0.0077926	0.042777
ENSMUSG00000021606.8	Ndufs6	5.19302	2.40668	0.252684	8.53507	1.4007e-17	4.93646e-16
ENSMUSG00000021643.15	Serf1	1.30954	2.3091	0.369312	5.5755	2.46819e-08	4.00392e-07
ENSMUSG00000021660.14	Btf3	25.8583	1.21572	0.12337	7.82786	4.96232e-15	1.46595e-13
ENSMUSG00000021681.8	Aggf1	4.51707	1.60412	0.353838	3.82695	0.000129741	0.00114061
ENSMUSG00000021709.14	Erbin	20.9094	1.04658	0.166199	4.79295	1.64345e-06	2.07483e-05
ENSMUSG00000021737.4	Psmd6	8.71693	2.50277	0.282293	7.98025	1.46041e-15	4.43384e-14
ENSMUSG00000021771.14	Vdac2	15.921	1.25879	0.201255	5.01248	5.37331e-07	7.2851e-06
ENSMUSG00000021774.13	Ube2e1	6.07329	1.33629	0.283685	3.82921	0.000128555	0.001131
ENSMUSG00000021807.6	Rtraf	11.7498	2.07016	0.204342	8.90741	5.22403e-19	1.98628e-17
ENSMUSG00000021811.7	Dnajc9	6.57138	1.4233	0.35418	3.31272	0.000923924	0.00656607
ENSMUSG00000021831.9	Ero1l	4.2899	1.40926	0.432694	2.67917	0.00738044	0.0409372
ENSMUSG00000021832.8	Psmc6	11.5207	1.13615	0.235593	3.76134	0.000169003	0.00144676
ENSMUSG00000021906.14	Oxnad1	0.683443	2.04982	0.639312	2.81524	0.00487413	0.0285322
ENSMUSG00000021916.16	Glt8d1	2.47395	1.4695	0.423913	2.87676	0.00401778	0.0242987
ENSMUSG00000021917.16	Spcs1	9.70255	1.26598	0.184031	5.5207	3.3766e-08	5.35001e-07
ENSMUSG00000021928.9	Ebpl	4.12178	1.20288	0.334991	2.8445	0.00444807	0.0264623
ENSMUSG00000021939.8	Ctsb	92.6461	0.836155	0.110239	5.31711	1.0543e-07	1.58645e-06
ENSMUSG00000021951.7		2.71348	3.78016	0.395031	8.93641	4.02005e-19	1.53821e-17
ENSMUSG00000021957.7	Tkt	26.2635	1.44619	0.1894	6.31567	2.68986e-10	5.34998e-09
ENSMUSG00000021963.17	Sap18	8.28201	1.44192	0.198918	5.99199	2.07282e-09	3.74569e-08
ENSMUSG00000021967.4	Mrpl57	3.42031	1.73342	0.315663	4.69937	2.60962e-06	3.17394e-05
ENSMUSG00000021994.15	Wnt5a	1.79921	3.59039	0.817191	4.08765	4.35771e-05	0.000424261
ENSMUSG00000022016.16	Akap11	11.9377	1.0301	0.244345	3.19263	0.00140983	0.00964255
ENSMUSG00000022021.14	Diaph3	2.05618	2.05285	0.558695	3.2269	0.00125138	0.00868329
ENSMUSG00000022037.15	Clu	2.76014	2.26229	0.606221	3.3194	0.000902114	0.00643383
ENSMUSG00000022098.10	Bmp1	13.5361	1.03528	0.281834	2.78634	0.00533077	0.0308776
ENSMUSG00000022106.14	Rcbtb2	2.28886	1.79822	0.555801	2.78556	0.0053435	0.0309194
ENSMUSG00000022108.8	Itm2b	123.76	0.79792	0.102448	5.3483	8.87858e-08	1.35118e-06
ENSMUSG00000022110.13	Sucla2	7.21959	1.60471	0.284328	4.76459	1.89234e-06	2.37088e-05
ENSMUSG00000022131.3	Gpr180	3.31432	1.45613	0.435414	2.77008	0.0056043	0.0321967
ENSMUSG00000022136.8	Dnajc3	9.16412	0.970864	0.275452	2.61702	0.00887001	0.047664
ENSMUSG00000022174.8	Dad1	8.07358	1.57051	0.221895	5.95105	2.66426e-09	4.77152e-08
ENSMUSG00000022180.7	Slc7a8	42.5504	2.35693	0.302609	6.96257	3.34117e-12	7.95872e-11
ENSMUSG00000022184.8	Fbxo4	0.587794	2.82079	0.81836	3.14139	0.00168147	0.0112468
ENSMUSG00000022186.14	Oxct1	20.5767	2.08173	0.229933	7.96635	1.63427e-15	4.94921e-14
ENSMUSG00000022193.7	Psmb5	12.7874	3.15558	0.233704	12.4327	1.73672e-35	1.13764e-33
ENSMUSG00000022204.9	Ngdn	3.05382	2.73611	0.354268	7.01761	2.25693e-12	5.50663e-11
ENSMUSG00000022205.15	Sub1	8.61441	1.80679	0.191046	8.14878	3.67612e-16	1.16908e-14
ENSMUSG00000022210.7	Dhrs4	3.982	1.69833	0.377683	3.83479	0.000125674	0.00110801
ENSMUSG00000022216.17	Psme1	7.1064	2.06049	0.26692	6.78292	1.1777e-11	2.69851e-10
ENSMUSG00000022234.15	Cct5	31.3077	0.692548	0.15444	2.8655	0.00416353	0.0249667
ENSMUSG00000022247.12	Brix1	4.34107	1.51167	0.344015	3.66749	0.000244939	0.00202626
ENSMUSG00000022270.16	Fam134b	4.12601	1.28414	0.353467	2.92571	0.00343676	0.0212101
ENSMUSG00000022283.15	Pabpc1	69.4849	0.917399	0.109534	6.09308	1.10758e-09	2.06332e-08
ENSMUSG00000022285.17	Ywhaz	186.75	0.527429	0.0761461	3.64338	0.00026908	0.00221532
ENSMUSG00000022297.15	Fzd6	16.3101	0.810468	0.20171	2.77858	0.00545968	0.0315196
ENSMUSG00000022312.11	Eif3h	38.6496	1.62509	0.13199	10.4182	2.04885e-25	1.03326e-23
ENSMUSG00000022313.10	Utp23	1.83683	1.82754	0.5751	2.74307	0.00608668	0.0346378
ENSMUSG00000022323.11	Rida	2.09204	1.4612	0.42845	2.82694	0.00469947	0.0276981
ENSMUSG00000022324.15	Matn2	10.1819	1.19591	0.328099	2.88299	0.00393922	0.0239071
ENSMUSG00000022336.3	Eif3e	21.5492	1.57199	0.181734	7.27429	3.48246e-13	9.04613e-12
ENSMUSG00000022337.7	Emc2	3.62501	1.34988	0.336501	3.26859	0.00108086	0.00760517
ENSMUSG00000022354.4	Ndufb9	13.486	4.05147	0.199027	19.1003	2.50977e-81	5.0417e-79
ENSMUSG00000022365.6	Derl1	8.98025	1.5502	0.287931	4.51567	6.31159e-06	7.16999e-05
ENSMUSG00000022378.14	Fam49b	4.73719	1.24376	0.329286	3.01792	0.00254515	0.0162569
ENSMUSG00000022400.9	Rbx1	10.688	1.21709	0.207826	4.65338	3.26543e-06	3.88916e-05
ENSMUSG00000022403.15	St13	13.2157	0.793912	0.184394	2.94972	0.00318059	0.0198527
ENSMUSG00000022427.4	Tomm22	8.09483	2.06539	0.241728	7.51004	5.9108e-14	1.61183e-12
ENSMUSG00000022437.7	Samm50	7.8337	1.27887	0.277626	3.70595	0.000210604	0.00176523
ENSMUSG00000022443.17	Myh9	123.528	0.991669	0.108054	6.86386	6.70256e-12	1.54762e-10
ENSMUSG00000022450.6	Ndufa6	6.21492	1.97189	0.206822	8.32549	8.39799e-17	2.79616e-15
ENSMUSG00000022451.12	Twf1	9.7408	1.01275	0.250241	3.04807	0.00230319	0.0148689
ENSMUSG00000022452.16	Smdt1	6.94339	2.39112	0.224437	9.53996	1.42883e-21	6.0006e-20
ENSMUSG00000022474.15	Pmm1	4.64239	1.94974	0.353747	4.80495	1.5479e-06	1.96182e-05
ENSMUSG00000022528.8	Hes1	2.83347	1.676	0.4042	3.52795	0.000418786	0.00328408
ENSMUSG00000022550.18	Adck5	4.17513	1.95824	0.411439	4.15187	3.29771e-05	0.000327138
ENSMUSG00000022551.8	Cyc1	16.3318	0.851569	0.205011	2.93433	0.00334268	0.0207143
ENSMUSG00000022562.15	Oplah	27.2801	2.11368	0.265212	7.02713	2.10819e-12	5.16463e-11
ENSMUSG00000022571.9	Pycrl	2.17495	1.81169	0.535537	2.91612	0.00354417	0.0217726
ENSMUSG00000022634.9	Yaf2	1.7909	2.04004	0.49143	3.64251	0.000269997	0.00222134
ENSMUSG00000022636.13	Alcam	29.245	1.37857	0.175452	6.43233	1.25659e-10	2.58018e-09
ENSMUSG00000022663.3	Atg3	8.332	1.69525	0.272438	5.30489	1.12744e-07	1.68808e-06
ENSMUSG00000022681.15	Ntan1	4.5186	1.11717	0.295043	2.93915	0.00329117	0.020449
ENSMUSG00000022698.17	Naa50	21.7129	0.785422	0.18993	2.81905	0.00481662	0.028278
ENSMUSG00000022706.16	Mrpl40	4.11622	2.03944	0.330669	5.41158	6.24696e-08	9.69043e-07
ENSMUSG00000022748.8	Cmss1	1.22548	1.72784	0.525386	2.81287	0.00491015	0.0287152
ENSMUSG00000022774.13	Ncbp2	7.7337	1.00952	0.288904	2.62897	0.00856432	0.0463727
ENSMUSG00000022791.19		5.08751	1.92254	0.334528	4.99972	5.74142e-07	7.71475e-06
ENSMUSG00000022797.16	Tfrc	16.2757	3.02545	0.32672	8.49489	1.98115e-17	6.90138e-16
ENSMUSG00000022799.4	Arhgap31	5.33334	1.77042	0.441004	3.44764	0.000565504	0.00425469
ENSMUSG00000022816.11	Fstl1	14.9255	1.24678	0.346325	2.87816	0.00400002	0.0242151
ENSMUSG00000022864.14	D16Ertd472e	15.0994	0.823789	0.216129	2.65484	0.00793454	0.0433326
ENSMUSG00000022881.15	Rfc4	2.26017	1.92674	0.517313	3.24125	0.00119006	0.00828163
ENSMUSG00000022890.13	Atp5j	17.1428	1.9539	0.167956	10.1449	3.49065e-24	1.65641e-22
ENSMUSG00000022892.11	App	162.061	0.689778	0.10521	4.17999	2.91524e-05	0.000292568
ENSMUSG00000022899.9	Slc15a2	2.10256	4.66938	0.735027	6.01255	1.82632e-09	3.34539e-08
ENSMUSG00000022956.11	Atp5o	12.515	3.22019	0.207118	14.3405	1.22094e-46	1.10647e-44
ENSMUSG00000022982.10	Sod1	12.4962	1.38692	0.184793	6.15237	7.63318e-10	1.45115e-08
ENSMUSG00000022995.16	Enah	11.9394	0.939545	0.222438	3.09994	0.00193561	0.0126931
ENSMUSG00000023004.8	Tuba1b	112.482	1.02066	0.135478	5.68848	1.28175e-08	2.16372e-07
ENSMUSG00000023010.15	Tmbim6	32.9862	0.621542	0.129413	2.87099	0.00409194	0.0246218
ENSMUSG00000023020.3	Cox14	7.02647	1.96082	0.239569	7.14124	9.24918e-13	2.33711e-11
ENSMUSG00000023022.14	Lima1	20.183	1.23303	0.222065	4.42677	9.56525e-06	0.000104904
ENSMUSG00000023089.12	Ndufa5	4.51383	3.15509	0.250333	11.6049	3.89155e-31	2.25504e-29
ENSMUSG00000023307.14	05-Mar	6.38893	1.43511	0.317577	3.73173	0.000190171	0.00160964
ENSMUSG00000023367.14	Tmem176a	2.80391	2.01814	0.587813	3.00799	0.0026298	0.0167355
ENSMUSG00000023456.15	Tpi1	26.7693	1.45526	0.185848	6.48522	8.86036e-11	1.84764e-09
ENSMUSG00000023723.17	Mrps23	2.89301	1.82072	0.383798	4.09256	4.26635e-05	0.000416713
ENSMUSG00000023755.10	Rhebl1	0.861658	1.97383	0.651044	2.6478	0.00810185	0.0441663
ENSMUSG00000023861.17	Mpc1	6.81158	2.75779	0.261918	9.57471	1.02145e-21	4.33503e-20
ENSMUSG00000023905.15	Tnfrsf12a	5.89507	2.8482	0.428888	6.05799	1.3783e-09	2.55186e-08
ENSMUSG00000023911.12	Flywch2	0.777655	2.25549	0.624036	3.21374	0.00131018	0.00905353
ENSMUSG00000023939.7	Mrpl14	2.80438	2.97313	0.31333	8.69094	3.59441e-18	1.30492e-16
ENSMUSG00000023944.14	Hsp90ab1	209.987	0.496145	0.0938706	2.62217	0.00873713	0.0470722
ENSMUSG00000023971.9	Rrp36	2.06671	1.81486	0.465331	3.36289	0.000771313	0.00561052
ENSMUSG00000023972.10	Ptk7	28.3652	0.824703	0.173144	3.31922	0.000902702	0.00643422
ENSMUSG00000023973.13	Cnpy3	5.52287	1.90089	0.357774	4.61435	3.94325e-06	4.64595e-05
ENSMUSG00000024026.13	Glo1	9.55836	1.23883	0.222083	4.45251	8.48732e-06	9.39372e-05
ENSMUSG00000024038.17	Ndufv3	6.22187	0.927469	0.250588	2.70352	0.00686096	0.038445
ENSMUSG00000024039.15	Cbs	5.99456	3.56797	0.498015	6.66239	2.69418e-11	5.95833e-10
ENSMUSG00000024048.15	Myl12a	32.784	2.12623	0.132394	14.1716	1.37324e-45	1.21704e-43
ENSMUSG00000024059.10	Clip4	5.02015	1.71453	0.349802	4.18673	2.82998e-05	0.000285199
ENSMUSG00000024066.9	Xdh	17.7026	1.10104	0.313201	2.71722	0.00658322	0.0370956
ENSMUSG00000024067.14	Dpy30	4.16511	1.6536	0.250132	5.61146	2.00627e-08	3.30802e-07
ENSMUSG00000024072.9	Yipf4	4.73586	1.33788	0.300839	3.61615	0.000299021	0.00242374
ENSMUSG00000024085.13	Man2a1	15.0992	0.961749	0.197134	3.61049	0.00030562	0.00246397
ENSMUSG00000024087.4	Cyp1b1	10.4339	2.17058	0.501422	3.83026	0.000128006	0.001127
ENSMUSG00000024091.9	Vapa	13.7496	1.55273	0.213033	6.11516	9.6462e-10	1.80817e-08
ENSMUSG00000024099.15	Ndufv2	8.29898	1.595	0.253127	5.31355	1.07512e-07	1.61375e-06
ENSMUSG00000024121.13	Atp6v0c	27.8455	0.704971	0.151102	3.01102	0.0026037	0.0165869
ENSMUSG00000024146.9	Cript	4.94508	1.65049	0.310921	4.50432	6.65867e-06	7.49364e-05
ENSMUSG00000024158.17	Hagh	4.20745	1.5397	0.402021	3.20804	0.00133644	0.00919938
ENSMUSG00000024181.9	Mrpl28	4.46438	1.51387	0.338948	3.7288	0.000192395	0.00162505
ENSMUSG00000024205.7	Rpl36-ps2	0.334241	1.59482	0.348776	3.85584	0.000115332	0.00102818
ENSMUSG00000024208.16	Uqcc2	5.14934	2.56881	0.258479	8.971	2.93838e-19	1.13151e-17
ENSMUSG00000024248.14	Cox7a2l	17.3214	3.49	0.205509	15.7658	5.34995e-56	6.02644e-54
ENSMUSG00000024258.4	Polr2d	2.63458	2.18581	0.351279	5.51074	3.57332e-08	5.64472e-07
ENSMUSG00000024270.11	Slc39a6	23.117	1.19728	0.282984	3.34748	0.000815495	0.00588572
ENSMUSG00000024271.8	Elp2	12.9278	0.900406	0.242664	2.68028	0.0073561	0.0408586
ENSMUSG00000024309.15	Pfdn6	2.14605	2.30889	0.342724	6.00742	1.88499e-09	3.44761e-08
ENSMUSG00000024338.15	Psmb8	2.08965	2.65901	0.56546	4.26027	2.0418e-05	0.000213072
ENSMUSG00000024346.6	Pfdn1	4.83823	1.95055	0.27767	6.12437	9.10457e-10	1.71465e-08
ENSMUSG00000024359.10	Hspa9	15.6471	1.38145	0.242529	4.6652	3.08323e-06	3.68673e-05
ENSMUSG00000024360.8	Etf1	16.1579	1.31482	0.21284	5.00291	5.64713e-07	7.61352e-06
ENSMUSG00000024384.4	Iws1	7.05755	1.07485	0.302098	2.73039	0.006326	0.03578
ENSMUSG00000024414.13	Mrpl27	2.40515	2.11308	0.36371	5.12244	3.01609e-07	4.23201e-06
ENSMUSG00000024425.4	Ndfip1	13.6182	1.95876	0.210456	8.11931	4.68832e-16	1.4564e-14
ENSMUSG00000024436.16	Mrps18b	2.74223	1.70617	0.465532	3.12797	0.00176015	0.0116823
ENSMUSG00000024446.13	Rpp21	1.0236	2.24109	0.490051	4.06303	4.84399e-05	0.000465959
ENSMUSG00000024479.3	Mal2	2.38377	2.27668	0.576251	3.51701	0.000436436	0.00340477
ENSMUSG00000024480.9	Ap3s1	1.84828	1.76873	0.473269	3.20903	0.00133185	0.00917826
ENSMUSG00000024507.6	Hsd17b4	8.14035	1.70189	0.304479	4.76845	1.85644e-06	2.33567e-05
ENSMUSG00000024538.8	Ppic	6.46117	1.45584	0.292329	4.12493	3.7084e-05	0.000365175
ENSMUSG00000024560.7	Cxxc1	6.55475	1.17183	0.321126	2.87063	0.00409661	0.0246218
ENSMUSG00000024570.7	Rbfa	3.38021	1.51134	0.385263	3.27396	0.00106052	0.0074751
ENSMUSG00000024571.15	Gm16286	11.9623	1.42215	0.256743	4.56546	4.98389e-06	5.76496e-05
ENSMUSG00000024587.10	Nars	12.5719	1.23913	0.248141	3.98615	6.71527e-05	0.000627922
ENSMUSG00000024590.8	Lmnb1	4.5689	1.88184	0.481256	3.3908	0.000696885	0.00513421
ENSMUSG00000024601.9	Isoc1	30.5015	0.814728	0.155402	3.63399	0.000279072	0.00229288
ENSMUSG00000024608.11	Rps14	132.23	1.56406	0.101144	12.992	1.35767e-38	1.02275e-36
ENSMUSG00000024645.5	Timm21	3.05273	1.42316	0.408246	2.87366	0.0040574	0.0244887
ENSMUSG00000024646.14	Cyb5a	15.224	2.20947	0.191965	10.2074	1.83722e-24	8.85763e-23
ENSMUSG00000024661.7	Fth1	71.5146	2.15145	0.150884	12.602	2.05783e-36	1.4013e-34
ENSMUSG00000024725.13	Ostf1	4.33208	2.60008	0.306603	7.66489	1.78985e-14	5.076e-13
ENSMUSG00000024740.10	Ddb1	77.7038	0.697029	0.117877	3.79234	0.000149235	0.00129498
ENSMUSG00000024750.11	Zfand5	11.5823	1.35823	0.221841	4.99561	5.86505e-07	7.87209e-06
ENSMUSG00000024829.12	Mrpl21	3.02688	2.48585	0.332468	6.72501	1.75578e-11	3.94086e-10
ENSMUSG00000024845.17	Tmem134	8.34074	0.967794	0.229989	3.121	0.0018024	0.0119299
ENSMUSG00000024846.6	Cst6	6.09828	2.73896	0.537576	4.62996	3.65739e-06	4.33456e-05
ENSMUSG00000024853.10	Sf3b2	19.2707	1.00808	0.168333	4.50349	6.68466e-06	7.51588e-05
ENSMUSG00000024875.5	Yif1a	5.98157	2.14729	0.31373	6.04751	1.47098e-09	2.71511e-08
ENSMUSG00000024899.7	Papss2	3.62601	1.73832	0.538411	2.76429	0.00570475	0.0327114
ENSMUSG00000024900.5	Cpt1a	16.3261	0.997321	0.280897	2.66048	0.00780292	0.0428077
ENSMUSG00000024902.5	Mrpl11	1.60985	2.31473	0.466977	4.42148	9.8025e-06	0.000107116
ENSMUSG00000024911.7	Fibp	4.03422	1.56116	0.360917	3.63285	0.000280305	0.00229674
ENSMUSG00000024914.16	Drap1	5.33315	1.12305	0.239164	3.65042	0.00026181	0.00215841
ENSMUSG00000024940.11	Ltbp3	30.8985	1.04004	0.169617	4.65778	3.19632e-06	3.81439e-05
ENSMUSG00000024953.17	Prdx5	14.6179	1.60285	0.194842	6.9433	3.83055e-12	9.08851e-11
ENSMUSG00000024959.14	Bad	3.68916	1.90276	0.352748	4.68539	2.79427e-06	3.37806e-05
ENSMUSG00000024963.12	Dnajc4	2.67648	1.79049	0.384057	4.01108	6.04412e-05	0.000570923
ENSMUSG00000024975.13	Pdcd4	8.03591	1.26806	0.264218	3.85312	0.000116624	0.00103739
ENSMUSG00000025035.9	Arl3	2.86914	2.22431	0.367397	5.37378	7.7104e-08	1.18236e-06
ENSMUSG00000025040.13	Fundc1	6.63768	1.05434	0.298536	2.69427	0.00705438	0.0394738
ENSMUSG00000025066.10	Sfr1	8.26067	1.55673	0.242108	5.3973	6.7652e-08	1.04674e-06
ENSMUSG00000025068.8	Gsto1	8.62558	1.83011	0.302216	5.22842	1.70964e-07	2.50685e-06
ENSMUSG00000025102.14	3110040N11Rik	0.956314	2.17658	0.452842	4.25442	2.0959e-05	0.000217774
ENSMUSG00000025103.8	Btbd1	5.19123	1.49261	0.319561	3.88849	0.000100868	0.000912738
ENSMUSG00000025105.10		44.7989	1.29352	0.201286	5.18424	2.16894e-07	3.11804e-06
ENSMUSG00000025130.11	P4hb	55.536	0.596726	0.121808	2.8465	0.00442031	0.026337
ENSMUSG00000025144.17	Cenpx	4.07485	1.43311	0.320986	3.68587	0.000227926	0.00189461
ENSMUSG00000025150.10	Cbr2	8.26511	1.52117	0.322583	3.94061	8.12752e-05	0.000748937
ENSMUSG00000025156.17	Gps1	16.3798	1.00628	0.24048	3.14488	0.00166154	0.0111382
ENSMUSG00000025204.10	Ndufb8	11.2395	1.96559	0.222581	7.70771	1.28096e-14	3.68481e-13
ENSMUSG00000025260.10	Hsd17b10	6.30917	2.35751	0.306129	6.88438	5.80413e-12	1.35576e-10
ENSMUSG00000025283.15	Sat1	4.44145	1.71638	0.429	3.41813	0.000630533	0.00467969
ENSMUSG00000025287.15	Acot9	4.03427	2.69025	0.423016	5.7687	7.98845e-09	1.37944e-07
ENSMUSG00000025289.15	Prdx4	3.32529	3.00584	0.386015	7.1392	9.38745e-13	2.36709e-11
ENSMUSG00000025290.17	Rps24	76.6389	2.39159	0.12094	17.7078	3.64871e-70	5.5903e-68
ENSMUSG00000025324.8	Atp10a	1.09971	2.53956	0.802682	2.85239	0.00433921	0.0259298
ENSMUSG00000025326.12	Ube3a	14.619	0.787172	0.206305	2.60378	0.00922029	0.0493044
ENSMUSG00000025351.14	Cd63	21.1954	2.58448	0.18999	12.2874	1.05873e-34	6.68108e-33
ENSMUSG00000025362.6	Rps26	51.1019	1.52701	0.111389	11.4645	1.98942e-30	1.12049e-28
ENSMUSG00000025381.3	Cnpy2	7.69503	1.98792	0.230532	7.53872	4.74622e-14	1.3031e-12
ENSMUSG00000025384.15	Faap100	7.58308	1.34586	0.336312	3.25847	0.00112015	0.00785406
ENSMUSG00000025393.12	Atp5b	106.239	1.01462	0.112732	6.78265	1.17989e-11	2.69851e-10
ENSMUSG00000025408.15	Ddit3	2.05614	1.97097	0.502027	3.42804	0.000607965	0.00453734
ENSMUSG00000025428.15	Atp5a1	82.5361	1.39081	0.119222	9.56883	1.08119e-21	4.55651e-20
ENSMUSG00000025451.15	Paip1	5.72613	0.966878	0.250901	2.85721	0.00427377	0.0255896
ENSMUSG00000025464.15	Paox	2.64229	1.408	0.430801	2.68801	0.00718796	0.0400539
ENSMUSG00000025465.13	Echs1	9.23033	1.99539	0.278834	6.25958	3.86011e-10	7.54067e-09
ENSMUSG00000025466.19	Fuom	0.414175	2.48057	0.822134	2.71315	0.00666474	0.0374849
ENSMUSG00000025481.12	Urah	19.4725	0.885159	0.196216	3.23704	0.00120776	0.00839994
ENSMUSG00000025492.6	Ifitm3	9.63904	2.55895	0.357014	6.46739	9.97107e-11	2.06497e-09
ENSMUSG00000025499.18	Hras	14.3104	2.01446	0.221029	7.98292	1.42908e-15	4.34968e-14
ENSMUSG00000025503.5	Taldo1	11.3173	2.30308	0.231853	8.85508	8.36219e-19	3.13986e-17
ENSMUSG00000025504.14	Eps8l2	9.92462	1.7997	0.34334	4.5136	6.37349e-06	7.23349e-05
ENSMUSG00000025508.13	Rplp2	53.6632	2.58523	0.137123	17.0301	4.90813e-65	6.79973e-63
ENSMUSG00000025525.12	Apool	1.57708	1.84751	0.568888	2.80813	0.00498302	0.0290849
ENSMUSG00000025532.13	Crcp	3.58035	1.37223	0.418936	2.67877	0.00738925	0.0409644
ENSMUSG00000025555.14	Farp1	20.8606	0.8879	0.224175	2.84554	0.00443356	0.026402
ENSMUSG00000025574.13	Tk1	3.57771	1.89145	0.456876	3.59276	0.00032719	0.0026186
ENSMUSG00000025580.15	Eif4a3	18.0701	0.888652	0.235074	2.71681	0.00659151	0.0371077
ENSMUSG00000025613.13	Cct8	27.7249	1.28985	0.197444	5.26653	1.39024e-07	2.06108e-06
ENSMUSG00000025630.8	Hprt	7.77423	0.950552	0.244785	2.86191	0.00421096	0.025226
ENSMUSG00000025651.14	Uqcrc1	42.4467	0.913579	0.150828	4.39956	1.08471e-05	0.000117678
ENSMUSG00000025724.12	Sec11a	8.01794	1.82462	0.271055	5.80921	6.27688e-09	1.09487e-07
ENSMUSG00000025731.16	Mettl26	1.86651	2.21145	0.462654	4.23957	2.23951e-05	0.000231301
ENSMUSG00000025745.12	Hadha	32.0046	0.997898	0.163154	4.584	4.56172e-06	5.31745e-05
ENSMUSG00000025757.12	Hspa4l	20.5993	1.12285	0.246911	3.53507	0.000407664	0.00321102
ENSMUSG00000025781.14	Atp5c1	24.7323	1.81341	0.160958	9.71316	2.64992e-22	1.1489e-20
ENSMUSG00000025785.5	Exosc7	7.79156	1.30946	0.293177	3.61372	0.000301837	0.00244
ENSMUSG00000025794.9	Rpl14	50.732	2.65927	0.123735	19.4712	1.92728e-84	4.22354e-82
ENSMUSG00000025823.9	Pdia4	10.7975	1.01614	0.256772	2.98372	0.00284766	0.0179889
ENSMUSG00000025825.12	Iscu	4.43545	1.44112	0.30419	3.91571	9.01386e-05	0.000825563
ENSMUSG00000025862.14	Stag2	15.4641	0.874857	0.221012	2.82726	0.00469487	0.0276846
ENSMUSG00000025875.14	Tspan17	2.47953	1.70779	0.481195	3.02952	0.00244939	0.0157035
ENSMUSG00000025939.18	Ube2w	4.20347	1.26971	0.320557	3.18105	0.00146741	0.00997556
ENSMUSG00000025967.16	Eef1b2	69.8818	3.34872	0.152893	20.2673	2.49888e-91	6.27478e-89
ENSMUSG00000025979.13	Mob4	6.81908	1.17655	0.268487	3.451	0.000558523	0.00421269
ENSMUSG00000025980.14	Hspd1	22.8702	1.56803	0.205367	6.41793	1.38141e-10	2.81727e-09
ENSMUSG00000025981.13	Coq10b	1.81746	2.07754	0.533327	3.42669	0.000610996	0.00454589
ENSMUSG00000026003.5	Acadl	8.0876	1.14395	0.267834	3.33768	0.0008448	0.0060754
ENSMUSG00000026020.9	Nop58	14.6517	1.24436	0.223978	4.43956	9.0141e-06	9.93117e-05
ENSMUSG00000026021.15	Sumo1	8.60531	2.15437	0.22728	8.37894	5.34047e-17	1.80304e-15
ENSMUSG00000026032.8	Ndufb3	5.01754	2.10592	0.225139	8.24346	1.67307e-16	5.4649e-15
ENSMUSG00000026034.17	Clk1	19.3527	0.676408	0.15369	2.77447	0.00552912	0.0318558
ENSMUSG00000026042.16	Col5a2	16.6186	1.02564	0.272888	2.84234	0.00447836	0.0266162
ENSMUSG00000026043.18	Col3a1	11.7323	3.15316	0.90392	3.21175	0.00131931	0.00910228
ENSMUSG00000026072.12	Il1r1	5.51554	1.97572	0.409476	4.21446	2.50377e-05	0.000255745
ENSMUSG00000026074.15	Map4k4	11.9649	0.871411	0.215795	2.87964	0.00398128	0.0241259
ENSMUSG00000026078.10	Pdcl3	4.82776	1.07103	0.281419	2.91746	0.00352892	0.0217132
ENSMUSG00000026087.11	Mrpl30	5.20196	1.03638	0.2669	2.94634	0.00321559	0.0200401
ENSMUSG00000026102.9	Inpp1	1.31288	2.10147	0.648784	2.85375	0.00432059	0.0258314
ENSMUSG00000026103.14	Gls	6.00895	1.00602	0.263221	2.87217	0.0040766	0.0245553
ENSMUSG00000026111.15	Unc50	5.32497	1.87076	0.277566	5.83917	5.2463e-09	9.24469e-08
ENSMUSG00000026150.14	Mff	10.8928	1.1728	0.254798	3.62169	0.000292688	0.00238202
ENSMUSG00000026154.4	Sdhaf4	0.898796	2.8257	0.513321	5.01772	5.22884e-07	7.11323e-06
ENSMUSG00000026196.7	Bard1	1.41047	2.02866	0.636133	2.79605	0.00517308	0.0300487
ENSMUSG00000026229.17	Psmd1	17.7312	0.973102	0.216176	3.34497	0.000822907	0.00593212
ENSMUSG00000026234.12	Ncl	40.4817	0.69193	0.138372	3.19378	0.00140423	0.00961113
ENSMUSG00000026238.14	Ptma	106.652	2.14058	0.128886	14.6686	1.02409e-48	9.64322e-47
ENSMUSG00000026241.5	Nppc	1.03258	3.37944	0.648412	4.82631	1.39087e-06	1.77586e-05
ENSMUSG00000026254.17	Eif4e2	8.87613	0.995147	0.253527	2.93913	0.00329139	0.020449
ENSMUSG00000026260.12	Ndufa10	12.9932	1.51548	0.235046	5.38398	7.28548e-08	1.12005e-06
ENSMUSG00000026355.11	Mcm6	17.7325	1.47715	0.349866	3.50749	0.000452358	0.00352214
ENSMUSG00000026374.14	Tsn	8.13981	1.09915	0.246412	3.44606	0.000568828	0.00427703
ENSMUSG00000026380.10	Tfcp2l1	1.53488	2.95649	0.81663	3.31422	0.000918993	0.00653488
ENSMUSG00000026385.16	Dbi	12.8112	4.57424	0.220917	19.574	2.57393e-85	5.7451e-83
ENSMUSG00000026421.14	Csrp1	48.3263	1.70476	0.212408	6.84891	7.44146e-12	1.71495e-10
ENSMUSG00000026434.12	Nucks1	16.5592	0.721719	0.161525	2.92041	0.00349575	0.02153
ENSMUSG00000026500.6	Cox20	1.39336	2.16369	0.336578	5.68574	1.30251e-08	2.19568e-07
ENSMUSG00000026511.7	Srp9	5.40125	1.51938	0.264016	4.80797	1.52469e-06	1.93443e-05
ENSMUSG00000026520.8	Pycr2	4.33843	1.53012	0.373504	3.42733	0.000609543	0.00453787
ENSMUSG00000026526.14	Fh1	5.99623	1.6927	0.291994	4.94085	7.77821e-07	1.02348e-05
ENSMUSG00000026568.6	Mpc2	3.66418	1.78819	0.299075	5.14317	2.70135e-07	3.81707e-06
ENSMUSG00000026575.15	Nme7	1.94157	2.10773	0.496741	3.73984	0.000184139	0.00156188
ENSMUSG00000026603.13	Smyd2	5.40047	2.20212	0.367095	5.31775	1.05057e-07	1.58281e-06
ENSMUSG00000026655.15	Fam107b	2.02463	2.70787	0.644067	3.81617	0.00013554	0.00118296
ENSMUSG00000026659.13	Dusp12	1.98613	2.31162	0.487289	4.23079	2.3287e-05	0.000239282
ENSMUSG00000026664.7	Phyh	6.24931	1.13578	0.33424	2.65014	0.00804583	0.0439006
ENSMUSG00000026669.14	Mcm10	1.52112	2.19109	0.654686	2.96492	0.00302759	0.0189763
ENSMUSG00000026688.5	Mgst3	2.90342	1.57238	0.374207	3.53383	0.000409578	0.00322235
ENSMUSG00000026701.15	Prdx6	14.2943	0.942701	0.241961	2.86287	0.00419828	0.0251626
ENSMUSG00000026748.13	Plxdc2	11.606	1.07202	0.297946	2.75897	0.00579839	0.0331852
ENSMUSG00000026749.11	Nek6	7.81033	1.54999	0.325003	3.99994	6.33578e-05	0.000596137
ENSMUSG00000026750.6	Psmb7	8.56097	1.88309	0.231954	7.0406	1.91417e-12	4.73746e-11
ENSMUSG00000026755.14	Arpc5l	7.21224	2.35124	0.29306	7.17001	7.49912e-13	1.90288e-11
ENSMUSG00000026766.16	Mmadhc	5.81513	1.9324	0.280575	5.99628	2.01893e-09	3.6703e-08
ENSMUSG00000026775.9	Yme1l1	12.9286	0.827909	0.206418	2.7997	0.00511505	0.0297834
ENSMUSG00000026784.14	Pdss1	0.717684	2.35985	0.676794	3.11742	0.00182444	0.0120691
ENSMUSG00000026810.12	Dpm2	5.26746	1.06168	0.295611	2.74576	0.00603708	0.0343717
ENSMUSG00000026864.13	Hspa5	32.6527	1.34711	0.191369	5.73297	9.86888e-09	1.68246e-07
ENSMUSG00000026879.14	Gsn	98.475	0.847707	0.169994	3.51605	0.000438025	0.00341274
ENSMUSG00000026889.12	Rbm18	5.28786	1.54419	0.377137	3.43163	0.000599976	0.00448049
ENSMUSG00000026895.7	Ndufa8	5.33605	1.68052	0.243979	5.8633	4.53757e-09	8.03104e-08
ENSMUSG00000026914.15	Psmd14	12.8349	1.58658	0.25257	5.29191	1.21043e-07	1.80784e-06
ENSMUSG00000026939.12	Tmem141	0.970042	2.32784	0.745716	2.78637	0.00533027	0.0308776
ENSMUSG00000026960.6	Arl6ip6	3.11165	1.40582	0.38264	3.02066	0.00252225	0.0161277
ENSMUSG00000026966.6	Ssna1	5.08318	2.36348	0.325632	6.4904	8.56074e-11	1.78826e-09
ENSMUSG00000026971.15	Itgb6	8.65763	1.68914	0.431745	3.3333	0.000858212	0.00615716
ENSMUSG00000026977.17	07-Mar	7.94535	1.16725	0.281031	3.26386	0.00109904	0.00771503
ENSMUSG00000027011.14	Ube2e3	8.59467	1.61136	0.270411	5.0344	4.79351e-07	6.57064e-06
ENSMUSG00000027018.11	Hat1	5.52054	1.32399	0.369854	2.90384	0.0036862	0.0225303
ENSMUSG00000027030.15	Stk39	2.06496	2.66275	0.474392	5.08598	3.65736e-07	5.1021e-06
ENSMUSG00000027068.6	Dhrs9	14.1416	5.6272	0.632017	8.508	1.76961e-17	6.18234e-16
ENSMUSG00000027076.10	Timm10	2.3111	3.05727	0.420635	6.6739	2.491e-11	5.53948e-10
ENSMUSG00000027091.14	Zc3h15	7.16452	1.0864	0.261648	3.19665	0.00139032	0.00953218
ENSMUSG00000027099.9	Mtx2	7.38086	1.51622	0.257341	4.92041	8.63644e-07	1.12901e-05
ENSMUSG00000027108.15	Ola1	7.17393	2.34238	0.267614	7.81866	5.33877e-15	1.5733e-13
ENSMUSG00000027131.3	Emc4	8.33595	1.07228	0.220505	3.72907	0.000192187	0.00162442
ENSMUSG00000027133.3	Nop10	7.24829	2.39521	0.239403	8.96067	3.22723e-19	1.23879e-17
ENSMUSG00000027162.7	Lin7c	12.5355	1.23524	0.198768	4.95673	7.169e-07	9.49537e-06
ENSMUSG00000027163.13	Commd9	2.71935	2.60652	0.462963	5.09009	3.57895e-07	5.00431e-06
ENSMUSG00000027165.16	B230118H07Rik	1.51641	1.97348	0.502847	3.42745	0.000609285	0.00453787
ENSMUSG00000027170.12	Eif3m	17.3776	1.53637	0.198513	6.48004	9.16984e-11	1.90888e-09
ENSMUSG00000027203.15	Dut	5.64449	2.85452	0.363192	7.17119	7.43512e-13	1.89062e-11
ENSMUSG00000027245.11	Hypk	1.91542	1.85231	0.308015	5.20205	1.97098e-07	2.85875e-06
ENSMUSG00000027248.13	Pdia3	41.1224	0.664746	0.143104	2.89821	0.00375302	0.0228649
ENSMUSG00000027333.18	Smox	4.29327	1.62488	0.523087	2.62839	0.0085789	0.04641
ENSMUSG00000027340.15	Slc23a2	16.1243	1.11697	0.301682	2.87378	0.00405598	0.0244887
ENSMUSG00000027342.14	Pcna	16.0324	1.1622	0.243435	3.74719	0.000178827	0.00152433
ENSMUSG00000027351.14	Spred1	9.06461	1.34437	0.252392	4.33598	1.45111e-05	0.000154507
ENSMUSG00000027379.13	Bub1	1.37438	2.64916	0.704335	3.40628	0.000658543	0.00487257
ENSMUSG00000027404.15	Snrpb	23.8249	1.65846	0.192831	7.30411	2.79106e-13	7.29733e-12
ENSMUSG00000027406.12	Idh3b	15.973	0.795783	0.209241	2.6084	0.00909672	0.0487301
ENSMUSG00000027447.6	Cst3	47.7499	1.46626	0.141734	8.58133	9.37789e-18	3.33427e-16
ENSMUSG00000027454.10	Gins1	0.970379	1.96844	0.646971	2.65612	0.00790449	0.043209
ENSMUSG00000027472.14	Pdrg1	7.84035	1.56756	0.265977	4.95366	7.28302e-07	9.62525e-06
ENSMUSG00000027488.12	Snta1	1.37338	2.93608	0.792966	3.38738	0.000705624	0.00518274
ENSMUSG00000027506.15	Tpd52	10.3251	1.38079	0.234002	4.8324	1.34898e-06	1.72421e-05
ENSMUSG00000027508.15	Pag1	3.1273	1.81239	0.553005	2.82528	0.00472395	0.0278017
ENSMUSG00000027531.16	Impa1	4.69319	1.55786	0.375175	3.486	0.000490301	0.00378093
ENSMUSG00000027533.10	Fabp5	6.65835	3.18162	0.523923	5.59552	2.19959e-08	3.58266e-07
ENSMUSG00000027566.15	Psma7	16.3452	2.74569	0.202131	12.3469	5.0616e-35	3.26243e-33
ENSMUSG00000027597.15	Ahcy	20.6909	2.99236	0.284381	9.64327	5.24876e-22	2.25136e-20
ENSMUSG00000027602.9	Map1lc3a	17.3376	1.41837	0.187173	6.24219	4.31491e-10	8.37482e-09
ENSMUSG00000027618.17	Nfs1	4.85506	1.3139	0.373182	2.85088	0.0043599	0.0260277
ENSMUSG00000027637.3	1110008F13Rik	7.52425	1.70325	0.270673	5.36905	7.91542e-08	1.21226e-06
ENSMUSG00000027673.12	Ndufb5	8.76643	1.93711	0.233038	7.23961	4.49964e-13	1.16382e-11
ENSMUSG00000027710.14	Acad9	18.2869	1.02366	0.243451	3.17788	0.00148354	0.0100692
ENSMUSG00000027712.13	Anxa5	37.8607	1.4588	0.18266	6.61775	3.64714e-11	7.97805e-10
ENSMUSG00000027746.13	Ufm1	3.82812	1.09575	0.320063	2.64244	0.00823116	0.0447295
ENSMUSG00000027752.15	Exosc8	3.79408	2.06603	0.390797	4.64698	3.3683e-06	4.00405e-05
ENSMUSG00000027787.14	Nmd3	6.31829	1.37657	0.291887	3.85961	0.00011357	0.00101547
ENSMUSG00000027808.8	Serp1	16.0931	1.14092	0.219406	4.06062	4.89428e-05	0.000469298
ENSMUSG00000027823.9	Gmps	10.441	1.01353	0.283782	2.69055	0.00713343	0.0398606
ENSMUSG00000027828.12	Ssr3	22.7811	0.786015	0.170239	3.1486	0.00164053	0.0110096
ENSMUSG00000027835.11	Pdcd10	4.10886	2.25792	0.326553	6.14883	7.80569e-10	1.48161e-08
ENSMUSG00000027852.14	Nras	19.1809	1.12769	0.201679	4.35191	1.34956e-05	0.000144296
ENSMUSG00000027879.9	Sec22b	10.68	0.947416	0.250301	2.78631	0.00533114	0.0308776
ENSMUSG00000027883.15	Gpsm2	17.8316	1.36959	0.232116	4.82339	1.41135e-06	1.80011e-05
ENSMUSG00000027935.14	Rab13	1.20859	2.06799	0.560839	3.24156	0.00118879	0.00827761
ENSMUSG00000027937.15	Jtb	4.88893	1.63947	0.314796	4.41388	1.01533e-05	0.000110649
ENSMUSG00000027952.16	Pmvk	2.69644	1.75122	0.413357	3.63179	0.000281466	0.00230453
ENSMUSG00000027968.11	Larp7	2.33568	1.40557	0.383106	3.01633	0.00255856	0.0163252
ENSMUSG00000027999.15	Pla2g12a	2.52924	1.83477	0.505801	3.13319	0.00172917	0.0115113
ENSMUSG00000028013.16	Ppa2	4.2182	1.58499	0.306204	4.35982	1.30172e-05	0.000139587
ENSMUSG00000028029.11		3.9374	2.09639	0.327228	5.64251	1.6759e-08	2.78231e-07
ENSMUSG00000028032.13	Papss1	12.9307	1.19932	0.263116	3.60799	0.000308573	0.00248612
ENSMUSG00000028040.7	Efna4	4.04881	1.70378	0.342284	4.24727	2.16386e-05	0.000224257
ENSMUSG00000028044.6	Cks1b	4.7076	1.80834	0.319929	4.8709	1.11093e-06	1.4367e-05
ENSMUSG00000028062.15	Lamtor2	4.29987	3.21379	0.283382	10.4586	1.33764e-25	6.83161e-24
ENSMUSG00000028069.16	Gpatch4	3.15933	2.12715	0.39822	4.71384	2.43096e-06	2.98488e-05
ENSMUSG00000028070.7	Naxe	6.72446	1.06261	0.252483	3.21848	0.0012887	0.00892174
ENSMUSG00000028081.6	Rps3a1	143.784	2.67167	0.110768	21.8626	5.89277e-106	1.91961e-103
ENSMUSG00000028086.15	Fbxw7	3.53752	1.41015	0.363913	3.18799	0.00143267	0.00977246
ENSMUSG00000028121.8	Bcar3	3.76299	2.24296	0.529684	3.76254	0.000168196	0.00144187
ENSMUSG00000028124.15	Gclm	12.5365	2.41695	0.235519	9.20075	3.55453e-20	1.40468e-18
ENSMUSG00000028127.10	Abcd3	9.86521	1.13382	0.248502	3.55659	0.000375696	0.00297717
ENSMUSG00000028138.8	Adh5	11.6752	2.1972	0.250116	7.78521	6.95952e-15	2.04095e-13
ENSMUSG00000028140.13	Mrpl9	4.79318	1.31147	0.307532	3.45159	0.000557297	0.00421135
ENSMUSG00000028184.12	Adgrl2	29.0539	0.848897	0.211349	2.83368	0.00460148	0.0272023
ENSMUSG00000028191.11	Bcl10	4.22316	1.3654	0.344662	3.23623	0.0012112	0.00841421
ENSMUSG00000028212.16	Ccne2	1.16871	1.98185	0.627108	2.76164	0.00575119	0.0329307
ENSMUSG00000028218.19	Fam92a	2.49275	2.56345	0.366563	6.31119	2.76901e-10	5.49833e-09
ENSMUSG00000028223.8	Decr1	4.10065	2.23238	0.422312	4.69411	2.67771e-06	3.24366e-05
ENSMUSG00000028234.6	Rps20	60.2761	2.95428	0.129782	20.8371	1.99483e-96	5.59157e-94
ENSMUSG00000028236.3	Sdr16c5	2.14872	3.30183	0.628539	4.85545	1.20117e-06	1.54676e-05
ENSMUSG00000028271.9	Gtf2b	2.95586	1.68222	0.396178	3.61508	0.000300257	0.00243049
ENSMUSG00000028322.11	Exosc3	1.30585	2.10448	0.426938	4.34368	1.40113e-05	0.000149582
ENSMUSG00000028333.10	Anp32b	19.9793	1.67077	0.197716	7.18595	6.67437e-13	1.70437e-11
ENSMUSG00000028367.5	Txn1	12.242	0.904344	0.193973	3.37337	0.000742532	0.00542737
ENSMUSG00000028370.7	Pappa	9.26372	1.72415	0.426655	3.45514	0.000550009	0.00416961
ENSMUSG00000028378.6	Ptgr1	3.87729	1.88216	0.449161	3.6338	0.000279281	0.00229304
ENSMUSG00000028393.10	Alad	4.4677	1.30922	0.373166	2.83848	0.00453291	0.0269139
ENSMUSG00000028398.8	Dmac1	1.14065	1.89349	0.41706	3.94066	8.12583e-05	0.000748937
ENSMUSG00000028407.4	Smim27	0.822273	1.53365	0.420015	3.05622	0.0022415	0.0145018
ENSMUSG00000028409.11	Smu1	9.78716	1.23674	0.264383	3.73224	0.000189784	0.0016075
ENSMUSG00000028410.13	Dnaja1	23.0824	1.35236	0.189575	5.8149	6.06699e-09	1.05979e-07
ENSMUSG00000028412.17	Slc44a1	14.3499	1.18576	0.207014	4.52027	6.17615e-06	7.02938e-05
ENSMUSG00000028416.12	Bag1	10.8534	1.82432	0.240264	6.55247	5.65935e-11	1.2159e-09
ENSMUSG00000028419.5	Chmp5	5.44359	1.01214	0.263754	2.88958	0.00385753	0.0234231
ENSMUSG00000028443.6	Nudt2	1.75034	2.08451	0.441681	4.15348	3.27455e-05	0.000325108
ENSMUSG00000028447.11	Dctn3	6.38954	2.24831	0.283549	7.04749	1.82168e-12	4.51783e-11
ENSMUSG00000028461.12	Ccdc107	1.25704	3.07747	0.510388	5.53984	3.02746e-08	4.86533e-07
ENSMUSG00000028464.16	Tpm2	4.04381	3.08236	0.420627	6.73367	1.65431e-11	3.727e-10
ENSMUSG00000028470.10	Hint2	1.74574	1.53652	0.44314	2.9032	0.00369374	0.0225649
ENSMUSG00000028478.18	Clta	17.3291	1.01208	0.169015	4.50898	6.51398e-06	7.35776e-05
ENSMUSG00000028487.18	Bnc2	35.4453	0.886446	0.170158	3.74033	0.000183782	0.00155995
ENSMUSG00000028494.12	Plin2	5.20587	1.67483	0.44273	3.21829	0.00128959	0.00892278
ENSMUSG00000028495.14	Rps6	94.8691	1.87553	0.10247	15.8635	1.13368e-56	1.35289e-54
ENSMUSG00000028557.10	Rnf11	4.81635	1.50003	0.325029	3.8459	0.00012011	0.00106604
ENSMUSG00000028576.12	Ift74	2.1663	1.85667	0.418342	3.84057	0.000122747	0.00108705
ENSMUSG00000028601.18	Echdc2	7.24877	1.19407	0.35021	2.69574	0.00702323	0.0393177
ENSMUSG00000028603.15	Scp2	14.8627	1.60741	0.18427	7.36642	1.75272e-13	4.66347e-12
ENSMUSG00000028609.6	Magoh	3.27755	2.70353	0.291804	8.40815	4.16538e-17	1.42629e-15
ENSMUSG00000028617.10	Lrrc42	4.82773	1.53093	0.338906	3.7796	0.000157079	0.00135719
ENSMUSG00000028618.11	Tmem59	24.9918	1.03677	0.152802	5.14896	2.6194e-07	3.70995e-06
ENSMUSG00000028633.7	Ctps	4.67517	1.50631	0.421937	2.97748	0.00290629	0.0183285
ENSMUSG00000028636.14	Ppcs	1.72386	1.85269	0.584711	2.741	0.00612529	0.0348246
ENSMUSG00000028639.14	Ybx1	20.051	1.69525	0.175751	8.22329	1.97989e-16	6.43223e-15
ENSMUSG00000028643.11	Svbp	1.95707	2.52942	0.352681	6.46311	1.02572e-10	2.12059e-09
ENSMUSG00000028648.13	Ndufs5	5.27164	2.996	0.251904	10.901	1.14056e-27	6.08284e-26
ENSMUSG00000028651.12	Ppie	3.04534	1.77465	0.344951	4.4199	9.87479e-06	0.000107711
ENSMUSG00000028654.13	Mycl	3.74917	2.30083	0.630835	3.25097	0.00115011	0.00804543
ENSMUSG00000028669.15	Pithd1	6.15271	1.35309	0.337012	3.27314	0.0010636	0.00749246
ENSMUSG00000028672.13	Hmgcl	2.60047	1.85156	0.456661	3.50711	0.000453009	0.00352493
ENSMUSG00000028673.10	Fuca1	5.89419	1.21318	0.355325	2.7107	0.00671419	0.0377102
ENSMUSG00000028691.12	Prdx1	40.4858	0.593322	0.111939	3.06705	0.00216184	0.014024
ENSMUSG00000028719.8	Cmpk1	4.40939	1.88244	0.320526	5.093	3.52448e-07	4.93386e-06
ENSMUSG00000028741.13	Mrto4	2.86708	1.83118	0.399054	3.96231	7.42273e-05	0.000687144
ENSMUSG00000028743.7	Akr7a5	3.96012	1.52268	0.398987	3.18979	0.00142376	0.00971721
ENSMUSG00000028788.14	Ptp4a2	8.09841	1.53617	0.208519	6.16811	6.91108e-10	1.32011e-08
ENSMUSG00000028797.20	Tmem234	12.9969	1.16541	0.194316	4.71095	2.46568e-06	3.02328e-05
ENSMUSG00000028798.16	Eif3i	20.1148	1.53721	0.191949	6.706	2.00037e-11	4.46491e-10
ENSMUSG00000028821.8	Syf2	4.99882	2.28122	0.266979	7.60817	2.78015e-14	7.79282e-13
ENSMUSG00000028822.11	Tmem50a	15.4845	1.1824	0.180614	5.16236	2.43858e-07	3.46198e-06
ENSMUSG00000028832.11	Stmn1	12.6983	2.19268	0.343959	5.648	1.62321e-08	2.70602e-07
ENSMUSG00000028837.8	Psmb2	10.036	2.06194	0.222489	8.14397	3.82522e-16	1.2038e-14
ENSMUSG00000028840.10	Zfp593	1.92499	1.52388	0.479603	2.65611	0.00790475	0.043209
ENSMUSG00000028851.6	Nudc	9.56209	1.72484	0.240899	6.12224	9.22714e-10	1.73502e-08
ENSMUSG00000028860.13	Sytl1	11.203	1.09003	0.266151	3.15623	0.00159822	0.0107617
ENSMUSG00000028884.14	Rpa2	3.64916	1.77757	0.447892	3.41058	0.00064826	0.00480534
ENSMUSG00000028889.17	Yrdc	3.12288	1.88379	0.376871	4.33515	1.45663e-05	0.000154958
ENSMUSG00000028898.15	Trnau1ap	5.25066	2.0829	0.314563	5.82681	5.6498e-09	9.92668e-08
ENSMUSG00000028899.11	Taf12	3.10233	1.96833	0.388054	4.42807	9.5082e-06	0.000104374
ENSMUSG00000028932.7	Psmc2	8.36197	1.74186	0.257832	5.78617	7.20085e-09	1.2506e-07
ENSMUSG00000028936.15	Rpl22	39.3503	1.06856	0.130285	6.28283	3.32465e-10	6.54772e-09
ENSMUSG00000028945.9	Rheb	8.61724	0.855325	0.22722	2.66404	0.00772076	0.0425163
ENSMUSG00000028955.3	Vamp3	12.8985	0.94578	0.247638	2.80967	0.00495931	0.0289886
ENSMUSG00000028964.14	Park7	12.168	2.7816	0.213402	11.863	1.84211e-32	1.11015e-30
ENSMUSG00000028967.10	Errfi1	19.3927	1.10018	0.273367	3.11002	0.00187073	0.0123618
ENSMUSG00000028998.6	Tomm7	6.15951	3.29803	0.193208	15.7759	4.55801e-56	5.1828e-54
ENSMUSG00000029038.9	Ssu72	8.74441	1.67183	0.247355	5.74815	9.02239e-09	1.54251e-07
ENSMUSG00000029048.3	Rer1	8.57978	1.77931	0.240318	6.36369	1.96964e-10	3.96329e-09
ENSMUSG00000029064.15	Gnb1	40.7913	0.947738	0.128624	5.42463	5.8076e-08	9.03213e-07
ENSMUSG00000029066.12	Mrpl20	4.38589	3.24319	0.279092	10.7247	7.79006e-27	4.10016e-25
ENSMUSG00000029090.12	Adgra3	48.1955	0.898721	0.159341	4.07127	4.67576e-05	0.000452303
ENSMUSG00000029103.16	Lrpap1	9.47469	1.14096	0.281204	3.16837	0.00153297	0.0103745
ENSMUSG00000029131.14	Dnajb6	10.1092	0.924651	0.203893	3.30885	0.000936808	0.00664979
ENSMUSG00000029146.14	Snx17	8.56858	1.2876	0.269993	3.84306	0.000121508	0.00107686
ENSMUSG00000029162.15	Khk	3.31624	1.72799	0.444975	3.32151	0.000895304	0.00640041
ENSMUSG00000029174.18	Tbc1d1	4.13236	2.48757	0.497697	4.49586	6.92893e-06	7.74716e-05
ENSMUSG00000029198.3	Grpel1	6.03146	2.57635	0.333647	6.9725	3.11364e-12	7.44616e-11
ENSMUSG00000029213.11	Commd8	5.16423	1.79672	0.335371	4.61196	3.98894e-06	4.69518e-05
ENSMUSG00000029229.8	Chic2	4.79695	1.09967	0.308046	2.75824	0.00581134	0.0332435
ENSMUSG00000029234.13	Tmem165	5.64234	1.09629	0.269231	3.14337	0.00167017	0.0111774
ENSMUSG00000029247.17	Paics	28.3903	0.761257	0.170517	2.99828	0.00271508	0.0172327
ENSMUSG00000029319.8	Coq2	4.63928	2.21165	0.312802	6.27121	3.58242e-10	7.02097e-09
ENSMUSG00000029328.15	Hnrnpdl	17.131	0.722332	0.170608	2.76853	0.00563099	0.0323346
ENSMUSG00000029390.13	Tmed2	28.2075	0.728307	0.142844	3.34847	0.000812603	0.00587189
ENSMUSG00000029404.15	Arl6ip4	5.28445	1.5932	0.297616	4.51319	6.38583e-06	7.24068e-05
ENSMUSG00000029407.10	Uso1	4.73017	1.07625	0.292665	2.8232	0.00475463	0.0279413
ENSMUSG00000029430.13	Ran	26.4452	1.47844	0.191371	6.41918	1.3701e-10	2.8037e-09
ENSMUSG00000029447.11	Cct6a	21.6896	1.14795	0.178506	5.03035	4.89589e-07	6.6905e-06
ENSMUSG00000029465.14	Arpc3	7.66619	0.999068	0.202959	3.69074	0.0002236	0.00186509
ENSMUSG00000029500.16	Pgam5	4.52425	1.35271	0.403221	2.73475	0.00624275	0.0353922
ENSMUSG00000029535.4	Triap1	3.45714	1.75295	0.360545	4.16856	3.06526e-05	0.00030584
ENSMUSG00000029538.14	Srsf9	2.52406	1.61465	0.325672	4.19025	2.78648e-05	0.000282468
ENSMUSG00000029551.13	Psmg3	1.43578	2.38064	0.510433	4.17419	2.99048e-05	0.000299619
ENSMUSG00000029580.14	Actb	357.792	0.926769	0.0975606	6.93691	4.0077e-12	9.47154e-11
ENSMUSG00000029581.14	Fscn1	4.76359	2.77507	0.517685	4.87763	1.07369e-06	1.39152e-05
ENSMUSG00000029610.13	Aimp2	2.56172	1.75519	0.415876	3.61932	0.000295375	0.0023958
ENSMUSG00000029614.13	Rpl6	112.198	1.27761	0.0915957	11.2189	3.29252e-29	1.81209e-27
ENSMUSG00000029616.9	Erp29	13.499	2.19591	0.223252	8.71622	2.87644e-18	1.0506e-16
ENSMUSG00000029621.14	Arpc1a	10.0625	1.52726	0.25651	4.97939	6.37835e-07	8.48546e-06
ENSMUSG00000029622.16	Arpc1b	26.281	1.53934	0.19655	6.55987	5.38544e-11	1.15912e-09
ENSMUSG00000029632.7	Ndufa4	7.18325	2.30852	0.205451	10.0195	1.25113e-23	5.75568e-22
ENSMUSG00000029642.11	Polr1d	9.39717	1.31275	0.209447	5.07409	3.89361e-07	5.4254e-06
ENSMUSG00000029649.10	Pomp	7.63467	2.03958	0.232938	7.68265	1.5583e-14	4.46132e-13
ENSMUSG00000029659.16	Medag	2.85669	3.343	0.852516	3.62808	0.000285538	0.00233012
ENSMUSG00000029761.16	Cald1	12.6035	1.74752	0.281526	5.31929	1.04173e-07	1.57146e-06
ENSMUSG00000029767.16	Calu	31.8762	0.974495	0.177152	4.08968	4.3196e-05	0.000421231
ENSMUSG00000029771.12	Irf5	1.22087	2.34041	0.577241	3.62139	0.000293028	0.00238318
ENSMUSG00000029810.15	Tmem176b	9.05058	1.79176	0.309954	4.97416	6.5531e-07	8.70833e-06
ENSMUSG00000029823.16	Luc7l2	14.8674	0.786498	0.159772	3.3579	0.000785382	0.00570253
ENSMUSG00000029836.15	Cbx3	4.82137	1.70054	0.226342	6.40863	1.46835e-10	2.97482e-09
ENSMUSG00000029859.6	Epha1	24.9601	1.66149	0.249811	5.65021	1.60247e-08	2.67515e-07
ENSMUSG00000029860.16	Zyx	22.8637	1.36808	0.187405	5.96609	2.43012e-09	4.37168e-08
ENSMUSG00000029911.14	Ssbp1	3.36004	1.13389	0.337453	2.6193	0.00881112	0.0473897
ENSMUSG00000029918.9	Mrps33	4.1202	2.6694	0.296435	8.16165	3.3049e-16	1.05381e-14
ENSMUSG00000030007.8	Cct7	31.843	1.57162	0.183644	7.19665	6.17106e-13	1.57919e-11
ENSMUSG00000030029.14	Lrig1	27.5845	0.783824	0.201751	2.64596	0.00814603	0.044367
ENSMUSG00000030037.9	Mrpl53	2.09362	1.48805	0.377568	3.279	0.00104175	0.00735138
ENSMUSG00000030057.15	Cnbp	53.9329	0.793695	0.127658	4.259	2.05344e-05	0.000214102
ENSMUSG00000030079.15	Ruvbl1	5.00628	1.9012	0.364175	4.53408	5.78558e-06	6.62867e-05
ENSMUSG00000030110.13	Ret	7.48192	2.39856	0.592195	3.62813	0.000285479	0.00233012
ENSMUSG00000030170.14	Wnt5b	1.33005	2.5616	0.737884	3.13274	0.00173183	0.0115198
ENSMUSG00000030188.12	Magohb	0.652692	2.25954	0.526208	3.8189	0.000134048	0.00117419
ENSMUSG00000030218.2	Mgp	1.24645	2.63354	0.668547	3.56526	0.000363491	0.00288614
ENSMUSG00000030224.10	Strap	11.9087	1.07086	0.257629	3.18621	0.00144151	0.0098161
ENSMUSG00000030245.10	Golt1b	4.85696	1.21897	0.312133	3.10433	0.00190708	0.0125469
ENSMUSG00000030246.11	Ldhb	6.26092	1.68097	0.369947	3.86805	0.000109708	0.000986061
ENSMUSG00000030254.16	Rad18	2.31979	1.6823	0.539433	2.6552	0.0079261	0.0433061
ENSMUSG00000030264.14	Thumpd3	5.44869	1.39516	0.346515	3.3048	0.000950447	0.00674263
ENSMUSG00000030286.6	Emc3	6.38889	1.00664	0.284253	2.66184	0.00777152	0.0427099
ENSMUSG00000030291.12	Med21	3.59244	1.77242	0.348021	4.37451	1.21705e-05	0.000131209
ENSMUSG00000030298.10	Sec13	11.1193	1.61158	0.246527	5.52305	3.33166e-08	5.2907e-07
ENSMUSG00000030309.16	Caprin2	1.54897	1.82349	0.568985	2.76544	0.00568468	0.0326118
ENSMUSG00000030335.6	Mrpl51	4.14721	2.29421	0.300861	6.79454	1.08657e-11	2.49456e-10
ENSMUSG00000030339.7	Ltbr	4.6404	1.47544	0.350465	3.49662	0.000471199	0.00364997
ENSMUSG00000030342.8	Cd9	64.4328	2.50537	0.13609	16.5726	1.09956e-61	1.45638e-59
ENSMUSG00000030417.15	Pdcd5	5.61343	1.77307	0.245105	6.21396	5.16651e-10	9.9476e-09
ENSMUSG00000030432.12	Rpl28	64.3981	3.17817	0.128784	22.7371	1.92728e-114	9.29179e-112
ENSMUSG00000030512.13	Snrpa1	5.90372	2.36397	0.278175	7.59944	2.97412e-14	8.27877e-13
ENSMUSG00000030538.15	Cib1	3.70671	2.28307	0.372322	5.46051	4.74771e-08	7.43228e-07
ENSMUSG00000030541.16	Idh2	13.2158	0.934587	0.242804	2.81951	0.00480977	0.0282515
ENSMUSG00000030588.12	Yif1b	6.4931	1.27436	0.335055	3.05728	0.00223357	0.0144582
ENSMUSG00000030598.15	Fbxo17	0.937327	2.68713	0.711056	3.42748	0.000609212	0.00453787
ENSMUSG00000030603.16	Psmc4	12.2816	1.20523	0.239918	3.98147	6.84907e-05	0.000639441
ENSMUSG00000030609.18	Aen	4.20418	1.51711	0.455772	2.78013	0.00543376	0.0313965
ENSMUSG00000030611.10	Mrps11	2.36211	1.94949	0.428735	3.96396	7.37168e-05	0.000683468
ENSMUSG00000030612.6	Mrpl46	1.90826	1.64502	0.491361	2.83909	0.00452425	0.0268757
ENSMUSG00000030615.12	Tmem126a	1.80884	1.72279	0.389847	3.77787	0.000158176	0.0013646
ENSMUSG00000030629.15	Zfand6	5.90689	1.03164	0.272074	2.87289	0.00406732	0.0245122
ENSMUSG00000030647.8	Ndufc2	4.43219	1.91282	0.228426	7.27946	3.35157e-13	8.74384e-12
ENSMUSG00000030652.11	Coq7	2.56386	2.11432	0.450841	4.13521	3.54628e-05	0.000350355
ENSMUSG00000030663.12	1110004F10Rik	12.034	1.21582	0.228226	4.23184	2.31783e-05	0.000238369
ENSMUSG00000030706.17	Mrpl48	5.66308	1.18438	0.277552	3.36652	0.000761239	0.00554394
ENSMUSG00000030708.14	Dnajb13	1.07883	2.82854	0.821141	3.1402	0.00168835	0.0112865
ENSMUSG00000030714.14	Sgf29	2.33851	1.56194	0.485062	2.70468	0.00683708	0.0383469
ENSMUSG00000030717.9	Nupr1	0.981092	2.63475	0.773557	3.08284	0.00205037	0.0133946
ENSMUSG00000030738.11	Eif3c	21.1715	0.74317	0.183368	2.68951	0.00715566	0.0399293
ENSMUSG00000030744.13	Rps3	156.434	2.77219	0.110865	22.7501	1.43174e-114	7.19029e-112
ENSMUSG00000030750.13	Nsmce1	3.43407	1.80108	0.384573	4.03325	5.50096e-05	0.000522072
ENSMUSG00000030751.18	Psma1	12.5875	2.74725	0.23778	10.5024	8.42481e-26	4.35812e-24
ENSMUSG00000030763.7	Lcmt1	2.94649	2.1113	0.375906	4.95151	7.36412e-07	9.72176e-06
ENSMUSG00000030782.16	Tgfb1i1	2.6571	1.75136	0.569466	2.63644	0.00837812	0.0454462
ENSMUSG00000030793.4	Pycard	13.5906	1.44039	0.236322	5.03716	4.7248e-07	6.4861e-06
ENSMUSG00000030805.14	Stx4a	5.97965	1.23047	0.259156	3.78332	0.00015475	0.00133898
ENSMUSG00000030842.12	Lamtor1	9.97543	0.889543	0.240437	2.65992	0.00781591	0.0428576
ENSMUSG00000030846.15	Tial1	2.88888	0.971748	0.264896	2.72465	0.00643701	0.0363397
ENSMUSG00000030869.11	Ndufab1	6.47364	1.86033	0.269727	5.97021	2.36948e-09	4.26897e-08
ENSMUSG00000030872.14	Gga2	16.5502	1.49092	0.277136	4.47766	7.54661e-06	8.38335e-05
ENSMUSG00000030876.7	Mettl9	8.68941	0.925742	0.226962	2.97733	0.00290769	0.0183285
ENSMUSG00000030884.12	Uqcrc2	12.3376	1.39581	0.20709	5.53292	3.14948e-08	5.03457e-07
ENSMUSG00000030917.13	Tmem159	3.97737	1.42713	0.399229	2.94851	0.00319308	0.0199204
ENSMUSG00000030934.9	Oat	11.4449	3.90843	0.332056	11.0175	3.14696e-28	1.68579e-26
ENSMUSG00000031004.8	Mki67	18.785	2.7941	0.665786	3.82119	0.000132807	0.00116502
ENSMUSG00000031007.2	Atp6ap2	9.1625	1.52718	0.26183	4.8779	1.07219e-06	1.39108e-05
ENSMUSG00000031023.5	Akip1	2.87889	1.32862	0.365484	2.95121	0.00316528	0.0197776
ENSMUSG00000031029.6	Eif3f	37.9745	0.911036	0.128589	5.14069	2.73729e-07	3.8633e-06
ENSMUSG00000031059.9	Ndufb11	9.50256	2.18082	0.221361	8.72252	2.7208e-18	9.99813e-17
ENSMUSG00000031068.8	Glrx3	16.7526	1.87577	0.199618	8.14439	3.8119e-16	1.20274e-14
ENSMUSG00000031107.6	Rbmx2	0.802343	1.99005	0.572061	3.04172	0.00235227	0.0151614
ENSMUSG00000031112.10	Stk26	4.23794	1.77336	0.378862	4.02088	5.79823e-05	0.000548987
ENSMUSG00000031119.4	Gpc4	22.7819	1.31907	0.205283	5.20781	1.91086e-07	2.78495e-06
ENSMUSG00000031167.16	Rbm3	32.8982	1.52103	0.137517	9.24269	2.40382e-20	9.56212e-19
ENSMUSG00000031197.11	Vbp1	6.37747	0.953092	0.262389	2.67958	0.00737148	0.0409204
ENSMUSG00000031231.4	Cox7b	13.295	4.1094	0.172317	22.3971	4.20503e-111	1.7477e-108
ENSMUSG00000031232.17	Magt1	6.66105	1.1376	0.287276	3.08973	0.00200341	0.0131021
ENSMUSG00000031245.8	Hmgn5	1.39669	1.68824	0.425082	3.38345	0.000715823	0.00524807
ENSMUSG00000031274.16	Col4a5	9.84226	1.31965	0.29804	3.58895	0.000332014	0.00265545
ENSMUSG00000031320.9	Rps4x	207.053	1.96943	0.0903008	19.0412	7.77625e-81	1.53651e-78
ENSMUSG00000031375.17	Bgn	26.3458	1.56885	0.464981	2.83635	0.00456326	0.0270142
ENSMUSG00000031403.14	Dkc1	8.36195	1.26642	0.351654	2.89039	0.00384768	0.023375
ENSMUSG00000031429.14	Psmd10	2.3773	1.74297	0.510904	2.92221	0.00347562	0.0214196
ENSMUSG00000031431.13	Tsc22d3	22.0248	1.7937	0.354674	4.35245	1.34625e-05	0.000144106
ENSMUSG00000031447.7	Lamp1	39.9011	0.896871	0.129129	5.00951	5.45688e-07	7.39009e-06
ENSMUSG00000031451.6	Gas6	26.4246	1.03739	0.189465	4.15587	3.24055e-05	0.000322263
ENSMUSG00000031479.9	Vps36	8.6367	0.896042	0.246388	2.62205	0.00874036	0.0470722
ENSMUSG00000031490.6	Eif4ebp1	6.77745	1.51062	0.3034	4.15498	3.25314e-05	0.000323249
ENSMUSG00000031502.11	Col4a1	34.4116	1.9928	0.234268	7.43934	1.01189e-13	2.71632e-12
ENSMUSG00000031503.13	Col4a2	52.685	1.43566	0.187217	6.3331	2.40291e-10	4.80302e-09
ENSMUSG00000031505.11	Naxd	9.94387	1.75246	0.2393	6.27856	3.41715e-10	6.7189e-09
ENSMUSG00000031521.5	Aga	1.77764	1.84182	0.536692	2.96599	0.00301714	0.0189306
ENSMUSG00000031532.6	Saraf	10.2007	1.42509	0.28071	4.18615	2.83721e-05	0.000285688
ENSMUSG00000031548.7	Sfrp1	51.605	1.63942	0.251465	5.5253	3.28921e-08	5.2462e-07
ENSMUSG00000031556.6	Tm2d2	10.773	1.32544	0.264908	4.05969	4.91369e-05	0.000470785
ENSMUSG00000031584.16	Gsr	2.04662	2.78312	0.542095	4.67283	2.97079e-06	3.56998e-05
ENSMUSG00000031585.13	Gtf2e2	2.98964	1.28484	0.375594	2.75521	0.00586544	0.0335212
ENSMUSG00000031590.8	Frg1	2.54134	1.61105	0.320642	4.24478	2.18808e-05	0.000226571
ENSMUSG00000031591.14	Asah1	7.42038	1.44404	0.314215	3.80006	0.000144659	0.00125799
ENSMUSG00000031610.3	Scrg1	4.30108	1.22758	0.375219	2.60536	0.00917791	0.0491214
ENSMUSG00000031633.4	Slc25a4	18.3169	1.6305	0.197712	6.98235	2.90273e-12	7.01134e-11
ENSMUSG00000031634.13	Ufsp2	3.10421	1.8936	0.39316	4.18049	2.90878e-05	0.000292163
ENSMUSG00000031641.14	Cbr4	4.17139	1.3369	0.393283	2.76367	0.00571558	0.0327579
ENSMUSG00000031683.16	Lsm6	4.71423	1.18813	0.348299	2.69347	0.00707133	0.0395502
ENSMUSG00000031701.6	Dnaja2	16.9576	1.27799	0.223727	4.59486	4.3305e-06	5.07245e-05
ENSMUSG00000031715.14	Smarca5	8.2885	1.19033	0.266624	3.5268	0.000420613	0.00329412
ENSMUSG00000031754.10	Nudt21	8.96781	1.0878	0.251066	3.33695	0.000847021	0.00608774
ENSMUSG00000031783.10	Polr2c	6.88863	1.52355	0.303671	4.19384	2.74266e-05	0.00027826
ENSMUSG00000031785.16	Adgrg1	26.0552	2.36026	0.323931	6.51454	7.29124e-11	1.53103e-09
ENSMUSG00000031799.10	Tpm4	32.1906	1.03286	0.17425	4.49277	7.03018e-06	7.84581e-05
ENSMUSG00000031807.10	Pgls	10.9196	0.868861	0.23081	2.68126	0.00733457	0.0407577
ENSMUSG00000031813.8	Mvb12a	5.00725	1.45208	0.325811	3.68949	0.000224701	0.00187298
ENSMUSG00000031818.12	Cox4i1	40.8876	2.95656	0.146219	18.5103	1.70398e-76	3.06538e-74
ENSMUSG00000031839.7	Hsbp1	9.17784	1.44996	0.198054	6.05873	1.372e-09	2.54411e-08
ENSMUSG00000031848.15	Lsm4	7.41928	2.02959	0.266668	6.67344	2.49882e-11	5.54664e-10
ENSMUSG00000031851.14	Ntpcr	1.47206	1.76323	0.517147	2.92611	0.00343231	0.0211934
ENSMUSG00000031879.14	Fam96b	1.44441	1.97063	0.391744	4.39224	1.12188e-05	0.000121383
ENSMUSG00000031885.14	Cbfb	5.80152	1.76444	0.262313	5.77342	7.76786e-09	1.3452e-07
ENSMUSG00000031887.13	Tradd	1.91537	1.62927	0.504815	2.73223	0.00629067	0.0356304
ENSMUSG00000031897.9	Psmb10	1.14685	2.23246	0.56191	3.52807	0.000418602	0.00328408
ENSMUSG00000031910.14	Has3	4.83861	3.15623	0.728013	3.992	6.55175e-05	0.000614539
ENSMUSG00000031917.12	Nip7	4.47183	2.06826	0.351386	5.17455	2.28463e-07	3.26651e-06
ENSMUSG00000031948.14	Kars	8.66813	1.00693	0.240357	3.14918	0.00163728	0.0110001
ENSMUSG00000031954.6	Cfdp1	6.36259	2.08242	0.245141	7.47495	7.72309e-14	2.09654e-12
ENSMUSG00000032002.10	Dcun1d5	3.79025	1.63484	0.30424	4.5518	5.31878e-06	6.12295e-05
ENSMUSG00000032009.8	Sesn3	15.8595	1.64505	0.254493	5.48168	4.21316e-08	6.62076e-07
ENSMUSG00000032026.7	Rexo2	6.01751	1.96898	0.3239	5.30714	1.11361e-07	1.66945e-06
ENSMUSG00000032033.11	Barx2	18.1204	1.01692	0.200701	3.82119	0.000132809	0.00116502
ENSMUSG00000032047.5	Acat1	14.5157	1.06824	0.21626	3.78357	0.000154592	0.00133857
ENSMUSG00000032051.9	Fdx1	1.80236	2.00372	0.396194	4.42641	9.58146e-06	0.000104987
ENSMUSG00000032067.6	Pts	3.54071	2.15647	0.377778	5.04655	4.49867e-07	6.19686e-06
ENSMUSG00000032112.10	Trappc4	4.72701	2.78916	0.305837	8.30233	1.02093e-16	3.38989e-15
ENSMUSG00000032135.15	Mcam	6.39768	2.84284	0.545628	4.75203	2.01386e-06	2.50754e-05
ENSMUSG00000032171.7	Pin1	6.17123	1.83982	0.312517	5.08716	3.63472e-07	5.07639e-06
ENSMUSG00000032199.13	Polr2m	21.4559	1.19407	0.189342	4.98605	6.16272e-07	8.21673e-06
ENSMUSG00000032215.15	Rsl24d1	4.08582	1.29152	0.344084	3.02693	0.00247053	0.0158306
ENSMUSG00000032231.14	Anxa2	247.387	0.917788	0.11902	5.61071	2.01496e-08	3.3178e-07
ENSMUSG00000032278.11	Paqr5	1.20642	2.60818	0.826989	2.85153	0.00435096	0.0259872
ENSMUSG00000032288.9	Imp3	4.4887	2.86745	0.293347	8.92272	4.54955e-19	1.73531e-17
ENSMUSG00000032290.7	Ptpn9	11.6834	1.13568	0.272485	3.2504	0.00115245	0.00805242
ENSMUSG00000032299.10	Commd4	3.6978	1.20512	0.35933	2.65807	0.00785899	0.043037
ENSMUSG00000032301.13	Psma4	9.91389	2.87997	0.238052	11.0479	2.24469e-28	1.20782e-26
ENSMUSG00000032314.14	Etfa	8.41783	2.01261	0.24046	7.33014	2.29914e-13	6.06378e-12
ENSMUSG00000032324.11	Tspan3	14.9589	1.59456	0.242577	5.54283	2.97627e-08	4.79585e-07
ENSMUSG00000032330.7	Cox7a2	12.5245	2.96493	0.183624	14.7853	1.82352e-49	1.74436e-47
ENSMUSG00000032332.17	Col12a1	49.4782	1.4404	0.311921	3.81637	0.000135429	0.00118285
ENSMUSG00000032336.17	Nptn	12.2797	1.08838	0.186035	4.50659	6.58771e-06	7.42765e-05
ENSMUSG00000032350.9	Gclc	6.12718	2.62173	0.341769	6.93958	3.93259e-12	9.31227e-11
ENSMUSG00000032353.9	Tmed3	10.578	1.65435	0.263057	5.33857	9.36822e-08	1.4239e-06
ENSMUSG00000032358.12	Fam83b	14.5422	0.994707	0.273453	2.72334	0.0064625	0.0364665
ENSMUSG00000032366.15	Tpm1	27.0147	1.19453	0.201753	4.68159	2.84663e-06	3.43448e-05
ENSMUSG00000032383.7	Ppib	15.4515	2.65161	0.181114	13.2602	3.93643e-40	3.0809e-38
ENSMUSG00000032397.7	Tipin	3.70597	1.68581	0.412388	3.4817	0.000498242	0.00382992
ENSMUSG00000032398.7	Snapc5	1.81774	2.70003	0.426557	5.74373	9.2614e-09	1.58113e-07
ENSMUSG00000032399.8	Rpl4	199.272	1.92431	0.0890085	18.8107	6.17186e-79	1.16234e-76
ENSMUSG00000032412.8	Atp1b3	49.9919	0.963565	0.13742	5.19257	2.07408e-07	2.99387e-06
ENSMUSG00000032418.15	Me1	3.80554	2.04244	0.469624	3.81676	0.000135214	0.00118268
ENSMUSG00000032463.10	Faim	2.58117	2.39395	0.439893	4.87379	1.09475e-06	1.4173e-05
ENSMUSG00000032491.14	Nradd	4.85708	1.5988	0.371404	3.63163	0.000281637	0.00230453
ENSMUSG00000032518.6	Rpsa	257.884	2.2109	0.107229	18.287	1.05064e-74	1.83526e-72
ENSMUSG00000032526.11	Ss18l2	1.91103	1.75251	0.351621	4.27308	1.92789e-05	0.000201709
ENSMUSG00000032557.13	Uba5	6.04559	1.53046	0.315451	4.05913	4.92555e-05	0.000471547
ENSMUSG00000032563.16	Mrpl3	4.2078	1.57452	0.350859	3.77508	0.000159956	0.00137711
ENSMUSG00000032575.16	Manf	4.443	1.65311	0.27952	5.01969	5.17555e-07	7.04868e-06
ENSMUSG00000032602.6	Slc25a20	2.56535	1.36805	0.427444	2.61566	0.0089054	0.0478328
ENSMUSG00000032667.17	Pon2	11.4875	1.23306	0.23369	4.20669	2.59133e-05	0.000264465
ENSMUSG00000032679.12	Cd59a	2.58621	2.36956	0.506675	4.18328	2.87338e-05	0.000289089
ENSMUSG00000032714.6	Syde1	2.27113	1.78523	0.566299	2.71098	0.00670842	0.0376954
ENSMUSG00000032757.6	Bet1	2.62617	1.58929	0.372412	3.59625	0.000322833	0.00258889
ENSMUSG00000032763.11	Ilvbl	6.42897	1.47282	0.398236	3.07059	0.00213633	0.0138884
ENSMUSG00000032803.15	Cdv3	15.4709	0.920966	0.206803	3.24447	0.0011767	0.00820284
ENSMUSG00000032815.16	Fanca	1.2851	2.17667	0.67686	2.84649	0.00442046	0.026337
ENSMUSG00000032959.12	Pebp1	29.5503	2.05979	0.157156	11.5159	1.09729e-30	6.32806e-29
ENSMUSG00000032966.14	Fkbp1a	22.353	0.81742	0.162201	3.49826	0.000468308	0.00363446
ENSMUSG00000033020.7	Polr2f	4.09443	2.3938	0.266029	8.05854	7.7209e-16	2.37398e-14
ENSMUSG00000033047.5	Eif3l	24.1234	0.804664	0.175707	3.15676	0.00159535	0.0107483
ENSMUSG00000033099.10	Nol12	3.44344	1.52887	0.347126	3.68416	0.000229458	0.00190604
ENSMUSG00000033161.10	Atp1a1	107.152	1.05747	0.122184	6.60863	3.87886e-11	8.45423e-10
ENSMUSG00000033184.14	Tmed7	11.7901	1.27973	0.196247	5.24714	1.54477e-07	2.27618e-06
ENSMUSG00000033187.8	BC016579	2.06656	2.03286	0.612085	2.91276	0.00358247	0.0219743
ENSMUSG00000033307.7	Mif	19.8147	1.96177	0.169917	10.0742	7.18659e-24	3.33154e-22
ENSMUSG00000033361.13	Prrg3	10.4995	1.3122	0.369677	2.87331	0.00406201	0.0245042
ENSMUSG00000033379.13	Atp6v0b	6.64837	1.84209	0.263132	6.05055	1.44353e-09	2.66854e-08
ENSMUSG00000033429.10	Mcee	1.89515	1.66949	0.354078	4.00898	6.09818e-05	0.000575579
ENSMUSG00000033475.15	Tomm6	5.70551	1.0137	0.190678	4.00519	6.19686e-05	0.000583978
ENSMUSG00000033543.17	Gtf2a2	3.95269	1.36334	0.288539	3.85855	0.00011406	0.0010191
ENSMUSG00000033685.13	Ucp2	263.074	2.84048	0.173578	14.924	2.30004e-50	2.27232e-48
ENSMUSG00000033721.16	Vav3	2.7136	1.92801	0.455028	3.6877	0.000226295	0.00188365
ENSMUSG00000033752.7	Mnd1	0.597721	1.95357	0.597903	2.84924	0.0043824	0.0261491
ENSMUSG00000033883.11	D3Ertd254e	6.60574	1.55964	0.370351	3.53622	0.000405895	0.00320174
ENSMUSG00000033916.5	Chmp2a	16.7235	2.15324	0.185059	10.2845	8.27711e-25	4.03903e-23
ENSMUSG00000033918.16	Parl	4.67989	1.18811	0.322281	2.91083	0.00360467	0.0220768
ENSMUSG00000033938.5	Ndufb7	4.38876	1.52602	0.268228	4.75722	1.96273e-06	2.44641e-05
ENSMUSG00000033940.8	Brk1	10.0778	1.14949	0.215681	4.17046	3.03982e-05	0.000303554
ENSMUSG00000034024.8	Cct2	28.5213	1.32177	0.172211	6.22359	4.85892e-10	9.37032e-09
ENSMUSG00000034108.6	Ccs	3.40388	2.71453	0.37677	6.54121	6.10216e-11	1.29946e-09
ENSMUSG00000034120.18	Srsf2	28.2819	1.18137	0.155043	6.00717	1.88788e-09	3.44767e-08
ENSMUSG00000034192.5	Lsm3	4.25748	1.38132	0.320452	3.5304	0.000414937	0.00325813
ENSMUSG00000034203.8	Chchd4	3.17178	1.42991	0.440731	2.67717	0.00742469	0.0411258
ENSMUSG00000034235.17	Usp54	26.3072	0.841889	0.213401	2.7736	0.00554391	0.0319106
ENSMUSG00000034259.8	Exosc4	4.59596	1.48678	0.38757	3.19111	0.00141727	0.00968386
ENSMUSG00000034295.10	Fhod3	8.21097	2.73112	0.656779	3.77771	0.000158277	0.0013646
ENSMUSG00000034327.17	Kctd9	3.04424	1.76642	0.389563	3.89262	9.91668e-05	0.00089869
ENSMUSG00000034329.16	Brip1	0.969869	2.61372	0.783885	3.0154	0.00256644	0.0163668
ENSMUSG00000034345.14	Gtf2h5	5.8022	1.10288	0.269642	3.163	0.00156151	0.0105439
ENSMUSG00000034349.14	Smc4	7.12637	1.55649	0.307982	4.24209	2.21452e-05	0.000229113
ENSMUSG00000034424.5	Gcsh	3.29609	2.30491	0.421205	4.87863	1.06826e-06	1.38897e-05
ENSMUSG00000034484.8	Snx2	6.94325	1.37197	0.27276	4.1134	3.89881e-05	0.000383299
ENSMUSG00000034485.10	Uaca	1.55435	1.88646	0.600514	2.72509	0.00642842	0.0363082
ENSMUSG00000034566.10	Atp5h	17.1197	1.86719	0.163457	9.89366	4.43494e-23	2.00203e-21
ENSMUSG00000034593.16	Myo5a	13.4948	1.25999	0.290689	3.47447	0.000511857	0.00392706
ENSMUSG00000034684.12	Sema3f	4.12502	2.64041	0.465793	5.13191	2.86819e-07	4.03858e-06
ENSMUSG00000034789.8	Rab24	4.66559	1.68339	0.352343	4.06818	4.73825e-05	0.000456516
ENSMUSG00000034868.9	Myl12b	3.93116	0.879237	0.221806	2.83688	0.00455571	0.0269961
ENSMUSG00000034880.7	Mrpl34	1.20689	2.91567	0.423637	6.29233	3.12735e-10	6.17933e-09
ENSMUSG00000034892.8	Rps29	37.7334	2.61499	0.138261	17.1052	1.35673e-65	1.92384e-63
ENSMUSG00000034926.3	Dhcr24	13.5861	1.32789	0.393903	2.73643	0.00621092	0.0352449
ENSMUSG00000034932.4	Mrpl54	3.31196	2.68148	0.297548	8.17173	3.03988e-16	9.74459e-15
ENSMUSG00000034994.10	Eef2	412.622	0.561582	0.0929497	3.35216	0.00080184	0.00580455
ENSMUSG00000035048.13	Anapc13	3.54667	2.77299	0.242836	10.3897	2.76228e-25	1.38149e-23
ENSMUSG00000035171.9	1110059E24Rik	2.22937	1.78844	0.525364	2.92833	0.00340791	0.021086
ENSMUSG00000035212.14	Leprot	5.24114	2.09204	0.311514	5.9132	3.35533e-09	5.97367e-08
ENSMUSG00000035215.9	Lsm7	6.67786	1.95145	0.235849	7.21416	5.42681e-13	1.39465e-11
ENSMUSG00000035227.7	Spcs2	10.2118	1.47692	0.218802	5.60744	2.05343e-08	3.37194e-07
ENSMUSG00000035234.18	Abraxas1	1.2465	1.79377	0.533916	2.89141	0.00383519	0.0233109
ENSMUSG00000035242.15	Oaz1	66.3319	2.09003	0.119076	15.4527	7.24003e-54	7.45847e-52
ENSMUSG00000035278.9	Plekhj1	3.11226	1.29458	0.330528	3.16035	0.00157579	0.0106284
ENSMUSG00000035297.14	Cops4	10.8557	2.41578	0.249601	8.67694	4.06556e-18	1.4584e-16
ENSMUSG00000035439.13	Haus8	1.81181	1.99443	0.592314	2.94511	0.00322843	0.0200993
ENSMUSG00000035530.13	Eif1	30.5468	1.99824	0.135507	12.9014	4.41719e-38	3.20725e-36
ENSMUSG00000035557.9	Krt17	274.023	4.11542	0.248088	15.5808	9.82586e-55	1.04806e-52
ENSMUSG00000035637.14	Grhpr	2.16871	2.00101	0.497747	3.51788	0.000435015	0.00339808
ENSMUSG00000035674.13	Ndufa3	3.35265	1.38158	0.258649	4.37497	1.2145e-05	0.000131051
ENSMUSG00000035790.15	Cep19	1.35783	2.25937	0.581614	3.45482	0.000550652	0.0041716
ENSMUSG00000035885.5	Cox8a	18.3998	2.51956	0.161068	14.0908	4.32863e-45	3.80825e-43
ENSMUSG00000035949.15	Fbxw2	8.43899	0.983045	0.273309	2.68211	0.00731595	0.040673
ENSMUSG00000035958.3	Tdp2	2.20991	1.7502	0.433226	3.46285	0.000534477	0.00406695
ENSMUSG00000036093.7	Arl5a	8.21057	1.10481	0.267342	3.19744	0.00138652	0.00951696
ENSMUSG00000036103.9	Colec12	1.07662	1.40746	0.276977	4.17889	2.92934e-05	0.000293738
ENSMUSG00000036109.17	Mbnl3	4.19034	1.48851	0.399318	3.10157	0.00192496	0.0126354
ENSMUSG00000036138.16	Acaa1a	11.0776	1.2578	0.254129	3.96571	7.31767e-05	0.000679506
ENSMUSG00000036186.5	Fam69b	1.09778	3.08791	0.730988	3.88229	0.000103477	0.000933543
ENSMUSG00000036199.9	Ndufa13	7.09801	2.99265	0.22038	12.4451	1.48698e-35	9.79374e-34
ENSMUSG00000036206.12	Sh3bp4	7.65072	1.43508	0.336303	3.52385	0.000425326	0.00332455
ENSMUSG00000036256.13	Igfbp7	7.81125	3.05167	0.398837	7.02458	2.14705e-12	5.24916e-11
ENSMUSG00000036299.5	BC031181	4.09581	1.56306	0.3229	4.06645	4.77347e-05	0.000459542
ENSMUSG00000036315.13	Znrd1	2.54192	1.76752	0.353703	4.29038	1.7837e-05	0.00018711
ENSMUSG00000036371.6	Serbp1	31.6512	1.63375	0.133155	10.3921	2.6941e-25	1.353e-23
ENSMUSG00000036372.14	Tmem258	4.75258	1.85247	0.23149	6.92243	4.43974e-12	1.04516e-10
ENSMUSG00000036430.8	Tbcc	2.76794	1.87957	0.460472	3.5389	0.000401797	0.00317356
ENSMUSG00000036438.14	Calm2	25.789	1.84829	0.180632	8.84834	8.88276e-19	3.32496e-17
ENSMUSG00000036504.6	Phpt1	3.78349	2.54253	0.296753	7.7254	1.11503e-14	3.2229e-13
ENSMUSG00000036615.6	Rfxap	1.76151	2.1261	0.488533	3.84028	0.000122895	0.00108756
ENSMUSG00000036620.14	Mgat4b	1.6538	1.99633	0.525854	3.32094	0.000897134	0.0064097
ENSMUSG00000036632.9	Alg5	2.53741	1.51305	0.455551	2.77256	0.00556167	0.0319823
ENSMUSG00000036639.12	Nudt1	0.971831	2.71266	0.573253	4.29594	1.73958e-05	0.000183119
ENSMUSG00000036707.16	Cab39	13.3434	1.33678	0.245125	4.43358	9.26821e-06	0.000102018
ENSMUSG00000036751.7	Cox6b1	13.5444	3.07621	0.175107	16.1399	1.33841e-58	1.62948e-56
ENSMUSG00000036768.6	Kif15	1.66114	2.20629	0.685293	2.85468	0.00430804	0.0257691
ENSMUSG00000036781.13	Rps27l	9.98617	2.87829	0.195582	13.4384	3.60373e-41	2.89572e-39
ENSMUSG00000036810.16	Cnep1r1	3.76579	1.55931	0.406557	3.22048	0.00127978	0.00887382
ENSMUSG00000036840.5	Siah1a	1.90495	1.8604	0.48504	3.32013	0.000899752	0.00642459
ENSMUSG00000036860.14	Mrpl55	2.27372	1.92268	0.411003	4.06976	4.70621e-05	0.000454691
ENSMUSG00000036863.12	Syde2	3.382	1.75203	0.478842	3.13679	0.00170807	0.0113931
ENSMUSG00000036873.13	2410004B18Rik	1.7161	1.62818	0.410814	3.35474	0.000794396	0.00576104
ENSMUSG00000036875.15	Dna2	2.14366	3.11737	0.745466	3.84641	0.000119859	0.0010646
ENSMUSG00000036880.10	Acaa2	13.8057	2.89001	0.225339	11.7157	1.0593e-31	6.28954e-30
ENSMUSG00000036932.14	Aifm1	2.96232	1.6901	0.423969	3.39671	0.000682001	0.00503378
ENSMUSG00000036934.9	4921524J17Rik	0.902195	2.12207	0.61752	3.0316	0.00243264	0.0156127
ENSMUSG00000036992.10	Nxt1	3.74682	1.64282	0.376112	3.70321	0.000212886	0.00178188
ENSMUSG00000037035.5	Inhbb	11.5947	1.40975	0.298641	3.88344	0.00010299	0.000929838
ENSMUSG00000037058.16	Paip2	15.6302	1.57174	0.199992	6.60896	3.87032e-11	8.4509e-10
ENSMUSG00000037070.10	Rbmxl1	10.6802	1.31838	0.296593	3.60216	0.000315583	0.00253751
ENSMUSG00000037072.15	Selenof	14.8093	2.14046	0.17437	10.8417	2.18456e-27	1.15993e-25
ENSMUSG00000037149.10	Ddx1	11.6638	1.37608	0.232922	4.8346	1.3341e-06	1.71046e-05
ENSMUSG00000037152.11	Ndufc1	4.5834	3.02988	0.23891	11.6357	2.71419e-31	1.58039e-29
ENSMUSG00000037204.7	Atg101	3.51453	3.21339	0.438294	6.76118	1.36874e-11	3.11272e-10
ENSMUSG00000037242.8	Clic4	44.435	0.859296	0.170028	3.58351	0.00033901	0.00270893
ENSMUSG00000037262.7	Kin	1.12055	2.04481	0.496919	3.61187	0.000303996	0.00245252
ENSMUSG00000037266.18	Rsrp1	24.4409	0.978706	0.167076	4.36154	1.29153e-05	0.000138618
ENSMUSG00000037296.7	Lsm1	3.5775	1.66001	0.414538	3.40139	0.000670432	0.00495446
ENSMUSG00000037348.15	Paqr7	3.98192	1.69122	0.484864	2.97243	0.00295452	0.0185957
ENSMUSG00000037361.8	Sf3b6	6.38023	1.68424	0.254138	5.64355	1.66577e-08	2.76932e-07
ENSMUSG00000037434.7	Slc30a1	5.69767	1.86389	0.373672	4.31899	1.56747e-05	0.000166017
ENSMUSG00000037458.15	Azin1	6.84851	2.31805	0.320764	6.44726	1.13888e-10	2.34649e-09
ENSMUSG00000037474.13	Dtl	4.93759	2.38003	0.628051	3.3915	0.000695111	0.00512427
ENSMUSG00000037499.9	Nenf	4.88331	2.12693	0.266937	7.03135	2.04537e-12	5.04149e-11
ENSMUSG00000037563.15	Rps16	78.718	2.92728	0.116551	22.9709	9.11527e-117	4.7768e-114
ENSMUSG00000037570.16	Mcrs1	5.74909	1.18866	0.353126	2.65813	0.00785745	0.043037
ENSMUSG00000037601.11	Nme1	8.4248	2.68069	0.28995	8.38313	5.15367e-17	1.74487e-15
ENSMUSG00000037706.17	Cd81	28.2951	0.969347	0.171163	4.20271	2.63744e-05	0.000268489
ENSMUSG00000037710.8	Cisd1	3.26083	3.14311	0.350534	8.25343	1.53917e-16	5.05494e-15
ENSMUSG00000037740.8	Mrps26	4.75253	2.45743	0.312992	7.05266	1.75531e-12	4.36222e-11
ENSMUSG00000037742.14	Eef1a1	631.927	0.578047	0.0816773	4.01638	5.90983e-05	0.000559114
ENSMUSG00000037805.15	Rpl10a	100.167	1.46896	0.0945315	12.8947	4.81836e-38	3.45689e-36
ENSMUSG00000037876.17	Jmjd1c	16.0698	0.99955	0.233242	3.21362	0.00131075	0.00905353
ENSMUSG00000037894.13	H2afz	28.3255	2.76318	0.205649	12.2207	2.40937e-34	1.49691e-32
ENSMUSG00000037916.14	Ndufv1	13.247	1.51683	0.25187	5.0297	4.91236e-07	6.70539e-06
ENSMUSG00000037936.15	Scarb1	3.71969	1.66753	0.449229	3.15546	0.00160243	0.010784
ENSMUSG00000037971.10	1110032A03Rik	2.21358	1.54696	0.441557	2.93724	0.00331147	0.0205632
ENSMUSG00000038005.15	Hpf1	2.83695	1.51775	0.338624	3.74383	0.000181238	0.0015427
ENSMUSG00000038034.15	Igsf8	5.42766	1.57945	0.383122	3.47005	0.000520368	0.00397969
ENSMUSG00000038055.12	Dexi	2.15033	2.52266	0.422059	5.38469	7.25692e-08	1.11708e-06
ENSMUSG00000038150.7	Ormdl3	18.8868	2.02474	0.221191	8.02358	1.02706e-15	3.1419e-14
ENSMUSG00000038178.16	Slc43a2	7.60723	1.90396	0.474568	3.4852	0.000491775	0.00378987
ENSMUSG00000038215.15	Cep44	1.60378	1.72686	0.482216	3.06265	0.00219384	0.0142163
ENSMUSG00000038235.4	F11r	30.4616	1.07769	0.179069	4.62221	3.79682e-06	4.48218e-05
ENSMUSG00000038267.15	Slc22a23	2.05326	2.5823	0.770995	3.02505	0.00248588	0.015912
ENSMUSG00000038274.13	Fau	68.0942	2.54715	0.123643	18.5788	4.76726e-77	8.70603e-75
ENSMUSG00000038286.11	Bphl	3.17363	2.6383	0.373537	6.39376	1.6186e-10	3.26783e-09
ENSMUSG00000038332.13	Sesn1	22.8871	0.937183	0.233209	2.94664	0.00321248	0.0200311
ENSMUSG00000038366.15	Lasp1	17.9269	1.66454	0.255285	5.54104	3.00689e-08	4.83872e-07
ENSMUSG00000038400.15	Pmepa1	1.47443	3.00492	0.612311	4.49921	6.82063e-06	7.65448e-05
ENSMUSG00000038412.8	Higd1a	3.97619	2.57519	0.332722	6.98838	2.78081e-12	6.73035e-11
ENSMUSG00000038416.15	Cdc16	7.79268	1.2722	0.263751	3.87562	0.000106355	0.000957805
ENSMUSG00000038459.10	Abhd17c	3.04931	1.53485	0.409422	3.1382	0.00169989	0.0113574
ENSMUSG00000038462.3	Uqcrfs1	8.93764	2.33256	0.237251	8.77788	1.66587e-18	6.14028e-17
ENSMUSG00000038489.8	Polr2l	5.0762	1.55043	0.28215	4.60902	4.0458e-06	4.7482e-05
ENSMUSG00000038502.17	Ptov1	11.377	0.946062	0.254698	2.73289	0.0062781	0.0355759
ENSMUSG00000038510.12	Rpf2	1.48931	1.98917	0.466332	3.72947	0.000191885	0.00162301
ENSMUSG00000038539.15	Atf5	0.836655	1.80372	0.450959	3.44535	0.00057031	0.00428283
ENSMUSG00000038607.12	Gng10	3.73769	1.65438	0.365932	3.8378	0.00012414	0.00109777
ENSMUSG00000038646.13	Fam103a1	6.52143	1.86483	0.283829	5.68945	1.27448e-08	2.15609e-07
ENSMUSG00000038650.15	Rnh1	16.1891	1.77188	0.247719	6.14357	8.06869e-10	1.52912e-08
ENSMUSG00000038683.16	Pak1ip1	5.07012	1.52237	0.334904	3.79922	0.000145151	0.00126136
ENSMUSG00000038690.15	Atp5j2	9.83208	2.21193	0.206358	9.50738	1.95518e-21	8.18258e-20
ENSMUSG00000038717.8	Atp5l	12.0228	3.0308	0.178112	15.6126	5.97157e-55	6.45363e-53
ENSMUSG00000038722.17	Bud31	3.61685	1.71117	0.304863	4.79289	1.64396e-06	2.07483e-05
ENSMUSG00000038733.14	Wdr26	16.7773	0.828029	0.173164	3.33804	0.000843726	0.0060713
ENSMUSG00000038845.11	Phb	7.32936	1.56812	0.32922	4.00377	6.23397e-05	0.000587016
ENSMUSG00000038848.14	Ythdf1	6.4528	1.07474	0.26413	3.12249	0.0017933	0.0118762
ENSMUSG00000038880.13	Mrps34	3.03931	1.5029	0.386071	3.24526	0.00117345	0.00818495
ENSMUSG00000038886.10	Man2a2	13.227	1.13511	0.278534	3.17773	0.00148434	0.0100692
ENSMUSG00000038900.17	Rpl12	99.0657	3.22293	0.123959	23.9833	4.15793e-127	3.85504e-124
ENSMUSG00000038975.14	Rabggtb	5.28332	1.60287	0.319431	4.23526	2.2829e-05	0.00023535
ENSMUSG00000039001.12	Rps21	30.46	3.09435	0.135172	21.0424	2.68673e-98	8.30337e-96
ENSMUSG00000039016.5	Timm8b	3.16455	3.03073	0.301374	9.22683	2.78751e-20	1.10519e-18
ENSMUSG00000039067.5	Psmd7	12.1803	1.64493	0.239706	5.81935	5.90786e-09	1.03349e-07
ENSMUSG00000039105.6	Atp6v1g1	10.2541	1.86764	0.227615	7.1069	1.18681e-12	2.97392e-11
ENSMUSG00000039148.5	Sart1	4.34855	1.43865	0.340142	3.49458	0.000474803	0.00367553
ENSMUSG00000039159.16	Ube2h	8.93314	1.6358	0.232431	5.96221	2.48848e-09	4.47e-08
ENSMUSG00000039163.10	Cmc1	1.05045	1.75071	0.452078	3.31959	0.000901503	0.00643329
ENSMUSG00000039221.10	Rpl22l1	12.2113	2.87357	0.189588	13.8383	1.49746e-43	1.27104e-41
ENSMUSG00000039384.8	Dusp10	3.50415	1.98059	0.591976	2.92341	0.00346215	0.0213558
ENSMUSG00000039450.11	Dcxr	2.52654	2.10918	0.475116	3.9131	9.11169e-05	0.000833257
ENSMUSG00000039452.6	Snx22	0.306001	1.45896	0.460589	2.6248	0.00866988	0.0467344
ENSMUSG00000039607.16		12.5518	0.860362	0.221658	2.75362	0.00589398	0.0336523
ENSMUSG00000039630.10	Hnrnpu	53.5886	0.613369	0.119686	3.03603	0.00239717	0.0154261
ENSMUSG00000039640.7	Mrpl12	4.12612	1.76802	0.321669	4.7192	2.36773e-06	2.91504e-05
ENSMUSG00000039682.12	Lap3	25.4385	1.62661	0.275823	4.9909	6.00995e-07	8.03082e-06
ENSMUSG00000039756.12	Dnttip2	6.68557	1.03509	0.294608	2.66487	0.0077017	0.0424456
ENSMUSG00000039770.6	Ypel5	6.81592	1.02672	0.293221	2.64892	0.00807493	0.0440394
ENSMUSG00000039771.13	Polr2j	3.07575	3.30433	0.310388	9.84037	7.54352e-23	3.36749e-21
ENSMUSG00000039942.15	Ptger4	1.59954	2.02217	0.648841	2.73128	0.00630888	0.0357167
ENSMUSG00000039994.15	Timeless	1.92984	2.09249	0.616844	2.98695	0.00281772	0.0178372
ENSMUSG00000040010.10	Slc7a5	6.53914	2.27531	0.455506	4.44629	8.7365e-06	9.65348e-05
ENSMUSG00000040034.15	Nup43	2.67551	2.09683	0.495554	3.7268	0.000193922	0.00163565
ENSMUSG00000040048.14	Ndufb10	9.3787	3.1011	0.223104	12.7792	2.14205e-37	1.50105e-35
ENSMUSG00000040055.9	Gjb6	4.66531	3.72198	0.653335	5.31424	1.07105e-07	1.60965e-06
ENSMUSG00000040084.9	Bub1b	2.88815	2.16513	0.719031	2.66349	0.00773354	0.0425433
ENSMUSG00000040112.9	Mrps35	5.47967	1.55352	0.301059	4.32979	1.49251e-05	0.000158496
ENSMUSG00000040204.6	Pclaf	4.44104	2.71866	0.59581	4.14336	3.42256e-05	0.000338687
ENSMUSG00000040212.12	Emp3	2.05399	2.34377	0.543086	3.85532	0.000115579	0.00102952
ENSMUSG00000040234.16	Tm7sf3	5.38659	1.49229	0.323806	3.83654	0.000124779	0.00110261
ENSMUSG00000040236.4	Trappc5	3.69839	1.44267	0.435884	2.73621	0.00621517	0.0352525
ENSMUSG00000040269.5	Mrps28	1.7312	1.74346	0.380824	3.92165	8.79461e-05	0.000806708
ENSMUSG00000040331.16	Nsmce4a	4.24307	1.78536	0.362524	4.23518	2.28365e-05	0.00023535
ENSMUSG00000040374.13	Pex2	3.57605	2.42588	0.413796	5.25834	1.45364e-07	2.14978e-06
ENSMUSG00000040385.7	Ppp1ca	30.5643	1.36116	0.158473	7.01163	2.35552e-12	5.71248e-11
ENSMUSG00000040459.11	Arglu1	4.963	1.1936	0.265621	3.55244	0.000381683	0.00302077
ENSMUSG00000040466.16	Blvrb	3.84511	2.34262	0.367816	5.68932	1.27545e-08	2.15609e-07
ENSMUSG00000040488.17	Ltbp4	199.108	1.12268	0.137166	6.36224	1.98835e-10	3.99426e-09
ENSMUSG00000040521.11	Tsfm	1.82072	2.67748	0.447934	5.41929	5.98375e-08	9.29409e-07
ENSMUSG00000040564.14	Apoc1	3.40613	3.17917	0.34921	8.38797	4.94588e-17	1.67923e-15
ENSMUSG00000040605.7	Bace2	2.17015	3.35078	0.678045	4.57312	4.80509e-06	5.57418e-05
ENSMUSG00000040613.14	Apobec1	1.11562	2.95985	0.735626	3.68373	0.000229843	0.00190792
ENSMUSG00000040652.16	Oaz2	16.4586	0.980233	0.227078	3.21578	0.0013009	0.00899584
ENSMUSG00000040653.6	Ppp1r14c	15.0237	0.90084	0.219246	2.96854	0.00299219	0.0188033
ENSMUSG00000040681.16	Hmgn1	27.9986	1.76372	0.14571	10.3885	2.79587e-25	1.39251e-23
ENSMUSG00000040690.15	Col16a1	22.1444	1.38277	0.247553	4.57587	4.7425e-06	5.52283e-05
ENSMUSG00000040714.14	Klc3	13.7211	1.30601	0.258557	4.08424	4.42219e-05	0.000429152
ENSMUSG00000040731.13	Eif4h	41.9276	1.37665	0.153215	7.35337	1.93274e-13	5.13114e-12
ENSMUSG00000040767.10	Snrnp25	1.06958	2.07849	0.625731	2.92217	0.00347604	0.0214196
ENSMUSG00000040824.3	Snrpd2	7.39005	2.09737	0.237483	7.77896	7.3121e-15	2.13914e-13
ENSMUSG00000040883.18		2.16197	1.45272	0.433326	2.77555	0.00551084	0.031781
ENSMUSG00000040936.15	Ulk4	8.55941	1.68243	0.193895	7.38766	1.49431e-13	3.98472e-12
ENSMUSG00000040952.16	Rps19	103.028	3.35367	0.131855	23.5386	1.64429e-122	1.32124e-119
ENSMUSG00000041035.9	Gm17018	1.56961	2.07831	0.431982	4.23238	2.31227e-05	0.000238
ENSMUSG00000041084.8	Ostc	8.1225	1.17487	0.217649	4.24939	2.14358e-05	0.000222537
ENSMUSG00000041126.16	H2afv	6.00917	1.85732	0.281525	5.70934	1.13413e-08	1.92803e-07
ENSMUSG00000041144.11	Dnah7b	2.3892	2.89094	0.829397	3.18416	0.00145172	0.00987451
ENSMUSG00000041203.9	Trir	7.95124	1.18894	0.20527	4.57419	4.78061e-06	5.55648e-05
ENSMUSG00000041231.15	Ublcp1	3.121	1.33211	0.407132	2.65789	0.00786315	0.0430402
ENSMUSG00000041313.14	Slc7a1	11.8994	3.20567	0.403631	7.32271	2.43019e-13	6.38151e-12
ENSMUSG00000041355.13	Ssr2	14.3755	0.737749	0.166666	2.92651	0.00342792	0.0211772
ENSMUSG00000041453.12	Rpl21	107.488	3.74721	0.12864	27.1859	9.52415e-163	2.86986e-159
ENSMUSG00000041560.12	Nop53	17.8819	1.07562	0.165365	4.99271	5.9537e-07	7.96447e-06
ENSMUSG00000041594.18	Tmtc4	10.833	1.18918	0.305908	3.07014	0.00213955	0.0138944
ENSMUSG00000041598.7	Cdc42ep4	9.1203	1.45054	0.306823	3.9128	9.12326e-05	0.000833682
ENSMUSG00000041625.15	Ggact	1.30565	2.15635	0.682741	2.7922	0.00523503	0.0303793
ENSMUSG00000041629.7	Fam104a	5.88398	1.14909	0.286693	3.13608	0.0017122	0.0114144
ENSMUSG00000041697.8	Cox6a1	9.54553	2.57349	0.18647	12.4604	1.22767e-35	8.1752e-34
ENSMUSG00000041734.15	Kirrel	23.9165	1.33523	0.240897	4.50497	6.63835e-06	7.47776e-05
ENSMUSG00000041736.7	Tspo	15.74	3.22241	0.213312	13.9346	3.90517e-44	3.38626e-42
ENSMUSG00000041841.8	Rpl37	44.2896	2.51029	0.139659	16.1843	6.51057e-59	8.00734e-57
ENSMUSG00000041881.13	Ndufa7	6.865	2.87109	0.224587	11.6707	1.79888e-31	1.06284e-29
ENSMUSG00000041895.15	Wipi1	5.24878	1.45727	0.41883	2.88247	0.00394566	0.023922
ENSMUSG00000041920.14	Slc16a6	1.00642	2.39472	0.66075	3.24589	0.00117086	0.00817159
ENSMUSG00000041959.14	S100a10	28.4351	1.16224	0.169068	5.39569	6.82595e-08	1.05343e-06
ENSMUSG00000042035.11	Igsf3	8.60703	1.58454	0.358353	3.72411	0.000196009	0.00164979
ENSMUSG00000042043.6	Tbca	6.10544	2.7404	0.213608	11.6588	2.07028e-31	1.21132e-29
ENSMUSG00000042079.13	Hnrnpf	47.4053	2.43555	0.159706	13.6849	1.25001e-42	1.05359e-40
ENSMUSG00000042111.9	Ccdc115	3.27875	1.89415	0.392669	4.1871	2.82537e-05	0.000285084
ENSMUSG00000042129.8	Rassf4	2.67214	4.20425	0.95253	4.15131	3.30578e-05	0.0003274
ENSMUSG00000042133.16	Ppig	9.74633	1.04067	0.212059	3.72852	0.000192605	0.00162568
ENSMUSG00000042155.3	Klhl23	2.88619	1.68146	0.494851	2.89272	0.00381926	0.0232258
ENSMUSG00000042198.12	Chchd7	3.17973	1.38338	0.268369	4.22322	2.40839e-05	0.00024726
ENSMUSG00000042225.3	Ammecr1	2.74902	1.37831	0.430584	2.62043	0.00878202	0.0472543
ENSMUSG00000042251.12	Pm20d1	3.47557	1.92219	0.51048	3.27572	0.00105394	0.00743307
ENSMUSG00000042284.10	Itga1	9.211	1.99343	0.416893	4.18197	2.89e-05	0.000290519
ENSMUSG00000042298.18	Ttc19	3.34641	1.45783	0.378334	3.19251	0.00141042	0.00964255
ENSMUSG00000042306.11	S100a14	25.3799	2.77519	0.185813	13.59	4.59274e-42	3.79153e-40
ENSMUSG00000042312.9	S100a13	0.994004	2.91038	0.442052	6.01825	1.76316e-09	3.2346e-08
ENSMUSG00000042380.8	Smim12	1.94934	2.81409	0.469571	5.4605	4.74808e-08	7.43228e-07
ENSMUSG00000042406.8	Atf4	8.45437	1.35347	0.253261	4.35704	1.31833e-05	0.000141243
ENSMUSG00000042462.4	Dctpp1	3.03001	1.63386	0.360885	3.83462	0.000125758	0.00110801
ENSMUSG00000042541.10	Sem1	12.2755	1.86394	0.179083	9.01228	2.01812e-19	7.82134e-18
ENSMUSG00000042569.13	Dhrs7b	2.20923	1.66956	0.511844	2.77342	0.00554702	0.0319132
ENSMUSG00000042670.5	Immp1l	3.21445	1.59844	0.320772	4.20373	2.62551e-05	0.0002675
ENSMUSG00000042682.9	Selenok	7.21841	2.3359	0.23136	9.0158	1.95438e-19	7.59876e-18
ENSMUSG00000042712.10	Tceal9	11.5981	2.31561	0.221777	9.31392	1.23199e-20	4.94972e-19
ENSMUSG00000042737.9	Dpm3	2.07777	1.94762	0.283175	5.99493	2.03572e-09	3.69453e-08
ENSMUSG00000042747.12	Krtcap2	4.09656	1.63421	0.262466	5.27385	1.33594e-07	1.98546e-06
ENSMUSG00000042834.15	Nrep	12.3869	1.16471	0.332618	2.75003	0.00595894	0.0339589
ENSMUSG00000042962.5	Gm5436	0.220018	1.92563	0.41503	4.03737	5.40544e-05	0.000514627
ENSMUSG00000043079.17	Synpo	15.959	1.93508	0.360604	4.67295	2.96897e-06	3.56998e-05
ENSMUSG00000043284.12	Tmem11	3.85782	1.09396	0.31706	2.66184	0.00777157	0.0427099
ENSMUSG00000043421.8	Hilpda	1.20586	2.97052	0.605362	4.49405	6.98813e-06	7.80612e-05
ENSMUSG00000043430.5	Psapl1	13.7466	2.48015	0.594329	3.75238	0.000175165	0.00149523
ENSMUSG00000043445.7	Pgp	3.28888	1.68438	0.475521	3.01644	0.00255763	0.0163252
ENSMUSG00000043483.4	Gm6863	2.73635	2.74532	0.192751	12.9458	2.48144e-38	1.8237e-36
ENSMUSG00000043510.12	Hscb	0.89067	1.7021	0.518748	2.79923	0.00512246	0.0298122
ENSMUSG00000043633.6	Fam221b	0.253286	1.31722	0.387885	2.75139	0.00593422	0.03385
ENSMUSG00000043635.12	Adamts3	2.17197	3.92383	0.830969	4.42114	9.81807e-06	0.000107189
ENSMUSG00000043716.13	Rpl7	153.972	2.92334	0.097799	27.335	1.62737e-164	6.53821e-161
ENSMUSG00000043801.7	Oaz1-ps	6.46626	1.4332	0.150543	7.85955	3.85501e-15	1.15296e-13
ENSMUSG00000043889.6	Gm8399	3.77458	1.07593	0.164941	5.00745	5.51564e-07	7.45292e-06
ENSMUSG00000044018.3	Mrpl50	2.84484	1.26784	0.381928	2.66501	0.00769867	0.0424456
ENSMUSG00000044080.9	S100a1	4.6131	2.10444	0.32676	5.67523	1.38505e-08	2.32508e-07
ENSMUSG00000044155.11	Lsm8	6.11899	1.30129	0.256217	4.10312	4.07613e-05	0.000399753
ENSMUSG00000044167.6	Foxo1	15.4552	1.04714	0.221219	3.60342	0.000314063	0.00252697
ENSMUSG00000044221.14	Grsf1	10.2796	1.36534	0.246732	4.52043	6.1715e-06	7.02938e-05
ENSMUSG00000044231.3	Nhlrc1	0.859315	2.59755	0.901838	2.60307	0.00923932	0.0493843
ENSMUSG00000044285.8	Gm1821	14.132	1.30397	0.156649	6.72825	1.71715e-11	3.86135e-10
ENSMUSG00000044393.15	Dsg2	17.5445	1.15355	0.282219	3.2016	0.00136667	0.00939139
ENSMUSG00000044408.7	Sptssa	8.53717	2.3249	0.267708	7.75061	9.145e-15	2.66243e-13
ENSMUSG00000044424.4	Gm9493	0.52114	1.47934	0.361866	3.39721	0.000680755	0.00502766
ENSMUSG00000044502.16	Bod1	3.47321	1.9919	0.345052	5.04823	4.45928e-07	6.14962e-06
ENSMUSG00000044533.15	Rps2	137.143	3.33593	0.134146	23.0042	4.2343e-117	2.5518e-114
ENSMUSG00000044573.16	Acp1	7.72682	1.75117	0.273838	5.48198	4.20591e-08	6.62076e-07
ENSMUSG00000044600.14	Smim7	10.9926	1.4775	0.262264	4.6804	2.8631e-06	3.45089e-05
ENSMUSG00000044609.6	Gm9294	0.441912	1.89324	0.275215	5.97074	2.36187e-09	4.26162e-08
ENSMUSG00000044627.11	Swi5	11.9075	2.30404	0.202698	10.1335	3.92335e-24	1.84719e-22
ENSMUSG00000044709.6	Gemin7	6.33983	1.31868	0.251159	4.255	2.09048e-05	0.000217587
ENSMUSG00000044751.5	Gm12231	0.540885	1.98547	0.296239	5.85832	4.67561e-09	8.26321e-08
ENSMUSG00000044792.7	Isca1	6.17497	1.46348	0.340097	3.56804	0.000359666	0.00286331
ENSMUSG00000044894.14	Uqcrq	8.28246	2.85111	0.199032	13.0688	4.96471e-39	3.81144e-37
ENSMUSG00000044986.10	Tst	3.21262	1.98284	0.490755	3.53097	0.000414042	0.00325323
ENSMUSG00000045055.5	Rpsa-ps2	1.26449	2.79264	0.245502	10.3569	3.89426e-25	1.90803e-23
ENSMUSG00000045128.9	Rpl18a	171.266	2.27868	0.110837	18.3033	7.78997e-75	1.38077e-72
ENSMUSG00000045160.14	Bola3	1.57201	1.69766	0.391733	3.69553	0.00021943	0.00183284
ENSMUSG00000045193.13	Cirbp	8.0082	1.03658	0.253847	3.09864	0.00194409	0.0127418
ENSMUSG00000045211.5	Nudt18	2.24381	2.14794	0.515856	3.6792	0.000233964	0.00193946
ENSMUSG00000045237.5	1110012L19Rik	2.47293	2.19775	0.478173	4.07331	4.6349e-05	0.00044871
ENSMUSG00000045257.10	Morn2	1.20252	1.58935	0.457404	2.92816	0.00340974	0.0210865
ENSMUSG00000045273.8	Cenph	0.815049	1.95212	0.612595	2.77854	0.0054603	0.0315196
ENSMUSG00000045319.13	Proser2	1.73173	4.60904	0.700229	6.22516	4.81065e-10	9.2921e-09
ENSMUSG00000045394.9	Epcam	14.8944	0.974914	0.242232	2.99264	0.00276573	0.0175264
ENSMUSG00000045427.13	Hnrnph2	12.0459	1.19172	0.263073	3.57968	0.000344022	0.00274239
ENSMUSG00000045435.9	Tmem60	2.53564	1.73927	0.425811	3.49748	0.000469685	0.00364059
ENSMUSG00000045545.8	Krt14	541.206	1.59086	0.191226	7.01191	2.35084e-12	5.71248e-11
ENSMUSG00000045629.8	Sh3tc2	3.86773	2.16087	0.580369	3.29251	0.000992971	0.00703189
ENSMUSG00000045799.6	Gm9800	1.3604	1.72486	0.238497	6.18398	6.25033e-10	1.1958e-08
ENSMUSG00000045854.4	Lyrm2	0.966155	1.89525	0.487796	3.37282	0.000744028	0.00543502
ENSMUSG00000045917.17	Tmem268	1.58064	2.79278	0.694558	3.66101	0.000251227	0.00207542
ENSMUSG00000045948.8	Mrps12	2.7022	2.36767	0.352547	6.00677	1.89254e-09	3.45095e-08
ENSMUSG00000045969.8	Ing1	3.15606	1.98829	0.350878	4.95412	7.26582e-07	9.61305e-06
ENSMUSG00000045996.12	Polr2k	2.51914	2.96026	0.287698	9.42051	4.48906e-21	1.84036e-19
ENSMUSG00000046056.15	Sbsn	33.0706	1.56712	0.260852	5.04929	4.43462e-07	6.12262e-06
ENSMUSG00000046229.10	Scand1	2.13032	1.82297	0.286945	5.48179	4.2105e-08	6.62076e-07
ENSMUSG00000046330.10	Rpl37a	46.7206	2.64153	0.13309	17.9693	3.38814e-72	5.37332e-70
ENSMUSG00000046352.7	Gjb2	24.3677	2.42601	0.55986	3.88671	0.000101613	0.000918785
ENSMUSG00000046364.14	Rpl27a	63.8221	2.15349	0.120557	15.7892	3.69518e-56	4.2825e-54
ENSMUSG00000046402.10	Rbp1	0.986547	2.63431	0.659887	3.61322	0.000302421	0.00244145
ENSMUSG00000046432.12	Bex3	5.70736	1.25241	0.262472	3.81911	0.000133934	0.00117404
ENSMUSG00000046591.10	Ticrr	1.99264	2.25659	0.668177	3.00307	0.00267269	0.0169865
ENSMUSG00000046721.11	Rpl14-ps1	3.07625	2.65261	0.183081	13.1232	2.42566e-39	1.87413e-37
ENSMUSG00000046756.10	Mrps7	3.78691	2.02049	0.379263	4.66823	3.03801e-06	3.64349e-05
ENSMUSG00000046768.13	Rhoj	2.28186	2.01406	0.621762	2.83719	0.00455122	0.0269827
ENSMUSG00000046785.8	Epm2aip1	11.8538	1.16932	0.252514	3.64067	0.000271929	0.00223572
ENSMUSG00000046794.9	Ppp1r3b	5.73992	1.56758	0.486435	2.70864	0.00675603	0.0379275
ENSMUSG00000046807.10	Lrrc75b	7.13078	2.73647	0.569269	4.36783	1.25485e-05	0.000134921
ENSMUSG00000046897.17	Zfp740	8.05373	1.29946	0.291628	3.59862	0.000319914	0.00256719
ENSMUSG00000047084.8	Ngrn	3.24451	1.62279	0.41192	3.33266	0.000860193	0.00616404
ENSMUSG00000047187.9	Rab2a	16.9032	1.20255	0.185207	5.14317	2.70137e-07	3.81707e-06
ENSMUSG00000047215.14	Rpl9	78.3094	2.91276	0.118543	22.4625	9.66449e-112	4.16022e-109
ENSMUSG00000047260.4	Emc6	3.4136	1.44258	0.371698	3.20847	0.00133445	0.0091909
ENSMUSG00000047412.16	Zbtb44	11.8768	1.82386	0.246911	6.3742	1.8392e-10	3.70701e-09
ENSMUSG00000047648.13	Fbxo30	8.32407	1.26608	0.335245	3.03085	0.00243863	0.0156428
ENSMUSG00000047649.9	Cd3eap	3.10806	2.35571	0.412865	5.10024	3.39218e-07	4.75418e-06
ENSMUSG00000047675.15	Rps8	129.11	3.27274	0.126371	23.9196	1.91543e-126	1.64904e-123
ENSMUSG00000047714.14	Ppp1r2	7.75437	0.943971	0.263072	2.63795	0.00834088	0.0453054
ENSMUSG00000047721.8	Bola2	2.98255	1.75382	0.278756	5.39474	6.86246e-08	1.05771e-06
ENSMUSG00000047843.16	Bri3	4.31304	2.72951	0.273321	9.07178	1.17083e-19	4.58183e-18
ENSMUSG00000047881.14	Rell1	7.97719	2.42505	0.296845	7.32725	2.3493e-13	6.18257e-12
ENSMUSG00000047945.6	Marcksl1	11.3644	1.17211	0.215956	4.26991	1.95555e-05	0.000204425
ENSMUSG00000047963.7	Stbd1	2.14607	3.74693	0.675515	5.17668	2.25866e-07	3.23322e-06
ENSMUSG00000047965.9	Rpl9-ps7	0.45908	1.82346	0.352317	4.46604	7.96806e-06	8.84337e-05
ENSMUSG00000048007.4	Timm8a1	2.5038	2.01558	0.451713	3.90864	9.28179e-05	0.000846885
ENSMUSG00000048087.6	Gm4737	3.52924	1.96539	0.326338	5.25649	1.46834e-07	2.16621e-06
ENSMUSG00000048100.13	Taf13	2.99035	2.65481	0.407631	5.89948	3.64648e-09	6.48245e-08
ENSMUSG00000048164.9	Gm7204	0.233277	1.67698	0.348808	4.09103	4.29469e-05	0.000419141
ENSMUSG00000048234.13	Rnf149	4.17574	1.93828	0.370441	4.55749	5.17694e-06	5.97107e-05
ENSMUSG00000048332.13	Lhfp	4.41897	1.91924	0.561004	2.97545	0.00292556	0.0184231
ENSMUSG00000048537.16	Phldb1	9.09618	1.56836	0.389343	3.38611	0.000708918	0.0052006
ENSMUSG00000048538.7	Gm9826	0.320918	2.10139	0.487045	3.80128	0.000143952	0.00125274
ENSMUSG00000048706.3	Lurap1l	1.72735	2.37053	0.649069	3.26702	0.00108684	0.00763993
ENSMUSG00000048758.14	Rpl29	50.1808	1.57694	0.130995	10.1297	4.07971e-24	1.91334e-22
ENSMUSG00000049124.4	Gm8186	0.605056	1.83369	0.300359	5.27267	1.34456e-07	1.99581e-06
ENSMUSG00000049517.8	Rps23	64.2654	3.1512	0.132022	21.9751	4.9866e-107	1.82132e-104
ENSMUSG00000049709.4	Nlrp10	2.79873	2.14444	0.612756	3.09167	0.00199032	0.0130235
ENSMUSG00000049751.6	Rpl36al	14.8556	3.0586	0.188685	14.8851	4.11572e-50	4.03307e-48
ENSMUSG00000049760.6	2410015M20Rik	5.39303	2.48137	0.253147	8.81449	1.20227e-18	4.45875e-17
ENSMUSG00000049775.16	Tmsb4x	32.7084	2.4179	0.169499	12.79	1.86413e-37	1.31394e-35
ENSMUSG00000049792.6	Bag5	3.79158	1.72088	0.42776	3.43857	0.000584798	0.00438071
ENSMUSG00000049881.13	2810025M15Rik	1.62327	2.3334	0.467529	4.45619	8.34287e-06	9.24234e-05
ENSMUSG00000049960.4	Mrps16	2.67018	1.662	0.33291	4.24139	2.22139e-05	0.000229626
ENSMUSG00000050017.11	Pitpnb	14.5509	0.944139	0.224253	3.09533	0.00196592	0.0128779
ENSMUSG00000050029.7	Rap2c	4.05669	1.68796	0.422534	3.40318	0.000666068	0.00492523
ENSMUSG00000050212.4	Eva1b	0.990476	2.56813	0.666938	3.47579	0.00050936	0.00391039
ENSMUSG00000050299.8	Gm9843	2.897	2.6494	0.194557	12.3326	6.04601e-35	3.85569e-33
ENSMUSG00000050490.7	Gm8394	0.423759	1.37309	0.327855	3.42557	0.000613514	0.00456181
ENSMUSG00000050552.8	Lamtor4	2.15034	3.33936	0.305219	10.1218	4.42284e-24	2.06622e-22
ENSMUSG00000050608.11	Minos1	10.6496	1.63843	0.208516	6.65862	2.76418e-11	6.10196e-10
ENSMUSG00000050621.7	Rps27rt	4.41938	2.52761	0.182967	12.4482	1.43015e-35	9.47118e-34
ENSMUSG00000050628.6	Ubald2	2.37286	0.925569	0.248997	2.71317	0.00666438	0.0374849
ENSMUSG00000050708.16	Ftl1	102.836	1.50961	0.122862	10.2523	1.156e-24	5.61825e-23
ENSMUSG00000050732.9	Vamp8	11.9756	1.43444	0.214548	5.52063	3.37788e-08	5.35001e-07
ENSMUSG00000050856.16	Atp5k	2.57719	2.63306	0.243646	9.78081	1.36113e-22	5.98749e-21
ENSMUSG00000050953.10	Gja1	153.861	2.0771	0.170696	10.7039	9.763e-27	5.11624e-25
ENSMUSG00000050965.14	Prkca	5.21825	2.36762	0.376213	5.62877	1.815e-08	2.99673e-07
ENSMUSG00000051118.9	Olfr77	0.221272	1.76416	0.343078	4.41346	1.01734e-05	0.000110768
ENSMUSG00000051154.11	Commd3	5.89119	1.70943	0.284304	5.13333	2.84656e-07	4.01282e-06
ENSMUSG00000051185.9	Fam174a	3.31693	1.57068	0.349517	3.77858	0.000157723	0.00136178
ENSMUSG00000051223.14	Bzw1	16.5589	1.36576	0.22253	5.01396	5.33201e-07	7.23724e-06
ENSMUSG00000051234.6	Rnf7	6.98102	2.55423	0.262284	8.78527	1.55993e-18	5.76742e-17
ENSMUSG00000051255.6	Gm6563	0.492304	1.54595	0.332687	3.89541	9.80312e-05	0.000889067
ENSMUSG00000051256.10	Jagn1	3.697	1.68378	0.414202	3.46155	0.000537065	0.00407892
ENSMUSG00000051316.8	Taf7	2.07699	2.09759	0.454878	4.06173	4.87095e-05	0.000467805
ENSMUSG00000051319.6	1500011K16Rik	1.47113	2.73508	0.329973	7.53117	5.02884e-14	1.37756e-12
ENSMUSG00000051339.10	2900026A02Rik	31.1254	1.00346	0.209305	3.59982	0.000318442	0.00255708
ENSMUSG00000051355.18	Commd1	3.79072	2.34792	0.292428	7.17415	7.27578e-13	1.85402e-11
ENSMUSG00000051518.8	Rps19bp1	1.42273	1.91252	0.409989	4.05504	5.01251e-05	0.00047949
ENSMUSG00000051579.10	Tceal8	2.74579	2.33906	0.330198	6.3267	2.50461e-10	4.98977e-09
ENSMUSG00000051671.7	Coa6	0.612999	1.98613	0.597428	2.90601	0.00366067	0.022397
ENSMUSG00000051934.5	Spats2	2.14548	1.65081	0.405566	3.45397	0.0005524	0.00418221
ENSMUSG00000051989.11	Smim11	1.66507	1.84334	0.337194	4.7253	2.29776e-06	2.83179e-05
ENSMUSG00000052033.13	Pfdn4	0.791889	2.04594	0.464486	3.86651	0.000110405	0.000990114
ENSMUSG00000052144.8	Ppp4r2	4.37546	1.22196	0.25699	3.78208	0.000155521	0.00134469
ENSMUSG00000052146.16	Rps10	66.7595	3.31797	0.131025	23.4151	2.99928e-121	2.25939e-118
ENSMUSG00000052253.6	Zfp622	4.70643	1.19896	0.340696	2.78535	0.00534696	0.0309246
ENSMUSG00000052419.7	2610001J05Rik	2.92116	1.45229	0.348571	3.4492	0.000562246	0.00423812
ENSMUSG00000052428.10	Tmco1	5.85496	2.38011	0.287734	7.40305	1.33094e-13	3.55694e-12
ENSMUSG00000052560.15	Cpne8	20.3276	1.00216	0.223396	3.36692	0.000760115	0.00554004
ENSMUSG00000052681.8	Rap1b	11.4685	1.38719	0.241249	4.71376	2.43189e-06	2.98488e-05
ENSMUSG00000052738.14	Suclg1	6.82493	2.35732	0.258657	8.14713	3.72666e-16	1.18204e-14
ENSMUSG00000052825.6	Gm9892	0.332725	1.48081	0.37835	3.2531	0.00114153	0.00799467
ENSMUSG00000052833.9	Sae1	13.7132	1.58471	0.237029	5.631	1.79171e-08	2.96234e-07
ENSMUSG00000052837.6	Junb	31.4982	1.64627	0.270942	5.15337	2.55845e-07	3.62789e-06
ENSMUSG00000052906.7	Ubxn8	1.50959	2.21562	0.525485	3.74058	0.000183599	0.0015595
ENSMUSG00000052997.15	Uba2	16.2532	1.22724	0.207483	4.70999	2.47731e-06	3.03445e-05
ENSMUSG00000053012.17	Krcc1	4.55081	1.73969	0.288179	5.16932	2.3495e-07	3.34735e-06
ENSMUSG00000053038.8	Gm6180	0.236608	1.09488	0.319518	2.64423	0.00818763	0.0445734
ENSMUSG00000053173.12	Rpl18-ps2	0.575808	1.78271	0.305659	5.01445	5.31864e-07	7.22723e-06
ENSMUSG00000053317.11	Sec61b	6.62341	3.12259	0.220853	13.0068	1.11876e-38	8.48079e-37
ENSMUSG00000053332.13	Gas5	25.1516	1.45107	0.166574	7.21042	5.57789e-13	1.43043e-11
ENSMUSG00000053398.11	Phgdh	19.3747	1.11371	0.29174	2.96056	0.0030708	0.0192372
ENSMUSG00000053453.9	Thoc7	5.7924	1.17902	0.254322	3.65291	0.000259281	0.00213902
ENSMUSG00000053522.11	Lgals7	72.4294	2.43037	0.137517	15.8553	1.29265e-56	1.52748e-54
ENSMUSG00000053560.5	Ier2	25.1894	2.36929	0.283811	7.46728	8.18695e-14	2.2125e-12
ENSMUSG00000053565.10	Eif3k	22.5852	1.89814	0.164291	10.0318	1.10456e-23	5.10088e-22
ENSMUSG00000053617.12	Sh3pxd2a	37.2472	0.763235	0.155383	3.30304	0.000956433	0.00677713
ENSMUSG00000053644.13	Aldh7a1	4.69725	1.35884	0.371626	2.98375	0.00284736	0.0179889
ENSMUSG00000053768.13	Chchd3	8.68411	1.07754	0.256985	3.22019	0.00128105	0.00887382
ENSMUSG00000053801.18	Grwd1	4.40122	1.60937	0.416609	3.26294	0.00110264	0.00773578
ENSMUSG00000053907.10	Mat2a	46.8749	1.02747	0.174861	4.44625	8.73803e-06	9.65348e-05
ENSMUSG00000053916.4	Nanp	1.50611	1.98927	0.631414	2.75456	0.00587706	0.0335717
ENSMUSG00000053931.11	Cnn3	5.37463	2.81492	0.450256	5.69659	1.22227e-08	2.07493e-07
ENSMUSG00000054065.12	Pkp3	56.4484	0.943197	0.131049	5.28959	1.2259e-07	1.82869e-06
ENSMUSG00000054091.9	1810037I17Rik	2.91014	2.00547	0.288438	6.08612	1.15681e-09	2.15171e-08
ENSMUSG00000054146.8	Krt15	765.392	1.5315	0.18623	6.88128	5.93157e-12	1.38285e-10
ENSMUSG00000054252.18	Fgfr3	66.5719	1.01128	0.195259	3.89881	9.66684e-05	0.000878029
ENSMUSG00000054428.12	Atpif1	15.9995	2.29456	0.180721	11.3133	1.12717e-29	6.2607e-28
ENSMUSG00000054545.17	Ugt1a6a	4.88814	2.23631	0.461941	4.29993	1.70854e-05	0.000180009
ENSMUSG00000054716.4	Zfp771	3.55124	1.60145	0.387147	3.4908	0.000481581	0.00372083
ENSMUSG00000054717.7	Hmgb2	6.46459	2.81848	0.264806	9.6995	3.02986e-22	1.30425e-20
ENSMUSG00000054720.12	Lrrc8c	4.4244	1.99338	0.515872	3.37948	0.000726218	0.0053178
ENSMUSG00000054766.13	Set	29.6331	1.30869	0.152645	6.93566	4.04316e-12	9.53663e-11
ENSMUSG00000055041.8	Commd5	1.49011	1.92733	0.576653	2.90873	0.00362896	0.0222143
ENSMUSG00000055044.12	Pdlim1	12.5566	1.52655	0.255288	5.00043	5.72027e-07	7.69491e-06
ENSMUSG00000055093.10	Gm8430	3.18058	3.07425	0.221375	12.7578	2.82221e-37	1.95495e-35
ENSMUSG00000055302.5	Mrfap1	27.3065	2.4338	0.151638	14.4014	5.07058e-47	4.66532e-45
ENSMUSG00000055368.14	Slc6a2	3.38327	2.55829	0.666148	3.46513	0.000529969	0.00403775
ENSMUSG00000055538.7	Zcchc24	1.02938	2.34523	0.795193	2.63487	0.00841686	0.0456358
ENSMUSG00000055639.16	Dach1	2.24756	2.00654	0.460557	3.81394	0.00013677	0.00119282
ENSMUSG00000055681.14	Cope	19.8785	0.782036	0.183672	2.89667	0.00377149	0.0229585
ENSMUSG00000055760.12	Gemin6	0.814855	1.81962	0.597394	2.62744	0.00860291	0.0464565
ENSMUSG00000055762.16	Eef1d	21.5419	1.88852	0.168144	9.74475	1.94248e-22	8.45222e-21
ENSMUSG00000055835.10	Zfp1	1.99767	1.59759	0.485108	2.77792	0.00547087	0.0315655
ENSMUSG00000055839.6	Elob	12.378	1.61838	0.164345	8.32625	8.34403e-17	2.78589e-15
ENSMUSG00000055937.1	Krt28	2.39284	4.55352	0.951585	4.52248	6.11194e-06	6.97295e-05
ENSMUSG00000055943.5	Emc7	5.16287	1.58981	0.296574	4.51763	6.25346e-06	7.11065e-05
ENSMUSG00000056076.13	Eif3b	21.9387	0.897569	0.217282	2.98032	0.00287945	0.0181707
ENSMUSG00000056121.16	Fez2	2.92524	1.47582	0.399056	3.07181	0.00212765	0.0138395
ENSMUSG00000056427.10	Slit3	5.19376	2.0917	0.691925	2.66171	0.00777445	0.0427099
ENSMUSG00000056501.3	Cebpb	1.68913	1.88268	0.401235	4.06914	4.7188e-05	0.000455213
ENSMUSG00000056579.18	Tug1	19.7222	0.832468	0.168282	3.46127	0.000537628	0.00408062
ENSMUSG00000056612.7	Ppp1r14b	3.42842	2.01882	0.305296	5.79378	6.88213e-09	1.1987e-07
ENSMUSG00000056629.16	Fkbp2	3.38704	2.0255	0.306869	5.78586	7.21412e-09	1.2511e-07
ENSMUSG00000056673.14	Kdm5d	4.22915	4.31028	0.430727	9.42657	4.23723e-21	1.74305e-19
ENSMUSG00000056836.8	Gm6851	0.365835	2.01733	0.518304	3.40983	0.000650032	0.00481551
ENSMUSG00000057036.7	Gm7536	20.0997	2.88208	0.168306	15.6386	3.97078e-55	4.39081e-53
ENSMUSG00000057092.12	Fxyd3	38.6917	1.1948	0.116444	8.11374	4.90841e-16	1.52085e-14
ENSMUSG00000057113.13	Npm1	53.1764	1.03022	0.115422	6.75974	1.38236e-11	3.13188e-10
ENSMUSG00000057134.6		6.42236	1.12983	0.319821	2.751	0.00594132	0.0338745
ENSMUSG00000057278.8	Snrpg	9.66796	2.76025	0.190106	13.2045	8.2692e-40	6.43024e-38
ENSMUSG00000057315.14	Arhgap24	9.90441	1.37255	0.310066	3.62034	0.000294211	0.00239118
ENSMUSG00000057322.12	Rpl38	20.7415	3.07628	0.156458	18.0642	6.10286e-73	9.94023e-71
ENSMUSG00000057388.9	Mrpl18	5.12308	3.1806	0.293583	9.98221	1.82364e-23	8.32588e-22
ENSMUSG00000057411.9	Fam173a	3.68762	1.33218	0.373816	2.89496	0.00379212	0.0230724
ENSMUSG00000057497.8	Fam136a	3.68118	2.41281	0.391443	5.52523	3.29057e-08	5.2462e-07
ENSMUSG00000057522.15	Spop	12.6557	1.69146	0.230665	6.24913	4.12758e-10	8.03711e-09
ENSMUSG00000057531.14	Dtnbp1	2.13855	1.5136	0.464115	2.72261	0.00647684	0.0365304
ENSMUSG00000057561.10	Eif1a	7.80311	1.52905	0.339227	3.7705	0.000162924	0.00140066
ENSMUSG00000057657.4	Rps18-ps3	1.89017	2.68937	0.352634	6.91756	4.5949e-12	1.07958e-10
ENSMUSG00000057666.18	Gapdh	61.4905	0.983958	0.112088	6.54805	5.82928e-11	1.24796e-09
ENSMUSG00000057841.5	Rpl32	80.3598	2.1117	0.107859	17.2605	9.32804e-67	1.37111e-64
ENSMUSG00000057863.6	Rpl36	34.0536	2.64582	0.145569	16.4583	7.31012e-61	9.27462e-59
ENSMUSG00000058013.11	11-Sep	6.92839	1.24902	0.379212	2.63446	0.00842717	0.0456712
ENSMUSG00000058022.14	Adtrp	0.852875	2.65213	0.717682	3.34706	0.000816732	0.00589113
ENSMUSG00000058064.6	Gm10036	0.876096	2.24038	0.262417	7.58481	3.3298e-14	9.24748e-13
ENSMUSG00000058126.7	Tpm3-rs7	2.28613	1.73528	0.27909	5.32188	1.02701e-07	1.55314e-06
ENSMUSG00000058135.12	Gstm1	16.0121	1.59072	0.272137	4.92665	8.36534e-07	1.09595e-05
ENSMUSG00000058174.7	Gm5148	1.16456	2.41755	0.295068	7.34593	2.0433e-13	5.41272e-12
ENSMUSG00000058267.13	Mrps14	6.1878	1.75356	0.247205	6.08226	1.18503e-09	2.20079e-08
ENSMUSG00000058317.12	Ube2e2	1.81601	2.56352	0.431713	5.35893	8.37164e-08	1.27888e-06
ENSMUSG00000058388.14	Phtf1	3.06882	1.36876	0.385751	2.90022	0.00372906	0.0227576
ENSMUSG00000058443.5	Rpl10-ps3	4.45943	2.66364	0.210387	11.4724	1.81507e-30	1.02709e-28
ENSMUSG00000058492.5	Scp2-ps2	0.766487	1.4371	0.419252	2.83148	0.00463334	0.0273496
ENSMUSG00000058546.8	Rpl23a	66.6053	2.60173	0.121346	19.3804	1.12978e-83	2.38899e-81
ENSMUSG00000058558.12	Rpl5	171.069	2.35979	0.106724	19.7687	5.53526e-87	1.28301e-84
ENSMUSG00000058569.8	Tmed9	9.53453	2.59682	0.239717	9.78995	1.2436e-22	5.4905e-21
ENSMUSG00000058600.13	Rpl30	62.3893	3.70276	0.135188	25.5403	7.03005e-144	1.41222e-140
ENSMUSG00000058603.10	Rpl28-ps1	3.79712	3.19801	0.188825	15.6124	5.9969e-55	6.45363e-53
ENSMUSG00000058709.11	Egln2	6.02632	1.15358	0.343015	2.63425	0.00843245	0.0456793
ENSMUSG00000058773.2	Hist1h1b	2.89877	2.25543	0.697272	2.87611	0.00402606	0.024329
ENSMUSG00000058809.8	Hspd1-ps3	0.548541	1.60013	0.287603	4.69442	2.67361e-06	3.24195e-05
ENSMUSG00000058833.11	Rex1bd	4.39019	1.88333	0.260241	6.27621	3.46933e-10	6.81039e-09
ENSMUSG00000058838.9	Rps27a-ps2	2.15295	2.43905	0.248211	8.81932	1.15156e-18	4.29714e-17
ENSMUSG00000058927.6	Gm10053	2.70971	1.64409	0.390915	3.56621	0.000362182	0.00287764
ENSMUSG00000059005.13	Hnrnpa3	32.205	0.747501	0.124774	3.98723	6.68482e-05	0.000626047
ENSMUSG00000059070.16	Rpl18	55.1894	1.81043	0.114335	13.6478	2.08068e-42	1.74155e-40
ENSMUSG00000059195.10	Gm12715	13.5346	0.686208	0.141444	3.08397	0.00204261	0.0133512
ENSMUSG00000059208.15	Hnrnpm	29.3811	0.867331	0.157257	3.92563	8.65045e-05	0.000794694
ENSMUSG00000059278.9	Naa38	3.02664	2.63956	0.308906	7.73556	1.02949e-14	2.98281e-13
ENSMUSG00000059288.14	Cdyl	1.55484	2.02399	0.481905	3.6812	0.000232143	0.00192568
ENSMUSG00000059291.15	Rpl11	63.171	3.19258	0.134124	21.9392	1.09745e-106	3.89046e-104
ENSMUSG00000059447.13	Hadhb	18.1766	2.40077	0.211375	10.1752	2.55981e-24	1.22434e-22
ENSMUSG00000059534.8	Uqcr10	5.75545	3.35597	0.230522	13.4737	2.23454e-41	1.80758e-39
ENSMUSG00000059602.14	Syn3	1.12339	2.21763	0.698122	2.81846	0.00482541	0.028315
ENSMUSG00000059734.7	Ndufs8	9.90521	1.43064	0.261853	4.5088	6.51961e-06	7.35776e-05
ENSMUSG00000059743.12	Fdps	10.786	1.32393	0.359509	2.9872	0.00281546	0.0178322
ENSMUSG00000059775.5	Rps26-ps1	3.32296	1.77418	0.171566	8.88394	6.45311e-19	2.43061e-17
ENSMUSG00000060019.6	Gm10073	1.64815	2.3578	0.219191	9.61627	6.82601e-22	2.90721e-20
ENSMUSG00000060032.6	H2afj	6.34495	1.6373	0.256757	5.40318	6.54706e-08	1.01429e-06
ENSMUSG00000060036.14	Rpl3	143.846	2.77992	0.122822	20.5983	2.84439e-94	7.61855e-92
ENSMUSG00000060073.9	Psma3	15.1245	2.00569	0.202386	8.67494	4.13751e-18	1.4798e-16
ENSMUSG00000060126.14	Tpt1	218.363	3.6688	0.116187	29.425	2.62715e-190	3.1665e-186
ENSMUSG00000060143.7	Gm10076	16.9471	2.8083	0.135892	18.826	4.62336e-79	8.98795e-77
ENSMUSG00000060147.15	Serpinb6a	18.3918	2.09717	0.211843	8.71952	2.79378e-18	1.02351e-16
ENSMUSG00000060152.14	Pop5	2.97812	1.80578	0.404063	3.85035	0.000117948	0.0010484
ENSMUSG00000060377.4	Rpl36a-ps1	0.301537	1.78008	0.325874	4.69533	2.66181e-06	3.2309e-05
ENSMUSG00000060419.8	Rps16-ps2	6.89898	2.68637	0.156642	15.5538	1.50018e-54	1.58611e-52
ENSMUSG00000060438.5	Rps10-ps1	0.534275	2.06699	0.277462	6.54859	5.80848e-11	1.24572e-09
ENSMUSG00000060467.4	Gm10080	0.260652	1.70428	0.422756	3.44	0.000581707	0.0043657
ENSMUSG00000060636.14	Rpl35a	42.1019	3.07066	0.146255	19.2859	7.05282e-83	1.46565e-80
ENSMUSG00000060743.12	H3f3a	67.9488	1.20434	0.107186	8.9036	5.40642e-19	2.04917e-17
ENSMUSG00000060803.6	Gstp1	14.4847	1.13673	0.177562	4.9939	5.91735e-07	7.93346e-06
ENSMUSG00000060904.14	Arl1	12.6273	2.031	0.21875	8.1417	3.8978e-16	1.22344e-14
ENSMUSG00000060935.6	Tmem263	3.77903	1.75144	0.413265	3.63311	0.00028003	0.00229605
ENSMUSG00000060938.14	Rpl26	83.8205	3.82211	0.124157	28.771	4.94147e-182	2.97798e-178
ENSMUSG00000061032.9	Rrp1	25.4455	0.963695	0.179245	3.98167	6.84333e-05	0.0006394
ENSMUSG00000061104.5	Sap18b	1.37048	1.25726	0.359737	2.79998	0.00511064	0.0297721
ENSMUSG00000061111.8	Mcrip1	8.96139	1.51553	0.220967	5.72723	1.02082e-08	1.73785e-07
ENSMUSG00000061167.9	Rpl15-ps3	5.56655	3.88229	0.316145	11.4893	1.49272e-30	8.52692e-29
ENSMUSG00000061315.14	Naca	48.9028	2.59985	0.137179	17.1299	8.8843e-66	1.29015e-63
ENSMUSG00000061353.11	Cxcl12	25.4008	1.29582	0.334672	3.12489	0.0017787	0.011786
ENSMUSG00000061360.8	Phf5a	4.74209	2.21507	0.322046	6.10182	1.04866e-09	1.95658e-08
ENSMUSG00000061461.11	Smim20	3.20422	1.55014	0.422342	3.0784	0.00208117	0.0135811
ENSMUSG00000061474.11	Mrps36	2.25507	1.37342	0.353599	3.17709	0.00148759	0.0100787
ENSMUSG00000061477.4	Rps7	56.9521	2.51143	0.124854	18.1125	2.53725e-73	4.24742e-71
ENSMUSG00000061518.11	Cox5b	18.2218	1.81775	0.160362	9.77634	1.4226e-22	6.23514e-21
ENSMUSG00000061559.15	Wdr61	6.71768	1.67422	0.277587	5.1307	2.88668e-07	4.05988e-06
ENSMUSG00000061613.13	U2af1	9.77237	1.52432	0.221046	5.76496	8.16762e-09	1.40635e-07
ENSMUSG00000061665.7	Cd2ap	20.8915	0.957819	0.164837	4.29406	1.75437e-05	0.000184354
ENSMUSG00000061684.6	Rpl21-ps8	0.834922	2.11899	0.245846	7.60227	2.90971e-14	8.13707e-13
ENSMUSG00000061724.5	Gm2423	0.868012	1.6659	0.369076	3.83633	0.000124889	0.00110277
ENSMUSG00000061787.15	Rps17	79.2778	3.19844	0.128331	22.9752	8.24771e-117	4.51862e-114
ENSMUSG00000061848.5	Gm5805	0.444837	1.50767	0.266783	4.71418	2.42685e-06	2.98478e-05
ENSMUSG00000061904.12	Slc25a3	57.3857	0.969742	0.123007	5.85123	4.87962e-09	8.61114e-08
ENSMUSG00000061950.17	Ppp4r1	7.47081	1.25453	0.350361	2.86714	0.00414197	0.0248498
ENSMUSG00000061983.7	Rps12	120.571	3.14601	0.12404	23.3474	1.46472e-120	1.03849e-117
ENSMUSG00000062006.12	Rpl34	48.7425	4.03014	0.149224	25.332	1.42043e-141	2.44577e-138
ENSMUSG00000062014.13	Gmfb	6.78317	1.24969	0.325209	3.07399	0.00211217	0.0137536
ENSMUSG00000062054.7	Iah1	1.841	2.19931	0.465561	4.18701	2.82648e-05	0.000285084
ENSMUSG00000062070.12	Pgk1	12.8145	1.94456	0.263093	6.44094	1.18738e-10	2.44224e-09
ENSMUSG00000062083.1	Rpl13a-ps1	0.174026	1.622	0.473094	2.90005	0.00373103	0.0227581
ENSMUSG00000062098.11	Btbd3	13.1531	1.30968	0.270946	3.91105	9.18955e-05	0.000839103
ENSMUSG00000062169.13	Cnih4	7.28909	1.39008	0.279053	4.08554	4.39743e-05	0.000427437
ENSMUSG00000062248.5	Cks2	1.3664	2.43302	0.547569	3.98675	6.69855e-05	0.000626845
ENSMUSG00000062328.8	Rpl17	75.2419	1.5365	0.100734	12.7713	2.37017e-37	1.65131e-35
ENSMUSG00000062382.9	Ftl1-ps1	5.02061	1.5553	0.155326	8.40365	4.328e-17	1.47777e-15
ENSMUSG00000062397.8	Zfp706	22.6025	0.822577	0.186705	3.06675	0.00216399	0.0140305
ENSMUSG00000062456.4	Rpl9-ps6	4.00309	3.17075	0.188085	15.5289	2.21031e-54	2.31659e-52
ENSMUSG00000062461.7	Gm5453	0.297699	1.80764	0.384832	4.04758	5.17497e-05	0.000493855
ENSMUSG00000062580.9	Timm17a	3.84683	1.65976	0.311493	4.52581	6.01646e-06	6.88012e-05
ENSMUSG00000062611.4	Rps3a2	5.68435	2.85236	0.171064	15.2128	2.91028e-52	2.92314e-50
ENSMUSG00000062619.6	2310039H08Rik	0.895897	2.79556	0.543678	4.6821	2.8395e-06	3.4293e-05
ENSMUSG00000062647.16	Rpl7a	54.1461	2.50816	0.120011	18.8162	5.56001e-79	1.06373e-76
ENSMUSG00000062691.10	Cebpzos	1.65836	1.81223	0.393599	3.96908	7.21503e-05	0.000671527
ENSMUSG00000062762.17		8.46389	1.2205	0.303826	3.19427	0.00140185	0.00960028
ENSMUSG00000062797.13	Hikeshi	3.0032	1.60093	0.382319	3.5335	0.000410091	0.00322428
ENSMUSG00000062825.15	Actg1	348.565	1.38098	0.108977	10.3782	3.11606e-25	1.54559e-23
ENSMUSG00000062929.8	Cfl2	7.80096	1.25897	0.29611	3.40742	0.000655801	0.00485526
ENSMUSG00000062937.7	Mtap	4.90483	1.33105	0.384181	2.81391	0.00489431	0.0286364
ENSMUSG00000062963.10	Ufc1	4.39508	2.52515	0.304846	7.4633	8.43805e-14	2.27525e-12
ENSMUSG00000062991.9		1.91187	3.30695	0.754872	4.04963	5.12984e-05	0.000489936
ENSMUSG00000062997.6	Rpl35	42.6236	3.01402	0.137318	20.1286	4.14199e-90	9.78889e-88
ENSMUSG00000063019.5	Manbal	2.61149	2.04997	0.355328	5.06566	4.0699e-07	5.64494e-06
ENSMUSG00000063171.4	Rps4l	1.72481	2.96127	0.572449	4.73627	2.17691e-06	2.68835e-05
ENSMUSG00000063172.13	Hspb11	0.932884	2.18178	0.414293	4.66285	3.11865e-06	3.72538e-05
ENSMUSG00000063200.4	Nol7	3.50719	2.25568	0.30405	6.59655	4.20834e-11	9.1558e-10
ENSMUSG00000063236.6	1110038F14Rik	2.26811	1.35121	0.395312	2.78569	0.00534144	0.0309194
ENSMUSG00000063245.11	Zfp993	0.713127	1.70103	0.530195	2.73678	0.0062043	0.0352239
ENSMUSG00000063316.13	Rpl27	46.1816	2.68779	0.125714	19.3916	9.08808e-84	1.95605e-81
ENSMUSG00000063410.8	Stk24	7.69656	1.03017	0.249007	3.13312	0.00172961	0.0115113
ENSMUSG00000063412.4	Gm10131	2.57892	2.51541	0.285516	7.93444	2.11456e-15	6.3558e-14
ENSMUSG00000063450.14	Syne2	67.4027	0.732598	0.133875	3.60485	0.00031233	0.0025147
ENSMUSG00000063457.14	Rps15	88.9994	2.01118	0.111133	15.8475	1.46188e-56	1.71069e-54
ENSMUSG00000063480.8	Snu13	13.4867	2.98207	0.233102	11.7205	1.00065e-31	5.97069e-30
ENSMUSG00000063506.14	Arhgap22	1.27285	2.99828	0.767965	3.57865	0.00034537	0.00275132
ENSMUSG00000063524.13	Eno1	30.4787	0.929685	0.196943	3.45117	0.000558154	0.00421269
ENSMUSG00000063623.4		0.644401	1.44995	0.319023	3.76133	0.000169016	0.00144676
ENSMUSG00000063684.9	Gm13910	0.741393	1.83462	0.317937	4.98406	6.22652e-07	8.29262e-06
ENSMUSG00000063694.5	Cycs	8.50033	2.81453	0.250255	10.2477	1.21235e-24	5.86845e-23
ENSMUSG00000063714.15	Sp3os	0.771112	1.80321	0.473635	3.27934	0.0010405	0.00734732
ENSMUSG00000063787.4	Chchd1	2.81156	2.80893	0.303862	8.42137	3.72097e-17	1.27774e-15
ENSMUSG00000063882.12	Uqcrh	22.4715	2.95905	0.158393	17.1034	1.40106e-65	1.96361e-63
ENSMUSG00000063888.7	Rpl7l1	10.597	1.23919	0.254296	3.88991	0.000100282	0.000908118
ENSMUSG00000063889.16	Crem	0.886176	2.35158	0.800162	2.62644	0.00862833	0.0465729
ENSMUSG00000063902.13	Gm7964	3.56384	0.720431	0.13725	3.42756	0.000609032	0.00453787
ENSMUSG00000063954.7	Hist2h2aa2	2.1392	1.42454	0.403448	2.91125	0.00359991	0.02207
ENSMUSG00000064215.13	Ifi27	5.23118	2.13865	0.307924	6.13351	8.59612e-10	1.62142e-08
ENSMUSG00000064254.6	Ethe1	2.12377	2.00997	0.49612	3.54748	0.000388939	0.00307604
ENSMUSG00000064264.14	Zfp428	0.896448	2.24013	0.660888	3.01129	0.00260139	0.0165809
ENSMUSG00000064281.7	Rpl19-ps1	0.658291	2.05939	0.278751	6.49109	8.52192e-11	1.78324e-09
ENSMUSG00000064284.12	Cdpf1	1.74729	2.93292	0.532067	5.04244	4.59627e-07	6.31686e-06
ENSMUSG00000064326.13	Siva1	7.2651	2.05354	0.304197	5.92885	3.05064e-09	5.44731e-08
ENSMUSG00000064351.1	mt-Co1	642.333	0.505644	0.0477679	5.35181	8.70796e-08	1.32689e-06
ENSMUSG00000064354.1	mt-Co2	31.8479	2.18226	0.557844	3.4638	0.000532603	0.00405525
ENSMUSG00000064357.1	mt-Atp6	25.1887	1.65913	0.324646	4.34053	1.42138e-05	0.000151609
ENSMUSG00000064358.1	mt-Co3	97.8732	3.2916	0.243089	12.5123	6.39855e-36	4.28454e-34
ENSMUSG00000064363.1	mt-Nd4	137.526	0.774941	0.0628874	8.34731	6.98329e-17	2.33805e-15
ENSMUSG00000064373.12	Selenop	50.3971	1.25396	0.205485	4.8858	1.03012e-06	1.34082e-05
ENSMUSG00000065990.12	Aurkaip1	4.44411	2.57777	0.305096	7.62961	2.35465e-14	6.63097e-13
ENSMUSG00000066026.14	Dhrs3	8.75039	1.14765	0.262265	3.42268	0.000620069	0.00460487
ENSMUSG00000066037.14	Hnrnpr	16.0203	0.788765	0.191178	2.81814	0.0048303	0.028315
ENSMUSG00000066068.5	Gm13611	0.81818	1.72587	0.264697	5.57569	2.4655e-08	4.00392e-07
ENSMUSG00000066315.9	Gm12918	15.9622	3.69964	0.156043	22.107	2.70459e-108	1.0187e-105
ENSMUSG00000066362.5	Rps13-ps1	1.16126	2.86384	0.315249	8.29134	1.11976e-16	3.70783e-15
ENSMUSG00000066443.5	Gm10163	4.19726	2.13714	0.209407	9.01184	2.02635e-19	7.82807e-18
ENSMUSG00000066456.14	Hmgn3	1.97966	2.47574	0.400618	5.55577	2.76393e-08	4.45967e-07
ENSMUSG00000066487.3	Gm5786	0.352178	1.56273	0.423094	3.10269	0.00191772	0.0126032
ENSMUSG00000066551.12	Hmgb1	42.8667	1.0084	0.115852	6.54628	5.89895e-11	1.26064e-09
ENSMUSG00000066553.5	Gm6969	0.87927	1.59723	0.319506	4.2166	2.48011e-05	0.000253759
ENSMUSG00000066568.12	Lsm14a	8.00179	1.05955	0.232064	3.48847	0.000485788	0.00374853
ENSMUSG00000066724.3	Gm10175	2.20676	1.34178	0.247891	4.40426	1.06146e-05	0.000115259
ENSMUSG00000067017.5	Gm3608	1.2457	2.52249	0.330845	6.86875	6.4767e-12	1.50123e-10
ENSMUSG00000067038.6		8.1752	3.74656	0.172162	20.3097	1.0553e-91	2.70628e-89
ENSMUSG00000067058.7	Rps15a-ps5	0.337926	1.5469	0.36789	3.52525	0.00042308	0.00331129
ENSMUSG00000067121.2	Gm7027	0.693413	1.53326	0.273666	4.68915	2.7434e-06	3.3199e-05
ENSMUSG00000067148.15	Polr1c	4.55738	1.27078	0.328749	3.10505	0.00190246	0.0125234
ENSMUSG00000067158.9	Col4a4	9.12133	2.23399	0.476879	4.16035	3.17756e-05	0.000316261
ENSMUSG00000067161.6	Gm5560	0.258853	1.57882	0.40686	3.26604	0.00109063	0.00766049
ENSMUSG00000067194.6	Eif1ax	10.804	1.26913	0.225887	4.51166	6.43208e-06	7.28046e-05
ENSMUSG00000067274.10	Rplp0	283.029	1.99327	0.102951	16.933	2.56934e-64	3.47957e-62
ENSMUSG00000067288.13	Rps28	37.579	2.33085	0.144398	14.4105	4.44633e-47	4.12243e-45
ENSMUSG00000067344.7	Rps25-ps1	0.855772	1.90413	0.275974	5.99378	2.05021e-09	3.7104e-08
ENSMUSG00000067367.9	Lyar	2.70811	1.61396	0.361516	3.77288	0.000161372	0.0013883
ENSMUSG00000067547.6	Gm7666	1.14073	1.67642	0.400909	3.55798	0.000373725	0.00296349
ENSMUSG00000067575.5	Rpl35a-ps3	1.783	3.22831	0.472963	6.29713	3.03204e-10	6.00085e-09
ENSMUSG00000067608.5	Pcna-ps2	0.556965	1.75454	0.37284	4.03536	5.45192e-05	0.000518234
ENSMUSG00000067719.5	Gm10221	0.555948	1.89689	0.350192	4.70282	2.56593e-06	3.12711e-05
ENSMUSG00000067780.3	Pi15	9.94224	2.87677	0.543219	4.83556	1.32774e-06	1.7061e-05
ENSMUSG00000067818.6	Myl9	6.08271	3.12262	0.526681	5.45419	4.91965e-08	7.69087e-07
ENSMUSG00000067847.13	Romo1	4.46873	1.88623	0.214177	7.63961	2.17874e-14	6.14996e-13
ENSMUSG00000067870.5	Rpl31-ps8	9.04747	3.12179	0.157196	18.2689	1.46426e-74	2.48573e-72
ENSMUSG00000068039.13	Tcp1	34.0328	1.13214	0.16456	5.36057	8.29607e-08	1.26894e-06
ENSMUSG00000068141.5	Gm10232	0.457768	1.93351	0.345095	4.8784	1.06949e-06	1.38907e-05
ENSMUSG00000068184.7	Ndufaf2	1.74614	1.62589	0.396663	3.46867	0.000523035	0.00399249
ENSMUSG00000068220.6	Lgals1	6.32111	3.06726	0.30461	9.24872	2.27192e-20	9.06737e-19
ENSMUSG00000068240.5	Gm11808	8.46374	3.15684	0.176316	16.4866	4.58006e-61	5.87271e-59
ENSMUSG00000068290.11	Ddrgk1	3.13815	1.79566	0.315099	4.9053	9.32863e-07	1.21818e-05
ENSMUSG00000068329.12	Htra2	1.93342	1.62567	0.477238	2.88256	0.00394462	0.023922
ENSMUSG00000068391.8	Chrac1	3.69908	2.02322	0.372183	4.76439	1.89426e-06	2.37088e-05
ENSMUSG00000068396.9	Rpl34-ps1	4.49117	3.61731	0.161862	20.8035	4.02182e-96	1.1017e-93
ENSMUSG00000068457.14	Uty	3.02882	4.01182	0.426761	8.81483	1.19862e-18	4.45875e-17
ENSMUSG00000068523.12	Gng5	16.173	2.60307	0.181558	12.9604	2.05173e-38	1.51715e-36
ENSMUSG00000068699.12	Flnc	8.5103	1.61742	0.499289	2.73873	0.00616768	0.0350491
ENSMUSG00000068706.3	Gm10250	0.342059	1.37565	0.340174	3.30905	0.000936134	0.00664892
ENSMUSG00000068739.13	Sars	11.5926	0.921375	0.2557	2.62563	0.0086488	0.0466416
ENSMUSG00000068740.13	Celsr2	31.9291	1.03377	0.205982	3.80504	0.000141783	0.00123476
ENSMUSG00000068749.9	Psma5	8.57948	2.45392	0.232354	9.48518	2.41965e-21	1.00565e-19
ENSMUSG00000068798.10	Rap1a	2.86946	1.9386	0.375496	4.49698	6.89261e-06	7.72806e-05
ENSMUSG00000068876.15		1.15004	2.09089	0.693989	2.65262	0.00798706	0.0435996
ENSMUSG00000068882.13	Ssb	9.08509	1.87092	0.210124	7.71413	1.21812e-14	3.51245e-13
ENSMUSG00000069008.3	Gm5537	1.19684	1.75977	0.362865	4.16069	3.17292e-05	0.00031606
ENSMUSG00000069014.4	Gm5641	1.18978	1.07309	0.244919	3.36068	0.000777521	0.00564886
ENSMUSG00000069045.11	Ddx3y	2.8906	4.49076	0.487239	8.70367	3.21315e-18	1.17003e-16
ENSMUSG00000069049.11	Eif2s3y	3.26557	3.84122	0.437927	8.20049	2.39404e-16	7.75682e-15
ENSMUSG00000069117.4	Gm10260	2.46822	3.1434	0.339059	8.53362	1.41839e-17	4.9842e-16
ENSMUSG00000069208.9	Zfp825	0.861092	2.29253	0.700396	2.91625	0.00354271	0.0217726
ENSMUSG00000069662.5	Marcks	5.58962	1.64108	0.241779	5.75352	8.74049e-09	1.49857e-07
ENSMUSG00000069682.6	Gm10275	12.5268	3.76731	0.142874	24.6182	8.05934e-134	1.07933e-130
ENSMUSG00000069744.7	Psmb3	11.1624	2.46559	0.211239	10.4885	9.75221e-26	5.00185e-24
ENSMUSG00000069755.5	Zfp125	1.87143	1.78046	0.504287	3.0349	0.00240613	0.0154755
ENSMUSG00000069793.12	Slfn9	6.03949	2.06052	0.620592	2.91741	0.00352951	0.0217132
ENSMUSG00000069972.6	Rps13-ps2	3.2541	2.37326	0.224989	9.43718	3.82931e-21	1.58064e-19
ENSMUSG00000070319.6	Eif3g	10.4399	2.05728	0.233217	7.74932	9.23838e-15	2.68314e-13
ENSMUSG00000070343.3	Gm10288	4.21217	3.42638	0.179379	17.7076	3.6641e-70	5.5903e-68
ENSMUSG00000070394.10	Tmem256	2.82831	2.07707	0.28302	6.45562	1.07779e-10	2.22442e-09
ENSMUSG00000070493.3	Chchd2	42.2209	2.93191	0.163878	16.3653	3.38509e-60	4.25005e-58
ENSMUSG00000070509.15	Rgma	15.5207	1.08178	0.222315	3.74145	0.000182962	0.00155518
ENSMUSG00000070605.4	Zfp992	0.967927	1.77312	0.536721	2.83784	0.00454206	0.0269549
ENSMUSG00000070713.5	Gm10282	1.83283	1.51175	0.265869	4.74577	2.07716e-06	2.57838e-05
ENSMUSG00000070960.4	Gm19680	1.25727	2.35102	0.66469	3.1609	0.00157281	0.0106143
ENSMUSG00000071014.10	Ndufb6	6.4074	2.99427	0.240108	11.4293	2.98491e-30	1.67335e-28
ENSMUSG00000071041.4	Impdh2-ps	1.05209	1.04779	0.272607	2.92653	0.00342762	0.0211772
ENSMUSG00000071172.13	Srsf3	43.4984	0.830245	0.138532	4.18852	2.80774e-05	0.000284145
ENSMUSG00000071415.6	Rpl23	105.825	3.4471	0.122962	26.0007	4.86661e-149	1.17315e-145
ENSMUSG00000071419.7	Rps15-ps2	0.605118	1.76403	0.236249	6.40861	1.46853e-10	2.97482e-09
ENSMUSG00000071451.10	Psmg4	1.1915	2.06142	0.420006	4.31285	1.61164e-05	0.000170396
ENSMUSG00000071528.4	Usmg5	7.57501	2.65695	0.180463	13.3376	1.39814e-40	1.10867e-38
ENSMUSG00000071533.11	Pcnp	8.31193	1.82362	0.223574	7.03848	1.94354e-12	4.80031e-11
ENSMUSG00000071644.10	Eef1g	66.6571	2.2172	0.128779	15.2758	1.10914e-52	1.13292e-50
ENSMUSG00000071653.9	1810009A15Rik	2.31688	2.0785	0.396715	4.6091	4.04413e-06	4.7482e-05
ENSMUSG00000071654.6	Uqcc3	1.62766	3.24038	0.414474	7.21488	5.39813e-13	1.39025e-11
ENSMUSG00000071655.12	Ubxn1	9.94059	1.86054	0.222718	7.2313	4.78398e-13	1.23472e-11
ENSMUSG00000071662.4	Polr2g	3.88004	2.62645	0.294027	8.0824	6.35044e-16	1.95759e-14
ENSMUSG00000071847.13	Apcdd1	7.88685	1.64548	0.460307	3.03164	0.00243233	0.0156127
ENSMUSG00000071984.10	Fndc1	4.48631	3.40184	0.989053	3.18672	0.00143895	0.0098042
ENSMUSG00000072235.6	Tuba1a	29.1064	1.15706	0.219871	4.1254	3.70084e-05	0.000364728
ENSMUSG00000072674.10	Plac9b	2.45297	3.98605	0.446227	8.37253	5.63962e-17	1.89873e-15
ENSMUSG00000072680.11	Tmem254c	17.4006	0.885753	0.240524	2.6432	0.00821272	0.0446495
ENSMUSG00000072692.7	Rpl37rt	4.5471	2.50535	0.180093	12.5232	5.57309e-36	3.75265e-34
ENSMUSG00000072693.2	Gm10401	1.37031	1.56384	0.382175	3.43779	0.000586477	0.00439056
ENSMUSG00000072772.3	Grcc10	9.05496	0.77867	0.201664	2.62153	0.0087535	0.0471219
ENSMUSG00000072940.5	Gm10443	1.87477	1.95872	0.262055	6.52048	7.00831e-11	1.47935e-09
ENSMUSG00000072946.12	Ptgr2	1.81075	1.83898	0.443796	3.58044	0.000343019	0.00273802
ENSMUSG00000072949.6	Acot1	8.70646	2.22406	0.300492	6.56941	5.05138e-11	1.09112e-09
ENSMUSG00000073435.10	Nme3	2.51519	1.46143	0.389981	3.10639	0.00189384	0.0124871
ENSMUSG00000073481.9	02-Mar	7.44428	2.3918	0.300044	7.13829	9.44957e-13	2.37778e-11
ENSMUSG00000073616.10	Cops9	5.56592	3.02554	0.236235	11.7491	7.13703e-32	4.27973e-30
ENSMUSG00000073639.6	Rab18	12.7815	1.79845	0.244557	6.33164	2.42569e-10	4.84053e-09
ENSMUSG00000073640.3	Rpl27-ps3	3.5155	1.87033	0.360951	4.48905	7.15426e-06	7.9769e-05
ENSMUSG00000073676.4	Hspe1	10.2567	2.08591	0.201418	9.11492	7.87293e-20	3.10106e-18
ENSMUSG00000073684.13	Faap20	4.06501	1.49044	0.335358	3.69885	0.000216577	0.00181027
ENSMUSG00000073702.11	Rpl31	70.0557	2.9302	0.120408	22.2592	9.17761e-110	3.56831e-107
ENSMUSG00000073876.3	Gm13305	7.9837	1.24262	0.270394	3.67103	0.000241578	0.00199982
ENSMUSG00000073889.10	Il11ra1	42.8542	2.01139	0.178861	9.84781	7.00571e-23	3.13903e-21
ENSMUSG00000074063.10	Osgin1	1.05555	4.36639	0.824324	4.99366	5.9246e-07	7.93436e-06
ENSMUSG00000074088.6	Snrnp40	5.29326	2.0675	0.320308	5.67422	1.39325e-08	2.33559e-07
ENSMUSG00000074121.3	Ntf5	1.17296	1.89676	0.43473	3.78799	0.000151868	0.00131594
ENSMUSG00000074129.14	Rpl13a	106.123	3.01719	0.120244	23.0132	3.44157e-117	2.18322e-114
ENSMUSG00000074211.4	Sdhaf1	0.830079	2.20552	0.652478	2.99707	0.00272592	0.0172924
ENSMUSG00000074457.10	S100a16	19.7489	2.00652	0.188589	9.314	1.23102e-20	4.94972e-19
ENSMUSG00000074476.6	Spc24	2.3941	2.36427	0.609389	3.46949	0.000521449	0.00398543
ENSMUSG00000074513.9	Arfip1	2.83784	1.37813	0.322866	3.4941	0.000475663	0.00367982
ENSMUSG00000074578.14	Zfas1	3.01873	2.2123	0.318945	6.15248	7.62806e-10	1.45115e-08
ENSMUSG00000074604.9	Mgst2	1.45666	2.00769	0.549773	3.19712	0.00138807	0.00952212
ENSMUSG00000074622.4	Mafb	4.91351	2.58241	0.479518	4.86407	1.14996e-06	1.48558e-05
ENSMUSG00000074656.12	Eif2s2	8.42806	1.21225	0.201924	4.76543	1.88449e-06	2.36849e-05
ENSMUSG00000074754.4	Smim26	0.311692	2.1284	0.647137	2.90262	0.0037005	0.0225948
ENSMUSG00000074766.10	Ism1	9.63049	1.5525	0.276617	4.70867	2.49332e-06	3.04787e-05
ENSMUSG00000074797.11	Itpa	3.72925	1.89313	0.355237	4.62544	3.73797e-06	4.42137e-05
ENSMUSG00000074800.4	Gm4149	2.43849	2.57859	0.209698	11.1045	1.1927e-28	6.5048e-27
ENSMUSG00000074884.12	Serf2	23.0861	0.894198	0.145374	4.43132	9.36575e-06	0.000102998
ENSMUSG00000075053.3	Vdac3-ps1	0.251544	1.55074	0.448824	2.89811	0.00375423	0.0228649
ENSMUSG00000075229.11	Ccdc58	1.06423	1.53804	0.448344	2.87289	0.0040674	0.0245122
ENSMUSG00000075254.12	Heg1	31.8827	3.525	0.332169	9.85943	6.23998e-23	2.80636e-21
ENSMUSG00000075279.5	Mrpl23-ps1	1.31807	1.68998	0.345121	4.17238	3.01437e-05	0.000301262
ENSMUSG00000075470.2	Deaf1	11.9076	1.24336	0.279628	3.55242	0.0003817	0.00302077
ENSMUSG00000075528.13	Aarsd1	4.32022	1.37568	0.397761	2.83004	0.00465418	0.0274581
ENSMUSG00000075701.9	Selenos	3.27337	2.73874	0.387777	6.41796	1.38114e-10	2.81727e-09
ENSMUSG00000075702.9	Selenom	1.81446	3.17159	0.419375	6.96653	3.24854e-12	7.7534e-11
ENSMUSG00000075706.10	Gpx4	13.3367	1.86033	0.197002	8.17417	2.97905e-16	9.57506e-15
ENSMUSG00000076432.13	Ywhaq	31.2606	1.717	0.152236	9.63639	5.61251e-22	2.39885e-20
ENSMUSG00000076437.10	Selenoh	3.56664	2.96671	0.346334	7.84419	4.35741e-15	1.29359e-13
ENSMUSG00000076441.9	Ass1	4.11789	2.24108	0.532159	3.74151	0.000182918	0.00155518
ENSMUSG00000076498.2	Trbc2	2.60159	1.67104	0.411453	3.4537	0.000552942	0.00418369
ENSMUSG00000078126.4	Rpl23a-ps3	4.0222	2.85082	0.218827	11.8853	1.41151e-32	8.54919e-31
ENSMUSG00000078134.1	Gm12355	0.597694	2.31704	0.347563	5.94724	2.72696e-09	4.87657e-08
ENSMUSG00000078144.4	Capns2	21.4662	2.44792	0.257113	8.54847	1.24734e-17	4.40884e-16
ENSMUSG00000078153.3	Psme2b	0.22188	1.39832	0.386713	2.96943	0.00298357	0.018759
ENSMUSG00000078193.2	Gm2000	11.1075	3.56244	0.194669	17.0158	6.2733e-65	8.59228e-63
ENSMUSG00000078252.1	Krtap17-1	2.75505	3.29075	0.74575	4.07745	4.55329e-05	0.000441164
ENSMUSG00000078348.4	Sf3b5	9.07747	1.99493	0.22899	7.62013	2.53419e-14	7.11996e-13
ENSMUSG00000078377.5	Gm4294	2.98538	3.14264	0.463635	6.23904	4.40261e-10	8.5313e-09
ENSMUSG00000078427.3	Sarnp	4.35608	2.07581	0.261734	6.97585	3.0403e-12	7.29975e-11
ENSMUSG00000078453.3	Abracl	3.20937	3.37364	0.299434	10.4318	1.7748e-25	9.026e-24
ENSMUSG00000078572.3	Ndufaf8	1.8119	2.31006	0.364824	5.64673	1.63529e-08	2.72239e-07
ENSMUSG00000078713.8	Tomm5	3.06585	1.97931	0.340957	5.07192	3.93823e-07	5.48124e-06
ENSMUSG00000078735.4	Il11ra2	5.68382	1.66017	0.341604	4.1281	3.65777e-05	0.000360778
ENSMUSG00000078784.8	1810022K09Rik	3.69992	1.60363	0.266939	5.07093	3.95866e-07	5.50332e-06
ENSMUSG00000078941.9	Ak6	7.23766	2.22857	0.272924	7.24954	4.1818e-13	1.08394e-11
ENSMUSG00000078974.10	Sec61g	4.19771	2.13767	0.237398	7.95148	1.843e-15	5.55343e-14
ENSMUSG00000079225.3	Gm9531	0.908497	1.40748	0.250618	4.6185	3.86526e-06	4.55851e-05
ENSMUSG00000079283.2	2310009B15Rik	0.546786	2.49687	0.505849	4.44178	8.92181e-06	9.83848e-05
ENSMUSG00000079316.10	Rab9	3.09044	1.36579	0.343966	3.24391	0.001179	0.00821413
ENSMUSG00000079435.9	Rpl36a	31.0806	3.19056	0.15369	19.133	1.34037e-81	2.73821e-79
ENSMUSG00000079480.3	Pin4	1.71428	2.5232	0.358486	6.34112	2.28103e-10	4.57459e-09
ENSMUSG00000079523.8	Tmsb10	8.67478	3.09308	0.187824	15.1369	9.24087e-52	9.20498e-50
ENSMUSG00000079641.3	Rpl39	61.4613	2.80721	0.122653	20.8492	1.55083e-96	4.45051e-94
ENSMUSG00000079659.5	Tmem243	1.76858	1.50913	0.477549	2.63666	0.00837277	0.0454462
ENSMUSG00000079677.2	Fdx1l	2.85307	1.8629	0.43684	3.6922	0.000222319	0.00185569
ENSMUSG00000079941.1	Gm11273	0.236374	1.5887	0.345175	3.87833	0.000105177	0.00094817
ENSMUSG00000080002.2	Gm5566	0.173393	1.64147	0.466627	2.98197	0.00286399	0.0180826
ENSMUSG00000080776.1	Gm12174	0.891557	2.23569	0.24275	8.18	2.83855e-16	9.17239e-15
ENSMUSG00000080848.3	Gm9385	2.00509	1.04505	0.181358	4.38387	1.16592e-05	0.000126034
ENSMUSG00000080893.1	Gm15920	0.702359	2.62705	0.326635	7.27739	3.40347e-13	8.86005e-12
ENSMUSG00000080921.4	Rpl38-ps2	0.86915	1.90826	0.276621	5.99472	2.03838e-09	3.69453e-08
ENSMUSG00000081049.1	Rps24-ps3	2.96752	2.82231	0.173514	14.8248	1.01311e-49	9.76885e-48
ENSMUSG00000081051.4	Gm15427	8.73129	1.99512	0.154593	11.2885	1.49566e-29	8.26936e-28
ENSMUSG00000081058.5	Hist2h3c2	6.04185	2.62817	0.553796	4.2943	1.75242e-05	0.00018431
ENSMUSG00000081076.3	Rpsa-ps4	0.156937	1.5231	0.447757	2.84328	0.00446516	0.0265508
ENSMUSG00000081087.1	Rps15a-ps7	0.996868	2.25997	0.244311	8.22709	1.91819e-16	6.24865e-15
ENSMUSG00000081094.4	Rpl19-ps11	11.8898	3.56948	0.147187	22.5528	1.25978e-112	5.84006e-110
ENSMUSG00000081111.3	Gm5913	0.344138	1.3084	0.312289	3.38915	0.000701086	0.00515431
ENSMUSG00000081176.1	H3f3a-ps2	0.241637	1.56711	0.381206	3.45512	0.000550043	0.00416961
ENSMUSG00000081214.3	Rpl35a-ps2	1.81542	3.38475	0.566253	5.53595	3.09538e-08	4.96786e-07
ENSMUSG00000081281.1	Gm6274	0.559673	1.71657	0.271776	5.39623	6.80545e-08	1.05162e-06
ENSMUSG00000081344.5	Gm14303	1.78685	2.21584	0.207021	9.49587	2.1839e-21	9.10817e-20
ENSMUSG00000081382.1	Rpl18-ps1	0.58806	1.57781	0.324085	4.09709	4.18374e-05	0.000409501
ENSMUSG00000081400.1	Gm13680	1.72112	1.44507	0.192362	6.21259	5.21195e-10	1.00191e-08
ENSMUSG00000081406.4	Rps6-ps4	10.4096	2.33341	0.156351	13.3252	1.65125e-40	1.30082e-38
ENSMUSG00000081485.5	Gm12338	0.241108	1.84343	0.355318	4.48453	7.30759e-06	8.13281e-05
ENSMUSG00000081559.3	Gm12411	0.858555	2.20789	0.285111	6.86713	6.55045e-12	1.51541e-10
ENSMUSG00000081603.1	Gm14681	0.503452	1.62859	0.265396	5.19447	2.05303e-07	2.96705e-06
ENSMUSG00000081604.5	Gm11518	2.78103	2.76992	0.386641	6.51747	7.15034e-11	1.50407e-09
ENSMUSG00000081684.4	Rps2-ps13	20.584	2.62054	0.247674	9.5712	1.05677e-21	4.46919e-20
ENSMUSG00000081695.1	Rpsa-ps5	0.327712	1.96131	0.386796	4.42433	9.67421e-06	0.000105811
ENSMUSG00000081810.1	Gm11878	0.639772	2.17592	0.2816	6.83923	7.9622e-12	1.83146e-10
ENSMUSG00000081824.5	BC002163	0.207277	1.85025	0.520203	3.07621	0.00209651	0.0136664
ENSMUSG00000081895.3	Rpl17-ps10	1.56298	1.26371	0.257537	3.93618	8.27894e-05	0.000761726
ENSMUSG00000081999.3	Gm13461	0.971292	1.72329	0.263027	5.6013	2.12755e-08	3.47896e-07
ENSMUSG00000082029.1	H3f3c	0.650805	1.4818	0.337878	3.64568	0.000266685	0.0021971
ENSMUSG00000082035.1	Rpl17-ps8	1.93642	2.25792	0.215191	9.33088	1.04995e-20	4.24666e-19
ENSMUSG00000082044.1	Snrpert	0.357177	1.65188	0.332342	4.2182	2.46265e-05	0.000252187
ENSMUSG00000082575.1	Gm13050	0.191389	1.53836	0.437355	2.94581	0.0032211	0.0200641
ENSMUSG00000082755.1	Gm8692	0.431346	1.3856	0.288938	3.93027	8.48516e-05	0.000780104
ENSMUSG00000082935.3	Gm7658	0.397637	1.83297	0.318587	4.96874	6.7391e-07	8.94564e-06
ENSMUSG00000083019.2	Gm6222	0.179539	1.73266	0.486521	3.04748	0.00230768	0.01489
ENSMUSG00000083022.1	Rps15a-ps6	0.395502	1.89734	0.346216	4.75814	1.95382e-06	2.43782e-05
ENSMUSG00000083097.3	Gm14494	0.543626	1.68229	0.324555	4.41308	1.01909e-05	0.000110859
ENSMUSG00000083337.1	Gm11539	0.317652	1.77363	0.315182	4.83412	1.33736e-06	1.71117e-05
ENSMUSG00000083380.1	Gm3244	1.98025	2.06722	0.283274	6.41505	1.40779e-10	2.86624e-09
ENSMUSG00000083396.1	Gm15542	1.55643	1.15499	0.328273	2.75681	0.00583679	0.0333733
ENSMUSG00000083424.3	Rpl35a-ps4	0.939858	3.57619	0.817312	4.06967	4.708e-05	0.000454691
ENSMUSG00000083621.1	Gm14586	3.38911	2.99028	0.184414	14.8593	6.05241e-50	5.88304e-48
ENSMUSG00000083678.3	Gm12989	0.162165	1.89401	0.583336	2.81829	0.00482809	0.028315
ENSMUSG00000083716.4	Gm13436	1.28833	1.97595	0.22047	7.8285	4.93715e-15	1.4621e-13
ENSMUSG00000083757.2	Rps15a-ps4	0.137124	1.65909	0.524046	2.68887	0.0071695	0.039988
ENSMUSG00000083844.8	Ube2d-ps	1.46251	1.99423	0.594995	2.9315	0.00337326	0.020893
ENSMUSG00000083992.1	Gm11478	1.17359	2.11093	0.22752	8.17921	2.85707e-16	9.20757e-15
ENSMUSG00000084106.4	Gm6136	4.54417	1.29317	0.158262	6.59142	4.35653e-11	9.46112e-10
ENSMUSG00000084159.1	Gm12696	0.274519	1.51227	0.317205	3.97935	6.91032e-05	0.000644161
ENSMUSG00000084235.2	Gm15421	0.315224	1.59568	0.433022	3.10765	0.00188584	0.0124412
ENSMUSG00000084289.1	Gm6977	0.212972	1.52807	0.418721	3.05233	0.00227075	0.0146752
ENSMUSG00000084319.3	Tpt1-ps3	7.60065	3.50168	0.161113	20.1826	1.39302e-90	3.42654e-88
ENSMUSG00000084349.3	Rpl3-ps1	20.5867	3.15305	0.13248	21.9131	1.94676e-106	6.7041e-104
ENSMUSG00000084416.3	Rpl10a-ps1	7.59116	1.61067	0.149786	9.08406	1.04597e-19	4.10653e-18
ENSMUSG00000084786.9	Ubl5	7.9942	1.00976	0.18207	4.17289	3.00763e-05	0.000300979
ENSMUSG00000084817.3	Gm5526	0.239758	1.81049	0.435884	3.58006	0.000343511	0.00274013
ENSMUSG00000085022.2	Gm5860	4.99437	2.0522	0.416425	4.32779	1.50614e-05	0.000159802
ENSMUSG00000085241.7	Snhg3	0.92067	1.83368	0.396059	3.99859	6.37209e-05	0.000599086
ENSMUSG00000085334.7	Gm12940	1.27201	1.72723	0.322986	4.57367	4.79253e-06	5.56497e-05
ENSMUSG00000085342.1	Gm12254	0.675427	0.939702	0.242186	2.84782	0.00440191	0.0262525
ENSMUSG00000085791.4	Rpl30-ps9	5.96903	2.1622	0.238502	8.01754	1.0788e-15	3.29184e-14
ENSMUSG00000085939.3	Cd63-ps	0.358121	1.9931	0.307064	5.67666	1.3735e-08	2.31212e-07
ENSMUSG00000086290.9	Snhg12	2.95292	2.00633	0.3471	5.06001	4.19235e-07	5.80809e-06
ENSMUSG00000086583.3	Gm15500	50.3378	3.04442	0.121582	22.9838	6.77014e-117	3.88574e-114
ENSMUSG00000086841.1	2410006H16Rik	4.86635	1.93951	0.245695	6.87646	6.13579e-12	1.4277e-10
ENSMUSG00000086922.2	Gm13835	0.818528	2.00475	0.268821	6.52758	6.68412e-11	1.41588e-09
ENSMUSG00000087150.7	BC064078	6.25379	1.19059	0.318487	2.95329	0.00314402	0.019655
ENSMUSG00000087259.7	2610035D17Rik	1.49281	2.20405	0.69132	2.82655	0.00470531	0.0277055
ENSMUSG00000087260.5	Lamtor5	4.60192	2.04799	0.311678	5.76875	7.98619e-09	1.37944e-07
ENSMUSG00000087412.4	Gm15501	9.07196	3.97742	0.17049	21.8629	5.85444e-106	1.91961e-103
ENSMUSG00000087590.2	Epb41l4aos	1.59634	1.85487	0.353786	4.53629	5.72524e-06	6.56578e-05
ENSMUSG00000087687.3	Pet100	0.796309	1.74561	0.423094	3.53494	0.000407871	0.00321102
ENSMUSG00000089764.2	Gm16580	1.64959	0.942005	0.230711	2.99945	0.00270471	0.0171759
ENSMUSG00000089774.2	Slc5a3	5.70203	1.89136	0.456444	3.59597	0.00032319	0.00259003
ENSMUSG00000089782.1	Gm3531	0.558487	1.25174	0.241933	4.14059	3.46411e-05	0.000342518
ENSMUSG00000089996.6	Tmsb15b2	0.217527	2.19399	0.730583	2.66088	0.00779378	0.042777
ENSMUSG00000090000.2	Ier3ip1	5.08702	2.00027	0.27285	6.41478	1.41027e-10	2.86644e-09
ENSMUSG00000090136.4	Gm10177	1.61607	2.72929	0.296689	8.35653	6.45903e-17	2.16854e-15
ENSMUSG00000090137.8	Uba52	72.0475	2.36735	0.117857	17.9655	3.63285e-72	5.68658e-70
ENSMUSG00000090247.7	Bloc1s1	6.05741	2.10032	0.24526	7.54429	4.54761e-14	1.25429e-12
ENSMUSG00000090258.7	Churc1	2.51341	2.64053	0.401142	5.95931	2.53303e-09	4.54325e-08
ENSMUSG00000090266.10	Mettl23	6.18169	1.49327	0.299466	4.15162	3.30136e-05	0.000327231
ENSMUSG00000090516.1	Rps11-ps1	0.3631	1.62589	0.323327	4.25542	2.08655e-05	0.000217365
ENSMUSG00000090553.8	Snrpe	9.02233	2.96759	0.211622	12.8417	9.57758e-38	6.79051e-36
ENSMUSG00000090733.6	Rps27	58.6802	2.16442	0.125722	15.2274	2.32615e-52	2.35606e-50
ENSMUSG00000090841.2	Myl6	52.5451	2.42653	0.131343	16.5713	1.12289e-61	1.4711e-59
ENSMUSG00000090860.1	Gm17134	0.579904	2.58391	0.405823	5.75107	8.86829e-09	1.51832e-07
ENSMUSG00000090862.3	Rps13	72.2942	2.95577	0.137299	19.7072	1.87118e-86	4.25535e-84
ENSMUSG00000091086.2	Rpl6l	1.77035	1.74993	0.209512	7.15915	8.11773e-13	2.05553e-11
ENSMUSG00000091228.1	Gm20390	4.61879	2.50206	0.475434	4.73684	2.17072e-06	2.68346e-05
ENSMUSG00000091337.3	Eid1	6.63004	1.23044	0.282345	3.47249	0.000515663	0.00395123
ENSMUSG00000091421.3	Gm4202	9.97319	0.596223	0.11235	3.08165	0.00205854	0.0134407
ENSMUSG00000091478.2	Gm10039	0.661651	1.78358	0.277089	5.53462	3.11908e-08	4.9926e-07
ENSMUSG00000091498.4	Mpc1-ps	0.550444	1.64939	0.341296	4.10024	4.1273e-05	0.000404442
ENSMUSG00000091512.5	Lamtor3	6.76302	1.41306	0.251032	4.63313	3.60178e-06	4.27286e-05
ENSMUSG00000091537.2	Tma7	6.70664	3.26235	0.211129	14.2678	3.47138e-46	3.12243e-44
ENSMUSG00000091625.8	Lsm5	0.905071	1.56154	0.362767	3.61539	0.000299896	0.0024292
ENSMUSG00000091655.3	Gm8741	0.797627	1.93978	0.503583	3.35551	0.0007922	0.00574857
ENSMUSG00000091845.1	Rpl36-ps12	0.427662	1.63108	0.327054	4.22279	2.41299e-05	0.000247521
ENSMUSG00000091957.3	Rps2-ps10	3.58143	3.43213	0.23358	13.6233	2.91151e-42	2.42017e-40
ENSMUSG00000092072.3	Gm4540	0.275105	1.60179	0.386436	3.4981	0.000468593	0.00363446
ENSMUSG00000093674.7	Rpl41	102.865	2.54622	0.125649	18.2749	1.311e-74	2.25736e-72
ENSMUSG00000093752.1	Gm20716	5.31852	1.53371	0.43118	2.97719	0.00290902	0.0183285
ENSMUSG00000093798.2	Gm8355	0.62673	1.76914	0.359967	4.22022	2.44067e-05	0.000250147
ENSMUSG00000093904.2	Tomm20	18.432	1.09546	0.205807	4.10805	3.99018e-05	0.000391961
ENSMUSG00000093930.2	Hmgcs1	14.2783	1.44456	0.306223	3.90094	9.582e-05	0.000871636
ENSMUSG00000094103.2	1700047I17Rik2	2.8622	1.68861	0.415026	3.46632	0.000527638	0.00402507
ENSMUSG00000094191.1	Rpl31-ps14	0.282226	2.20627	0.354079	5.52497	3.2954e-08	5.24695e-07
ENSMUSG00000094446.1	Gm6344	0.511334	1.55424	0.401394	3.24927	0.001157	0.00807957
ENSMUSG00000094483.2	Purb	21.5617	0.760087	0.144295	3.53503	0.000407724	0.00321102
ENSMUSG00000094530.2	Gm21399	0.290384	1.35733	0.322448	3.43414	0.000594431	0.00444459
ENSMUSG00000094724.8	Rnaset2b	7.91306	1.53348	0.246309	5.21086	1.87969e-07	2.74285e-06
ENSMUSG00000094777.2	Hist1h2ap	13.6013	3.43648	0.480643	6.62961	3.36571e-11	7.3985e-10
ENSMUSG00000094800.8	Gm9780	1.20579	2.49434	0.521367	4.30472	1.67199e-05	0.000176312
ENSMUSG00000094974.1	Rps19-ps2	0.315165	1.98848	0.46141	3.76775	0.000164727	0.00141414
ENSMUSG00000094989.1	Rpl9-ps4	0.546043	2.11987	0.430905	4.33941	1.42864e-05	0.00015225
ENSMUSG00000095098.2	Ccdc85b	3.31929	1.30096	0.39388	2.66822	0.0076254	0.0421214
ENSMUSG00000095427.2	Rps2-ps6	0.394845	1.61742	0.464815	2.94186	0.00326244	0.0202901
ENSMUSG00000095526.2	Gm10243	0.968691	3.60917	0.768958	4.36847	1.25118e-05	0.000134647
ENSMUSG00000095588.1	Gm12350	1.80318	2.46085	0.254623	8.68284	3.86013e-18	1.393e-16
ENSMUSG00000095597.2	Gm6472	7.35578	3.03375	0.153798	18.1001	3.17995e-73	5.25041e-71
ENSMUSG00000095687.2	Rnaset2a	2.06492	1.31868	0.391328	2.73091	0.00631597	0.0357401
ENSMUSG00000096006.1	Gm21596	1.70388	1.33259	0.271341	3.98977	6.61385e-05	0.000619881
ENSMUSG00000096255.2	Dynlt1	4.06473	1.35354	0.285363	3.86714	0.000110121	0.000989035
ENSMUSG00000096256.2	Gm21093	0.619576	1.54871	0.487508	2.66398	0.00772216	0.0425163
ENSMUSG00000096544.2	Gm4617	1.15466	1.62828	0.219371	6.28289	3.32347e-10	6.54772e-09
ENSMUSG00000096681.1	Rps19-ps1	0.413536	2.15515	0.437786	4.35177	1.35042e-05	0.000144296
ENSMUSG00000096942.1	Rps19-ps6	3.73422	2.736	0.200716	12.3856	3.12662e-35	2.02608e-33
ENSMUSG00000096956.2	Snhg18	0.807133	2.39082	0.580742	3.68635	0.000227493	0.00189232
ENSMUSG00000097346.1	Gm26619	7.589	3.00434	0.21313	12.9233	3.32655e-38	2.43e-36
ENSMUSG00000097906.1	Gm9625	1.30876	1.60837	0.203738	6.66724	2.60659e-11	5.77523e-10
ENSMUSG00000098234.7	Snhg6	0.950351	2.39696	0.31757	6.76059	1.37435e-11	3.1196e-10
ENSMUSG00000098274.7	Rpl24	37.6644	1.0624	0.1227	6.62105	3.56655e-11	7.81594e-10
ENSMUSG00000099397.1	Gm7809	0.35164	1.32594	0.3505	3.06973	0.00214251	0.0139061
ENSMUSG00000099764.1	Rps10-ps2	4.95534	3.22361	0.179189	16.5948	7.59425e-62	1.01704e-59
ENSMUSG00000099875.1	Rbm3-ps	0.509671	1.45874	0.280247	4.31311	1.60971e-05	0.000170341
ENSMUSG00000099927.1	Gm8226	2.70216	2.87411	0.188628	13.9116	5.38843e-44	4.60615e-42
ENSMUSG00000100078.1	Gm6170	0.22575	1.16281	0.342665	2.66385	0.0077251	0.0425163
ENSMUSG00000100454.1	Gm28901	4.78835	2.24262	0.263814	7.55312	4.24945e-14	1.17474e-12
ENSMUSG00000100755.1	Rps23-ps1	5.18236	2.97761	0.191918	14.2123	7.68213e-46	6.85872e-44
ENSMUSG00000100801.1	Gm15459	33.8323	0.636865	0.126721	3.05288	0.00226657	0.0146561
ENSMUSG00000100862.1	Gm10925	202.214	0.535347	0.0739733	3.85743	0.000114584	0.00102302
ENSMUSG00000100863.1	Gm12669	0.502558	1.41304	0.293196	3.96677	7.28538e-05	0.000677029
ENSMUSG00000100865.2	Gm9320	0.32447	1.79462	0.328401	4.70344	2.55809e-06	3.12071e-05
ENSMUSG00000101111.1	Gm28437	193.617	1.79204	0.0900906	17.1166	1.11647e-65	1.60201e-63
ENSMUSG00000101249.1	Gm29216	86.3545	3.6083	0.264384	12.7023	5.73929e-37	3.93043e-35
ENSMUSG00000101431.1	Gm7901	0.921888	1.52486	0.325444	3.91728	8.95534e-05	0.000820827
ENSMUSG00000101795.2	Gm5835	1.15321	1.61607	0.192519	7.09577	1.28629e-12	3.21652e-11
ENSMUSG00000101878.1	Gm8203	0.391631	1.61491	0.395838	3.44815	0.000564441	0.00424935
ENSMUSG00000101892.1	9130401M01Rik	5.5661	1.1638	0.32562	2.80635	0.00501066	0.0292179
ENSMUSG00000101939.1	Gm28438	9.15296	2.55636	0.188272	12.2502	1.67679e-34	1.04717e-32
ENSMUSG00000101970.7		3.57464	1.5334	0.24327	5.27562	1.32309e-07	1.96879e-06
ENSMUSG00000102869.2	2900097C17Rik	38.4508	0.868773	0.123531	5.00907	5.46935e-07	7.39866e-06
ENSMUSG00000103034.1	Gm8797	1.33762	3.33458	0.403291	7.64851	2.03314e-14	5.75245e-13
ENSMUSG00000103653.1	Gstp-ps	0.24564	1.17995	0.35706	2.60448	0.00920151	0.0492258
ENSMUSG00000103694.1	Gm37530	1.39788	1.51129	0.373461	3.3773	0.000732006	0.00535693
ENSMUSG00000104444.1	Gm33051	1.04278	2.35188	0.350104	6.00359	1.92996e-09	3.51387e-08
ENSMUSG00000104496.1	Gm5837	0.344003	1.43041	0.440037	2.68251	0.00730716	0.0406564
ENSMUSG00000104649.1	Gm43712	0.259446	1.88732	0.350926	4.66571	3.07556e-06	3.6812e-05
ENSMUSG00000104699.1	Rps4x-ps	0.250921	1.5424	0.435447	2.96798	0.00299766	0.0188279
ENSMUSG00000104913.1	Gm6560	0.427694	1.00478	0.256398	2.94379	0.00324217	0.0201745
ENSMUSG00000104960.1	Snhg8	2.73033	2.94071	0.297998	9.02928	1.72804e-19	6.74047e-18
ENSMUSG00000105388.1	Rpl36a-ps2	2.1964	2.91142	0.205058	12.9789	1.61169e-38	1.19912e-36
ENSMUSG00000105419.1	Gm43205	0.610128	2.65143	0.732295	3.27932	0.00104056	0.00734732
ENSMUSG00000105528.1	Gm43519	2.61443	2.09396	0.567247	3.25071	0.00115116	0.0080481
ENSMUSG00000105879.1	Gm6204	0.797344	1.23428	0.250021	3.93679	8.25776e-05	0.000760357
ENSMUSG00000106037.1	Gm4332	3.37742	2.91936	0.185724	14.3727	7.67852e-47	7.0113e-45
ENSMUSG00000106874.1	Gm20186	1.76368	2.91624	0.562344	4.7413	2.12348e-06	2.63317e-05
ENSMUSG00000106918.3	Mrpl33	3.52201	1.51462	0.278208	4.54561	5.47769e-06	6.29386e-05
ENSMUSG00000106926.1	Rpl7-ps7	0.433381	1.97049	0.29828	5.76804	8.01976e-09	1.38286e-07
ENSMUSG00000106943.2	Dancr	0.711489	2.22329	0.755361	2.61238	0.00899152	0.0482345
ENSMUSG00000107002.1	0610012G03Rik	3.57413	2.64306	0.341259	7.01243	2.34212e-12	5.70294e-11
ENSMUSG00000107176.1	Gm9794	5.70202	3.96208	0.161104	23.0415	1.78787e-117	1.19718e-114
ENSMUSG00000107191.1	Gm43579	1.09733	1.78648	0.456824	3.36339	0.000769911	0.00560371
ENSMUSG00000107211.1	Gm5864	0.227721	1.57021	0.410946	3.2126	0.00131538	0.00908034
ENSMUSG00000107383.1	Gm4366	8.71336	1.58013	0.143041	9.29894	1.41847e-20	5.68e-19
ENSMUSG00000107470.1	Gm3375	1.15884	3.04209	0.337095	8.28279	1.2032e-16	3.96234e-15
ENSMUSG00000108414.1	Snhg1	6.65023	1.63692	0.24872	5.57626	2.45743e-08	3.99723e-07
ENSMUSG00000108443.1	Gm44510	0.767752	1.59056	0.342388	3.91531	9.02872e-05	0.000826296
ENSMUSG00000108511.1	Gm44987	0.35002	2.46803	0.82542	2.68715	0.00720651	0.0401342
ENSMUSG00000109941.1	Exosc6	2.26123	2.22162	0.530367	3.71747	0.00020123	0.00169137
ENSMUSG00000110057.1	Gm2225	0.3411	1.63906	0.315963	4.39628	1.10123e-05	0.000119362
[truncated: 32 more rows]
