# Supplementary material for: Stem cells tightly regulate dead cell clearance to maintain tissue fitness
Source: Nature. 2024 Aug 21;633(8029):407–16. doi: 10.1038/s41586-024-07855-6 (PMC11390485; doi:10.1038/s41586-024-07855-6)
Supplement: Supplementary file 4 — Gene Set Enrichment Analysis (GSEA) terms for differential genes from anagen to catagen HFSCs. Based on scRNA-sequencing data, gene set enrichment analysis performed on differentially expressed transcripts increased in catagen versus late anagen HFSCs. [file 41586_2024_7855_MOESM4_ESM.xlsx]

## Sheet: GO_BP_terms
NAME	GO_cat	SIZE	ES	NES	NOM p-val	FDR q-val	FWER p-val	RANK AT MAX
GOBP_NEGATIVE_REGULATION_OF_CELLULAR_RESPONSE_TO_GROWTH_FACTOR_STIMULUS	GOBP	61	0.582084	2.03935	0	0.0767589	0.062	2973
GOBP_BASEMENT_MEMBRANE_ORGANIZATION	GOBP	26	0.69324	1.9929	0	0.0517763	0.146	1563
GOBP_CELL_FATE_COMMITMENT	GOBP	134	0.523035	1.93616	0	0.0717006	0.277	2523
GOBP_PEPTIDYL_LYSINE_DIMETHYLATION	GOBP	23	0.64799	1.92955	0	0.066343	0.293	2863
GOBP_ESTABLISHMENT_OF_EPITHELIAL_CELL_POLARITY	GOBP	32	0.631507	1.92268	0	0.0587183	0.312	1066
GOBP_REGULATION_OF_HAIR_CYCLE	GOBP	23	0.621768	1.91961	0.0019802	0.0576466	0.319	1532
GOBP_MIRNA_METABOLIC_PROCESS	GOBP	73	0.570225	1.91776	0	0.0555214	0.323	3388
GOBP_SEMAPHORIN_PLEXIN_SIGNALING_PATHWAY	GOBP	28	0.629787	1.91003	0.00192308	0.0594868	0.354	2920
GOBP_POSITIVE_REGULATION_OF_TRANSCRIPTION_FROM_RNA_POLYMERASE_II_PROMOTER_IN_RESPONSE_TO_STRESS	GOBP	22	0.6514	1.90856	0	0.0578265	0.359	1347
GOBP_CLATHRIN_DEPENDENT_ENDOCYTOSIS	GOBP	36	0.619857	1.90573	0	0.0575605	0.37	2658
GOBP_GLAND_MORPHOGENESIS	GOBP	101	0.540936	1.89075	0	0.0568889	0.407	1847
GOBP_MIRNA_TRANSCRIPTION	GOBP	53	0.583997	1.88732	0	0.0537517	0.417	3290
GOBP_EPIDERMIS_MORPHOGENESIS	GOBP	28	0.625197	1.88441	0	0.0539329	0.421	1550
GOBP_REGULATION_OF_CARBOHYDRATE_CATABOLIC_PROCESS	GOBP	40	0.565685	1.88166	0.00188324	0.0523505	0.431	1843
GOBP_NEGATIVE_REGULATION_OF_BMP_SIGNALING_PATHWAY	GOBP	31	0.606795	1.87824	0	0.0520311	0.446	2973
GOBP_RESPONSE_TO_BMP	GOBP	94	0.523432	1.87546	0	0.0507926	0.454	3379
GOBP_CELL_FATE_SPECIFICATION	GOBP	44	0.613452	1.86298	0	0.0577962	0.489	1808
GOBP_HISTONE_H3_K4_TRIMETHYLATION	GOBP	24	0.658058	1.85016	0	0.0608604	0.529	3206
GOBP_POSITIVE_REGULATION_OF_ENDOCYTOSIS	GOBP	81	0.531938	1.84234	0	0.0626185	0.545	2937
GOBP_EPITHELIAL_CELL_DEVELOPMENT	GOBP	150	0.504374	1.84094	0	0.0585881	0.55	2370
GOBP_POSITIVE_REGULATION_OF_NIK_NF_KAPPAB_SIGNALING	GOBP	44	0.559507	1.8395	0	0.0587555	0.556	3587
GOBP_POSITIVE_REGULATION_OF_PROTEIN_KINASE_B_SIGNALING	GOBP	67	0.518313	1.83761	0.00195695	0.0567317	0.561	4512
GOBP_EPHRIN_RECEPTOR_SIGNALING_PATHWAY	GOBP	24	0.645722	1.8368	0	0.0561419	0.563	2483
GOBP_RESPONSE_TO_ANGIOTENSIN	GOBP	18	0.642092	1.8294	0.00196078	0.0551346	0.588	3559
GOBP_REGULATION_OF_GENE_SILENCING_BY_RNA	GOBP	35	0.570635	1.81531	0.00200803	0.0507006	0.61	2276
GOBP_SODIUM_ION_TRANSPORT	GOBP	89	0.48815	1.81036	0	0.0494501	0.617	2407
GOBP_NEGATIVE_REGULATION_OF_TOLL_LIKE_RECEPTOR_SIGNALING_PATHWAY	GOBP	22	0.604294	1.80986	0.00388349	0.049052	0.617	2822
GOBP_RECEPTOR_MEDIATED_ENDOCYTOSIS	GOBP	155	0.493128	1.80806	0	0.0476363	0.621	3345
GOBP_CELL_JUNCTION_ORGANIZATION	GOBP	463	0.458199	1.80792	0	0.0471807	0.621	2888
GOBP_REGULATION_OF_SODIUM_ION_TRANSPORT	GOBP	51	0.543465	1.80777	0	0.0467675	0.621	2407
GOBP_NEGATIVE_REGULATION_OF_LIPID_TRANSPORT	GOBP	21	0.607452	1.80629	0	0.0472591	0.626	2023
GOBP_REGULATION_OF_BMP_SIGNALING_PATHWAY	GOBP	57	0.537802	1.80603	0.00190476	0.0469042	0.627	3493
GOBP_NEGATIVE_REGULATION_OF_STEM_CELL_PROLIFERATION	GOBP	20	0.649824	1.80502	0.00396825	0.0469487	0.628	1339
GOBP_REGULATION_OF_NOTCH_SIGNALING_PATHWAY	GOBP	60	0.503733	1.80492	0.00192678	0.046527	0.628	4363
GOBP_POSITIVE_REGULATION_OF_AMYLOID_PRECURSOR_PROTEIN_CATABOLIC_PROCESS	GOBP	16	0.655858	1.79966	0.0040404	0.0463892	0.634	2200
GOBP_POST_TRANSCRIPTIONAL_GENE_SILENCING	GOBP	56	0.539411	1.79614	0	0.0474025	0.64	3388
GOBP_DEVELOPMENTAL_CELL_GROWTH	GOBP	169	0.476918	1.79266	0	0.0453014	0.648	2945
GOBP_POSITIVE_REGULATION_OF_RECEPTOR_MEDIATED_ENDOCYTOSIS	GOBP	39	0.549433	1.79212	0	0.0448016	0.649	2937
GOBP_EPITHELIAL_CELL_MORPHOGENESIS	GOBP	32	0.564204	1.78777	0.00204082	0.0432366	0.659	2123
GOBP_PEPTIDYL_LYSINE_METHYLATION	GOBP	124	0.483936	1.78617	0	0.0428364	0.66	3244
GOBP_POSITIVE_REGULATION_OF_MIRNA_METABOLIC_PROCESS	GOBP	42	0.562627	1.78495	0.00201207	0.0416405	0.662	3331
GOBP_NEGATIVE_REGULATION_OF_INTRACELLULAR_STEROID_HORMONE_RECEPTOR_SIGNALING_PATHWAY	GOBP	30	0.581181	1.78493	0.00392927	0.0413572	0.662	1509
GOBP_REGULATION_OF_TRANSMEMBRANE_RECEPTOR_PROTEIN_SERINE_THREONINE_KINASE_SIGNALING_PATHWAY	GOBP	165	0.46368	1.78178	0.0019305	0.0404842	0.666	3239
GOBP_POSITIVE_REGULATION_OF_MICROTUBULE_POLYMERIZATION_OR_DEPOLYMERIZATION	GOBP	27	0.592039	1.77977	0	0.0405221	0.668	3286
GOBP_POSITIVE_REGULATION_OF_SODIUM_ION_TRANSPORT	GOBP	25	0.598374	1.77872	0.00194932	0.0403961	0.668	3215
GOBP_REGULATION_OF_GLYCOLYTIC_PROCESS	GOBP	32	0.565856	1.77619	0.00782779	0.0407394	0.67	1843
GOBP_REGULATION_OF_DNA_TEMPLATED_TRANSCRIPTION_IN_RESPONSE_TO_STRESS	GOBP	45	0.5639	1.77569	0	0.0399136	0.67	2912
GOBP_NEGATIVE_REGULATION_OF_G_PROTEIN_COUPLED_RECEPTOR_SIGNALING_PATHWAY	GOBP	26	0.570306	1.77449	0.00183486	0.0400752	0.671	3505
GOBP_TRANSMEMBRANE_RECEPTOR_PROTEIN_SERINE_THREONINE_KINASE_SIGNALING_PATHWAY	GOBP	243	0.455184	1.77095	0.00191571	0.0410155	0.676	3493
GOBP_CELL_SUBSTRATE_JUNCTION_ORGANIZATION	GOBP	85	0.521061	1.77023	0.00396825	0.0406352	0.676	1692
GOBP_REGULATION_OF_STEM_CELL_PROLIFERATION	GOBP	67	0.521206	1.76564	0.00192678	0.0415201	0.683	1694
GOBP_REGULATION_OF_SODIUM_ION_TRANSMEMBRANE_TRANSPORT	GOBP	33	0.572164	1.76294	0	0.041633	0.688	2407
GOBP_REGULATION_OF_PRODUCTION_OF_SMALL_RNA_INVOLVED_IN_GENE_SILENCING_BY_RNA	GOBP	20	0.599218	1.76242	0.00197239	0.0415473	0.69	1752
GOBP_CELL_CELL_ADHESION	GOBP	435	0.448578	1.76148	0	0.041757	0.692	2435
GOBP_SKIN_DEVELOPMENT	GOBP	212	0.471691	1.75973	0	0.0418477	0.693	3990
GOBP_PROXIMAL_DISTAL_PATTERN_FORMATION	GOBP	18	0.623826	1.75948	0.00380952	0.0417607	0.695	1696
GOBP_NUCLEUS_LOCALIZATION	GOBP	32	0.573952	1.75887	0	0.0412149	0.696	2066
GOBP_POSITIVE_REGULATION_OF_HISTONE_MODIFICATION	GOBP	102	0.488424	1.75791	0	0.0411813	0.696	3452
GOBP_REGULATION_OF_MRNA_POLYADENYLATION	GOBP	17	0.630302	1.75778	0.00380952	0.0410266	0.696	3206
GOBP_CELL_SUBSTRATE_ADHESION	GOBP	237	0.467694	1.75599	0	0.0410097	0.697	2545
GOBP_REGULATION_OF_SODIUM_ION_TRANSMEMBRANE_TRANSPORTER_ACTIVITY	GOBP	27	0.584973	1.75287	0.0019685	0.0405402	0.702	2407
GOBP_REGULATION_OF_ENDOCYTOSIS	GOBP	152	0.477606	1.75127	0	0.040292	0.704	3594
GOBP_REGULATION_OF_PROTEIN_KINASE_B_SIGNALING	GOBP	107	0.46007	1.75012	0.00387597	0.0405994	0.706	4548
GOBP_EPITHELIAL_TO_MESENCHYMAL_TRANSITION	GOBP	114	0.479044	1.74874	0.00191205	0.0403282	0.709	2523
GOBP_NEGATIVE_REGULATION_OF_CELL_PROJECTION_ORGANIZATION	GOBP	152	0.461019	1.74736	0	0.0396576	0.712	3256
GOBP_REGULATION_OF_RECEPTOR_MEDIATED_ENDOCYTOSIS	GOBP	79	0.495174	1.74593	0	0.03917	0.714	3311
GOBP_SOMATIC_STEM_CELL_POPULATION_MAINTENANCE	GOBP	56	0.517194	1.74591	0	0.0390063	0.714	2751
GOBP_INOSITOL_PHOSPHATE_MEDIATED_SIGNALING	GOBP	32	0.539967	1.74555	0	0.0390585	0.715	2506
GOBP_HISTONE_MODIFICATION	GOBP	401	0.440013	1.74216	0	0.0393018	0.723	3903
GOBP_REGULATION_OF_PEPTIDYL_THREONINE_PHOSPHORYLATION	GOBP	34	0.537207	1.7417	0	0.0390675	0.724	2613
GOBP_COLUMNAR_CUBOIDAL_EPITHELIAL_CELL_DIFFERENTIATION	GOBP	82	0.492322	1.74025	0	0.0389967	0.724	3235
GOBP_POSITIVE_REGULATION_OF_EPITHELIAL_CELL_PROLIFERATION	GOBP	128	0.469118	1.73848	0	0.0388636	0.727	3378
GOBP_RETROGRADE_TRANSPORT_ENDOSOME_TO_GOLGI	GOBP	79	0.473344	1.73762	0.00193424	0.0389429	0.727	4466
GOBP_HISTONE_METHYLATION	GOBP	141	0.46583	1.73745	0	0.0387539	0.727	4108
GOBP_NOTCH_SIGNALING_PATHWAY	GOBP	111	0.467764	1.73624	0	0.0388361	0.73	4142
GOBP_ADHERENS_JUNCTION_ORGANIZATION	GOBP	36	0.567274	1.73612	0.00587084	0.0387111	0.73	3372
GOBP_NEGATIVE_REGULATION_OF_ACTIN_FILAMENT_POLYMERIZATION	GOBP	48	0.517271	1.73609	0	0.038577	0.73	2370
GOBP_CELL_JUNCTION_ASSEMBLY	GOBP	261	0.454482	1.7358	0.00195695	0.0384157	0.73	2499
GOBP_POSITIVE_REGULATION_OF_CELLULAR_RESPONSE_TO_TRANSFORMING_GROWTH_FACTOR_BETA_STIMULUS	GOBP	27	0.570285	1.73203	0.00587084	0.0386065	0.739	3071
GOBP_REGULATION_OF_HISTONE_METHYLATION	GOBP	78	0.492275	1.73191	0.0019685	0.0385071	0.739	3438
GOBP_VESICLE_MEDIATED_TRANSPORT_BETWEEN_ENDOSOMAL_COMPARTMENTS	GOBP	40	0.5554	1.73163	0	0.0384893	0.739	4101
GOBP_PEPTIDYL_TYROSINE_AUTOPHOSPHORYLATION	GOBP	17	0.635248	1.73135	0.00393701	0.0384987	0.739	1734
GOBP_NEGATIVE_REGULATION_OF_TRANSMEMBRANE_RECEPTOR_PROTEIN_SERINE_THREONINE_KINASE_SIGNALING_PATHWAY	GOBP	93	0.456763	1.72743	0.00579151	0.0390789	0.742	3189
GOBP_PORE_COMPLEX_ASSEMBLY	GOBP	20	0.607136	1.72728	0	0.0390315	0.742	1549
GOBP_SELECTIVE_AUTOPHAGY	GOBP	76	0.478182	1.72461	0	0.0390667	0.747	3784
GOBP_EXTRACELLULAR_VESICLE_BIOGENESIS	GOBP	21	0.607493	1.72324	0	0.0386699	0.75	1255
GOBP_ERBB_SIGNALING_PATHWAY	GOBP	80	0.481693	1.72308	0	0.0384912	0.75	3302
GOBP_POSITIVE_REGULATION_OF_TRANSCRIPTION_FROM_RNA_POLYMERASE_II_PROMOTER_INVOLVED_IN_CELLULAR_RESPONSE_TO_CHEMICAL_STIMULUS	GOBP	20	0.593037	1.72252	0.00759013	0.0384837	0.751	3627
GOBP_ENDOCYTOSIS	GOBP	348	0.449345	1.71964	0	0.0389398	0.76	3936
GOBP_ESTABLISHMENT_OR_MAINTENANCE_OF_MONOPOLAR_CELL_POLARITY	GOBP	19	0.587689	1.71912	0.010142	0.0389622	0.76	791
GOBP_CELL_MATRIX_ADHESION	GOBP	147	0.474454	1.71889	0.00194175	0.0389537	0.76	2545
GOBP_HISTONE_H4_K16_ACETYLATION	GOBP	20	0.581314	1.71588	0.00773694	0.0388244	0.765	1633
GOBP_SODIUM_ION_TRANSMEMBRANE_TRANSPORT	GOBP	52	0.505447	1.71495	0.00191939	0.0388175	0.769	2407
GOBP_POSITIVE_REGULATION_OF_POST_TRANSCRIPTIONAL_GENE_SILENCING	GOBP	20	0.622553	1.7145	0.00206612	0.0389177	0.771	1318
GOBP_POSITIVE_REGULATION_OF_CHOLESTEROL_EFFLUX	GOBP	15	0.626251	1.71349	0.00970874	0.0389125	0.771	2822
GOBP_STEM_CELL_PROLIFERATION	GOBP	95	0.481115	1.71261	0	0.0390535	0.772	4103
GOBP_REGULATION_OF_POTASSIUM_ION_TRANSPORT	GOBP	41	0.529353	1.70985	0.00766283	0.0396957	0.774	2407
GOBP_POSITIVE_REGULATION_OF_NOTCH_SIGNALING_PATHWAY	GOBP	30	0.531912	1.70882	0.004	0.039781	0.775	3330
GOBP_POSITIVE_REGULATION_OF_TRANSCRIPTION_BY_RNA_POLYMERASE_III	GOBP	18	0.610345	1.70872	0	0.0397064	0.775	2310
GOBP_POSITIVE_REGULATION_OF_HISTONE_H3_K4_METHYLATION	GOBP	25	0.57253	1.70806	0.0056391	0.0397627	0.775	3365
GOBP_REGULATION_OF_POTASSIUM_ION_TRANSMEMBRANE_TRANSPORT	GOBP	34	0.551373	1.7075	0.00775194	0.0395495	0.775	2407
GOBP_REGULATION_OF_CELL_FATE_COMMITMENT	GOBP	24	0.583492	1.70661	0.00398406	0.0397543	0.775	2137
GOBP_REGULATION_OF_INTRACELLULAR_STEROID_HORMONE_RECEPTOR_SIGNALING_PATHWAY	GOBP	61	0.498232	1.70585	0.00198413	0.0398515	0.778	1616
GOBP_RESPONSE_TO_ESTROGEN	GOBP	36	0.533688	1.7025	0.00199601	0.0404399	0.779	2256
GOBP_REGULATION_OF_TOLL_LIKE_RECEPTOR_SIGNALING_PATHWAY	GOBP	42	0.519831	1.70208	0.00193424	0.0404882	0.779	3406
GOBP_REGULATION_OF_VESICLE_MEDIATED_TRANSPORT	GOBP	362	0.433634	1.7008	0	0.0403569	0.779	3837
GOBP_NEGATIVE_REGULATION_OF_CELL_SUBSTRATE_ADHESION	GOBP	43	0.516682	1.69868	0.00197239	0.0408973	0.781	3005
GOBP_REGULATION_OF_CALCIUM_MEDIATED_SIGNALING	GOBP	44	0.500725	1.69742	0.00380952	0.0410273	0.783	2506
GOBP_CELLULAR_RESPONSE_TO_INTERLEUKIN_1	GOBP	43	0.503054	1.69542	0.0056926	0.0412521	0.784	4414
GOBP_POSITIVE_REGULATION_OF_BMP_SIGNALING_PATHWAY	GOBP	23	0.569764	1.69448	0.00380952	0.0411757	0.785	2182
GOBP_POLARIZED_EPITHELIAL_CELL_DIFFERENTIATION	GOBP	20	0.589273	1.6938	0.00407332	0.0412631	0.785	1072
GOBP_POSITIVE_REGULATION_OF_STEM_CELL_POPULATION_MAINTENANCE	GOBP	46	0.504737	1.69365	0.00387597	0.0412522	0.785	4318
GOBP_POSITIVE_REGULATION_OF_EXOCYTOSIS	GOBP	55	0.505139	1.69347	0.006	0.0412393	0.785	2995
GOBP_REGULATION_OF_PHOSPHATIDYLINOSITOL_3_KINASE_ACTIVITY	GOBP	26	0.561529	1.69309	0.00200401	0.0412961	0.786	4077
GOBP_LAMELLIPODIUM_ASSEMBLY	GOBP	50	0.522026	1.69306	0.00196464	0.0412037	0.786	3351
GOBP_POSITIVE_REGULATION_OF_STEROL_TRANSPORT	GOBP	23	0.561544	1.6925	0.0140281	0.0408778	0.786	4092
GOBP_RESPONSE_TO_GROWTH_FACTOR	GOBP	432	0.424919	1.69154	0	0.041043	0.788	4618
GOBP_REGULATION_OF_AMINO_ACID_TRANSPORT	GOBP	22	0.526434	1.69042	0.00182482	0.0412654	0.789	2190
GOBP_REGULATION_OF_CELL_SIZE	GOBP	136	0.445132	1.6895	0	0.0414335	0.79	2945
GOBP_REGULATION_OF_CATION_CHANNEL_ACTIVITY	GOBP	71	0.472324	1.68872	0.0019084	0.0414778	0.792	2507
GOBP_PROTEIN_LOCALIZATION_TO_CELL_SURFACE	GOBP	50	0.507097	1.68677	0.00383877	0.041459	0.793	1903
GOBP_REGULATION_OF_CHOLESTEROL_EFFLUX	GOBP	22	0.583464	1.68645	0.0100402	0.0415086	0.793	3045
GOBP_REGULATION_OF_G_PROTEIN_COUPLED_RECEPTOR_SIGNALING_PATHWAY	GOBP	60	0.47283	1.68582	0.00186567	0.0416507	0.793	4417
GOBP_NEGATIVE_REGULATION_OF_STEM_CELL_DIFFERENTIATION	GOBP	23	0.566491	1.68419	0.00963391	0.041542	0.794	3005
GOBP_MRNA_TRANSCRIPTION	GOBP	48	0.499406	1.68298	0.00380952	0.0418615	0.796	3326
GOBP_RAC_PROTEIN_SIGNAL_TRANSDUCTION	GOBP	39	0.514922	1.68294	0.00594059	0.0417893	0.796	2245
GOBP_POSITIVE_REGULATION_OF_CELL_CELL_ADHESION	GOBP	156	0.439934	1.68284	0	0.041747	0.796	4323
GOBP_REGULATION_OF_CALCINEURIN_MEDIATED_SIGNALING	GOBP	27	0.540609	1.68197	0.00972763	0.0418636	0.796	2506
GOBP_POSITIVE_REGULATION_OF_HISTONE_ACETYLATION	GOBP	31	0.547211	1.6806	0.00978474	0.0422005	0.798	3719
GOBP_INTEGRIN_MEDIATED_SIGNALING_PATHWAY	GOBP	58	0.508992	1.68046	0.00572519	0.0421643	0.798	3587
GOBP_REGULATION_OF_POLYSACCHARIDE_METABOLIC_PROCESS	GOBP	27	0.53463	1.6799	0.00792079	0.0422484	0.799	1406
GOBP_VESICLE_CARGO_LOADING	GOBP	22	0.576463	1.67903	0.0189036	0.042016	0.8	3936
GOBP_LIPID_DROPLET_ORGANIZATION	GOBP	25	0.531813	1.67624	0.00961539	0.0423662	0.801	3227
GOBP_EPIBOLY	GOBP	28	0.557288	1.67621	0.00198413	0.0422818	0.801	2394
GOBP_MAINTENANCE_OF_CELL_NUMBER	GOBP	154	0.445697	1.67554	0	0.0420615	0.801	3485
GOBP_ENDOSOMAL_TRANSPORT	GOBP	209	0.42898	1.67525	0	0.0419192	0.802	4242
GOBP_REGULATION_OF_ANION_TRANSMEMBRANE_TRANSPORT	GOBP	20	0.555993	1.67432	0.00770713	0.0420709	0.803	2556
GOBP_ENDOCYTIC_RECYCLING	GOBP	69	0.476119	1.67395	0.00193424	0.042158	0.804	4365
GOBP_POSITIVE_REGULATION_OF_MAP_KINASE_ACTIVITY	GOBP	89	0.449658	1.67231	0.00191571	0.0424985	0.805	3275
GOBP_REGULATION_OF_EPITHELIAL_CELL_PROLIFERATION	GOBP	252	0.420611	1.67078	0	0.0426538	0.805	3587
GOBP_SMALL_REGULATORY_NCRNA_PROCESSING	GOBP	47	0.499773	1.6706	0.00793651	0.0425579	0.805	4012
GOBP_REGULATION_OF_TRANSCRIPTION_BY_RNA_POLYMERASE_III	GOBP	23	0.564137	1.66983	0.0020284	0.0427161	0.806	2310
GOBP_REGULATION_OF_POLYSACCHARIDE_BIOSYNTHETIC_PROCESS	GOBP	25	0.540965	1.66944	0.0116959	0.0427816	0.806	3389
GOBP_CANONICAL_WNT_SIGNALING_PATHWAY	GOBP	220	0.43571	1.66915	0	0.0428445	0.806	4688
GOBP_CORTICOSTEROID_RECEPTOR_SIGNALING_PATHWAY	GOBP	15	0.625356	1.66837	0.00767754	0.0430069	0.806	3445
GOBP_VESICLE_MEDIATED_TRANSPORT_TO_THE_PLASMA_MEMBRANE	GOBP	124	0.446123	1.66821	0	0.0428917	0.806	4221
GOBP_RESPONSE_TO_INTERLEUKIN_6	GOBP	21	0.561389	1.6661	0.00924214	0.0432041	0.808	3570
GOBP_CELLULAR_RESPONSE_TO_LIPID	GOBP	296	0.418372	1.66573	0	0.0431624	0.808	4618
GOBP_REGULATION_OF_TRIGLYCERIDE_BIOSYNTHETIC_PROCESS	GOBP	18	0.58044	1.66571	0.00772201	0.0430845	0.808	2952
GOBP_REGULATION_OF_VASCULAR_PERMEABILITY	GOBP	20	0.584266	1.66496	0.0140281	0.0433314	0.81	1460
GOBP_REGULATION_OF_BODY_FLUID_LEVELS	GOBP	168	0.432101	1.6639	0.00196464	0.043574	0.811	2382
GOBP_REGULATION_OF_STEM_CELL_POPULATION_MAINTENANCE	GOBP	64	0.484115	1.66342	0	0.043505	0.811	3455
GOBP_POSITIVE_REGULATION_OF_TRANSPORTER_ACTIVITY	GOBP	60	0.462777	1.65943	0.00943396	0.0443905	0.818	2407
GOBP_TRANSFORMING_GROWTH_FACTOR_BETA_RECEPTOR_SIGNALING_PATHWAY	GOBP	148	0.43758	1.65662	0.00585938	0.0446546	0.82	3462
GOBP_POSITIVE_REGULATION_OF_PEPTIDYL_THREONINE_PHOSPHORYLATION	GOBP	20	0.565703	1.65513	0.0170132	0.0448387	0.823	2499
GOBP_REGULATION_OF_POTASSIUM_ION_TRANSMEMBRANE_TRANSPORTER_ACTIVITY	GOBP	25	0.566357	1.65299	0.00772201	0.0452529	0.825	2407
GOBP_CELL_RECOGNITION	GOBP	60	0.477832	1.65213	0.00193798	0.0454401	0.825	2105
GOBP_NEGATIVE_REGULATION_OF_ACTIN_FILAMENT_BUNDLE_ASSEMBLY	GOBP	26	0.535274	1.65093	0.00782779	0.0454758	0.825	4132
GOBP_GROWTH_HORMONE_SECRETION	GOBP	15	0.618079	1.65034	0.011976	0.0455864	0.825	2411
GOBP_NEGATIVE_REGULATION_OF_CELL_ADHESION	GOBP	174	0.432928	1.64962	0	0.0458469	0.826	3073
GOBP_REGULATION_OF_OXIDATIVE_STRESS_INDUCED_CELL_DEATH	GOBP	56	0.484496	1.64824	0.00767754	0.0458596	0.827	3167
GOBP_SKIN_EPIDERMIS_DEVELOPMENT	GOBP	92	0.45698	1.64809	0	0.0457869	0.827	2096
GOBP_POSITIVE_REGULATION_OF_STEROID_BIOSYNTHETIC_PROCESS	GOBP	15	0.592375	1.64653	0.00753296	0.0461318	0.829	2952
GOBP_REGULATION_OF_NATURAL_KILLER_CELL_MEDIATED_IMMUNITY	GOBP	15	0.613719	1.64636	0.0135135	0.0461287	0.829	3280
GOBP_ESTABLISHMENT_OR_MAINTENANCE_OF_BIPOLAR_CELL_POLARITY	GOBP	39	0.500345	1.64497	0.0117878	0.0462673	0.83	1718
GOBP_NEGATIVE_REGULATION_OF_PROTEIN_POLYMERIZATION	GOBP	59	0.473588	1.64496	0.00610998	0.0461997	0.83	2370
GOBP_REGULATION_OF_PROTEIN_SUMOYLATION	GOBP	21	0.550365	1.64495	0.0114723	0.0461242	0.83	2451
GOBP_VESICLE_CYTOSKELETAL_TRAFFICKING	GOBP	54	0.486243	1.6445	0.00965251	0.0462539	0.831	2108
GOBP_NON_CANONICAL_WNT_SIGNALING_PATHWAY	GOBP	40	0.497108	1.64189	0.00191939	0.0468395	0.832	3966
GOBP_POSITIVE_REGULATION_OF_PHAGOCYTOSIS	GOBP	33	0.530772	1.64152	0.0122449	0.046956	0.833	644
GOBP_FIBROBLAST_GROWTH_FACTOR_RECEPTOR_SIGNALING_PATHWAY	GOBP	51	0.461957	1.64141	0.00381679	0.0469246	0.833	3662
GOBP_REGULATION_OF_CELL_MATRIX_ADHESION	GOBP	95	0.458347	1.64095	0.0095057	0.0469783	0.834	4414
GOBP_POSITIVE_REGULATION_OF_PROTEIN_ACETYLATION	GOBP	45	0.50444	1.64007	0.00978474	0.0469971	0.835	3447
GOBP_POSITIVE_REGULATION_OF_PEPTIDYL_LYSINE_ACETYLATION	GOBP	37	0.515976	1.64005	0.00970874	0.0469346	0.835	3719
GOBP_INTRACELLULAR_STEROL_TRANSPORT	GOBP	23	0.553002	1.63923	0.00976562	0.0467053	0.835	3776
GOBP_TRANSFORMING_GROWTH_FACTOR_BETA_PRODUCTION	GOBP	28	0.548963	1.6384	0.00197239	0.0469742	0.836	2746
GOBP_CELLULAR_RESPONSE_TO_ALCOHOL	GOBP	53	0.48161	1.6379	0.00386847	0.0468883	0.836	4503
GOBP_POSITIVE_REGULATION_OF_MAPK_CASCADE	GOBP	291	0.399293	1.63772	0	0.0469051	0.836	4489
GOBP_CELLULAR_GLUCOSE_HOMEOSTASIS	GOBP	103	0.434875	1.63762	0	0.0468759	0.836	4548
GOBP_REGULATION_OF_ATP_METABOLIC_PROCESS	GOBP	53	0.467273	1.63751	0.00990099	0.0468535	0.836	3421
GOBP_REGULATION_OF_CELLULAR_RESPONSE_TO_TRANSFORMING_GROWTH_FACTOR_BETA_STIMULUS	GOBP	103	0.443196	1.63674	0.00601202	0.0468447	0.837	4063
GOBP_PLATELET_DERIVED_GROWTH_FACTOR_RECEPTOR_SIGNALING_PATHWAY	GOBP	49	0.499248	1.63578	0.00391389	0.0469837	0.838	3248
GOBP_NEGATIVE_REGULATION_OF_CANONICAL_WNT_SIGNALING_PATHWAY	GOBP	99	0.449835	1.63566	0.00770713	0.0469536	0.838	2631
GOBP_PEROXISOME_PROLIFERATOR_ACTIVATED_RECEPTOR_SIGNALING_PATHWAY	GOBP	17	0.572696	1.63395	0.0254403	0.047225	0.838	2965
GOBP_REGULATION_OF_PHOSPHOLIPID_METABOLIC_PROCESS	GOBP	30	0.50179	1.63375	0.00590551	0.0472417	0.838	3248
GOBP_REGULATION_OF_MICROTUBULE_CYTOSKELETON_ORGANIZATION	GOBP	123	0.455148	1.63213	0	0.047618	0.839	2991
GOBP_STEROID_HORMONE_MEDIATED_SIGNALING_PATHWAY	GOBP	92	0.457278	1.63142	0.00194932	0.0476418	0.839	3231
GOBP_CYTOKINE_MEDIATED_SIGNALING_PATHWAY	GOBP	206	0.396846	1.6286	0.00182149	0.0481742	0.84	4416
GOBP_REGULATION_OF_CELL_GROWTH	GOBP	305	0.399866	1.62857	0.00385357	0.048133	0.84	3436
GOBP_PROTEIN_TARGETING_TO_LYSOSOME	GOBP	23	0.557154	1.62817	0.00790514	0.0481116	0.84	1400
GOBP_REGULATION_OF_EXOSOMAL_SECRETION	GOBP	15	0.624507	1.62705	0.0161943	0.0481485	0.841	1877
GOBP_RESPONSE_TO_FIBROBLAST_GROWTH_FACTOR	GOBP	65	0.454574	1.62616	0.00582524	0.0484321	0.842	3989
GOBP_POSITIVE_REGULATION_OF_CELLULAR_COMPONENT_BIOGENESIS	GOBP	375	0.40848	1.62441	0.00195312	0.0487035	0.842	3600
GOBP_REGULATION_OF_SECRETION	GOBP	359	0.39586	1.62402	0	0.0488012	0.842	3801
GOBP_REGULATION_OF_NUCLEOTIDE_METABOLIC_PROCESS	GOBP	62	0.456907	1.62366	0.004	0.0487711	0.842	2761
GOBP_REGULATION_OF_PHOSPHATIDYLINOSITOL_3_KINASE_SIGNALING	GOBP	53	0.464433	1.62265	0.00761905	0.0486985	0.842	4445
GOBP_INFLAMMATORY_RESPONSE_TO_ANTIGENIC_STIMULUS	GOBP	25	0.526064	1.62231	0.0137795	0.0487902	0.842	1604
GOBP_POSITIVE_REGULATION_OF_ERK1_AND_ERK2_CASCADE	GOBP	102	0.430714	1.62064	0.00189753	0.0492697	0.844	4256
GOBP_CELL_ADHESION_MEDIATED_BY_INTEGRIN	GOBP	43	0.488921	1.62058	0.0171103	0.0492216	0.844	4294
GOBP_REGULATION_OF_PROTEIN_POLYMERIZATION	GOBP	150	0.433583	1.61933	0	0.0494313	0.846	3361
GOBP_REGULATION_OF_WATER_LOSS_VIA_SKIN	GOBP	25	0.539981	1.61908	0.0094518	0.0494348	0.846	2155
GOBP_NEUROTROPHIN_SIGNALING_PATHWAY	GOBP	27	0.525111	1.61882	0.0246212	0.0494814	0.846	2386
GOBP_RESPONSE_TO_TRANSFORMING_GROWTH_FACTOR_BETA	GOBP	179	0.425579	1.61792	0.00976562	0.049633	0.847	4669
GOBP_REGULATION_OF_PATTERN_RECOGNITION_RECEPTOR_SIGNALING_PATHWAY	GOBP	62	0.469692	1.61727	0.00192308	0.0497459	0.847	3406
GOBP_MAPK_CASCADE	GOBP	487	0.389295	1.61715	0	0.0496939	0.848	4504
GOBP_POSITIVE_REGULATION_OF_CELL_PROJECTION_ORGANIZATION	GOBP	303	0.412639	1.61604	0	0.0499223	0.85	3849
GOBP_CYTOPLASMIC_MICROTUBULE_ORGANIZATION	GOBP	51	0.48928	1.6156	0.0115385	0.0498441	0.85	3345
GOBP_POSITIVE_REGULATION_OF_PEPTIDYL_TYROSINE_PHOSPHORYLATION	GOBP	95	0.436613	1.61434	0.00750469	0.0503258	0.851	4430
GOBP_REGULATION_OF_KERATINOCYTE_PROLIFERATION	GOBP	36	0.514303	1.61412	0.0173077	0.050377	0.851	2476
GOBP_REGULATION_OF_CANONICAL_WNT_SIGNALING_PATHWAY	GOBP	186	0.421706	1.61306	0.00193424	0.0504267	0.851	4918
GOBP_RETINOIC_ACID_RECEPTOR_SIGNALING_PATHWAY	GOBP	20	0.569834	1.61279	0.0134875	0.0503263	0.851	1605
GOBP_REGULATION_OF_GENE_EXPRESSION_BY_GENOMIC_IMPRINTING	GOBP	17	0.578849	1.61133	0.00388349	0.0503776	0.852	3802
GOBP_STEM_CELL_DEVELOPMENT	GOBP	54	0.469679	1.61099	0.00968992	0.0503443	0.852	4277
GOBP_REGULATION_OF_TELOMERASE_ACTIVITY	GOBP	42	0.491647	1.61076	0.00787402	0.0503745	0.852	2587
GOBP_NEGATIVE_REGULATION_OF_PROTEOLYSIS	GOBP	179	0.414901	1.61016	0	0.0502761	0.852	3061
GOBP_REGULATION_OF_ACTIVIN_RECEPTOR_SIGNALING_PATHWAY	GOBP	15	0.581565	1.61015	0.0151515	0.0502149	0.852	1087
GOBP_REGULATION_OF_DEPHOSPHORYLATION	GOBP	96	0.439609	1.60959	0.00576923	0.0502358	0.852	4574
GOBP_REGULATION_OF_EXOCYTOSIS	GOBP	127	0.42841	1.60946	0.00957854	0.05024	0.853	3787
GOBP_WOUND_HEALING	GOBP	212	0.412933	1.60942	0.00588235	0.050186	0.853	2394
GOBP_POSITIVE_REGULATION_OF_EPITHELIAL_CELL_DIFFERENTIATION	GOBP	33	0.491672	1.60931	0.011583	0.0501184	0.853	3200
GOBP_REGULATION_OF_ESTABLISHMENT_OF_PLANAR_POLARITY	GOBP	28	0.536023	1.60907	0.0137255	0.0501754	0.853	3901
GOBP_POSITIVE_REGULATION_OF_ION_TRANSMEMBRANE_TRANSPORT	GOBP	82	0.435191	1.60785	0.00754717	0.0504788	0.853	2411
GOBP_REGULATION_OF_WNT_SIGNALING_PATHWAY	GOBP	234	0.418498	1.60695	0	0.0505439	0.855	3772
GOBP_SECRETORY_GRANULE_ORGANIZATION	GOBP	42	0.485376	1.60653	0.0212355	0.0505557	0.855	3628
GOBP_REGULATION_OF_ACTION_POTENTIAL	GOBP	31	0.511512	1.60629	0.0157791	0.0505628	0.857	2411
GOBP_PEPTIDYL_ASPARAGINE_MODIFICATION	GOBP	15	0.595775	1.60439	0.0354331	0.0510232	0.857	3526
GOBP_CELLULAR_RESPONSE_TO_STEROID_HORMONE_STIMULUS	GOBP	119	0.432099	1.60392	0.00578035	0.0510294	0.857	3231
GOBP_DNA_METHYLATION	GOBP	46	0.485797	1.60196	0.0135135	0.0516213	0.858	3704
GOBP_POSITIVE_REGULATION_OF_TRANSMEMBRANE_TRANSPORT	GOBP	121	0.417988	1.60137	0.00575816	0.0517372	0.858	2471
GOBP_NEGATIVE_REGULATION_OF_WNT_SIGNALING_PATHWAY	GOBP	123	0.432417	1.60106	0.00773694	0.0517812	0.859	2523
GOBP_ACTIN_FILAMENT_DEPOLYMERIZATION	GOBP	43	0.500435	1.60082	0.0121704	0.0517142	0.859	2243
GOBP_POSITIVE_REGULATION_OF_STEROID_METABOLIC_PROCESS	GOBP	17	0.553349	1.60033	0.0114068	0.0517322	0.86	2952
GOBP_POSITIVE_REGULATION_OF_DNA_BINDING_TRANSCRIPTION_FACTOR_ACTIVITY	GOBP	165	0.401322	1.59986	0.0019084	0.0517601	0.86	4501
GOBP_PHAGOCYTOSIS	GOBP	112	0.441119	1.59979	0.00400802	0.0515988	0.86	4576
GOBP_VESICLE_LOCALIZATION	GOBP	167	0.417304	1.59948	0.00379507	0.0515533	0.86	4094
GOBP_INTERLEUKIN_17_PRODUCTION	GOBP	20	0.537174	1.59947	0.023622	0.0514954	0.86	3152
GOBP_NEGATIVE_REGULATION_OF_LIPID_LOCALIZATION	GOBP	29	0.504273	1.59893	0.0298805	0.0516063	0.86	2096
GOBP_REGULATION_OF_GTPASE_ACTIVITY	GOBP	253	0.405714	1.59767	0	0.051805	0.86	4951
GOBP_NIK_NF_KAPPAB_SIGNALING	GOBP	80	0.441471	1.59749	0.00196464	0.0518159	0.86	4754
GOBP_HETEROPHILIC_CELL_CELL_ADHESION_VIA_PLASMA_MEMBRANE_CELL_ADHESION_MOLECULES	GOBP	25	0.522132	1.59591	0.019802	0.051812	0.861	3347
GOBP_PROTEIN_LOCALIZATION_TO_LYSOSOME	GOBP	39	0.488415	1.59575	0.0133843	0.0517913	0.862	3997
GOBP_REGULATION_OF_P38MAPK_CASCADE	GOBP	29	0.504171	1.59521	0.0118343	0.0519145	0.862	3345
GOBP_INTERMEDIATE_FILAMENT_BASED_PROCESS	GOBP	36	0.483841	1.5944	0.0178571	0.0521518	0.862	2473
GOBP_POSITIVE_REGULATION_OF_EPIDERMIS_DEVELOPMENT	GOBP	20	0.528702	1.59403	0.0212355	0.0522856	0.862	2393
GOBP_POSITIVE_REGULATION_OF_PROTEIN_IMPORT_INTO_NUCLEUS	GOBP	36	0.514407	1.59358	0.0093633	0.0524021	0.862	3480
GOBP_CHROMATIN_ORGANIZATION	GOBP	474	0.407058	1.59309	0.00380952	0.0525595	0.862	3903
GOBP_REGULATION_OF_PROTEIN_DEPHOSPHORYLATION	GOBP	68	0.461565	1.59276	0.013834	0.0526072	0.863	3919
GOBP_ESTABLISHMENT_OF_CELL_POLARITY	GOBP	120	0.445032	1.59268	0.00775194	0.0525816	0.863	4398
GOBP_POSITIVE_REGULATION_OF_STEM_CELL_PROLIFERATION	GOBP	36	0.489502	1.5918	0.0170132	0.0523803	0.863	1451
GOBP_NEGATIVE_REGULATION_OF_LIPID_BIOSYNTHETIC_PROCESS	GOBP	34	0.47628	1.59121	0.0151515	0.052646	0.864	3719
GOBP_HISTONE_H3_ACETYLATION	GOBP	73	0.452568	1.5883	0.00391389	0.0533609	0.865	4828
GOBP_STEROL_HOMEOSTASIS	GOBP	50	0.450683	1.58814	0.00570342	0.0533969	0.865	3189
GOBP_NEGATIVE_REGULATION_OF_CELL_POPULATION_PROLIFERATION	GOBP	454	0.38494	1.58713	0.00191939	0.0536003	0.867	4054
GOBP_SODIUM_ION_HOMEOSTASIS	GOBP	23	0.541786	1.5868	0.0152381	0.0535148	0.867	3845
GOBP_REGULATION_OF_PROTEIN_LOCALIZATION_TO_MEMBRANE	GOBP	143	0.428184	1.58611	0.0100402	0.0536064	0.867	3844
GOBP_CELL_CELL_JUNCTION_ORGANIZATION	GOBP	133	0.431255	1.5861	0.015534	0.0535558	0.867	3620
GOBP_REGULATION_OF_CELL_FATE_SPECIFICATION	GOBP	19	0.57698	1.58564	0.0182927	0.0535793	0.867	2137
GOBP_REGULATION_OF_CHEMOTAXIS	GOBP	116	0.416254	1.58455	0.00925926	0.0539199	0.868	2689
GOBP_RESPONSE_TO_WOUNDING	GOBP	292	0.401778	1.58346	0.00603622	0.0541058	0.868	2337
GOBP_REGULATION_OF_HAIR_FOLLICLE_DEVELOPMENT	GOBP	15	0.55999	1.58247	0.0301887	0.054446	0.869	1532
GOBP_FOCAL_ADHESION_ASSEMBLY	GOBP	70	0.466569	1.58206	0.015625	0.0545097	0.869	2483
GOBP_RHO_PROTEIN_SIGNAL_TRANSDUCTION	GOBP	97	0.432342	1.58167	0.011811	0.0544374	0.869	4806
GOBP_PROTEIN_LOCALIZATION_TO_PLASMA_MEMBRANE	GOBP	229	0.41891	1.58051	0.00806452	0.0546081	0.87	3559
GOBP_RESPONSE_TO_MECHANICAL_STIMULUS	GOBP	70	0.446997	1.58043	0.0249042	0.0545855	0.87	4723
GOBP_REGULATION_OF_MICROTUBULE_POLYMERIZATION_OR_DEPOLYMERIZATION	GOBP	66	0.464606	1.57875	0.00579151	0.054904	0.87	3439
GOBP_REGULATION_OF_LIPID_KINASE_ACTIVITY	GOBP	35	0.496675	1.5785	0.0155642	0.05491	0.87	4154
GOBP_G_PROTEIN_COUPLED_RECEPTOR_SIGNALING_PATHWAY	GOBP	225	0.389324	1.57806	0.00576923	0.0550687	0.87	4554
GOBP_CELL_CELL_ADHESION_VIA_PLASMA_MEMBRANE_ADHESION_MOLECULES	GOBP	100	0.438118	1.57803	0.00982318	0.0550183	0.87	2564
GOBP_NEGATIVE_REGULATION_OF_INTERFERON_GAMMA_PRODUCTION	GOBP	15	0.581388	1.57699	0.0344828	0.0552493	0.87	3331
GOBP_ACTIN_CYTOSKELETON_REORGANIZATION	GOBP	76	0.458018	1.57685	0.0119284	0.055211	0.87	3345
GOBP_PROTEIN_TARGETING_TO_VACUOLE	GOBP	35	0.503387	1.57646	0.0253411	0.0553739	0.87	4014
GOBP_NEGATIVE_REGULATION_OF_CHEMOTAXIS	GOBP	29	0.492237	1.57629	0.0206767	0.0553918	0.87	2920
GOBP_HETEROTYPIC_CELL_CELL_ADHESION	GOBP	24	0.544547	1.57589	0.0308642	0.0554483	0.87	2718
GOBP_NEGATIVE_REGULATION_OF_PROTEIN_LOCALIZATION_TO_CELL_PERIPHERY	GOBP	21	0.560241	1.57574	0.00980392	0.0554867	0.87	2596
GOBP_INTERLEUKIN_6_PRODUCTION	GOBP	86	0.421751	1.57509	0.00378072	0.0555842	0.871	4382
GOBP_REGULATION_OF_RECEPTOR_INTERNALIZATION	GOBP	49	0.46066	1.57279	0.0207939	0.0562126	0.873	3487
GOBP_REGULATION_OF_GLYCOGEN_METABOLIC_PROCESS	GOBP	21	0.519452	1.57226	0.0213178	0.0564482	0.873	1406
GOBP_PROTEIN_LOCALIZATION_TO_CELL_PERIPHERY	GOBP	270	0.410994	1.57205	0.00400802	0.0563898	0.873	4159
GOBP_RESPONSE_TO_DECREASED_OXYGEN_LEVELS	GOBP	151	0.401512	1.57187	0.00187266	0.0564339	0.874	3429
GOBP_EPITHELIAL_CELL_APOPTOTIC_PROCESS	GOBP	91	0.430311	1.57186	0.011811	0.0563847	0.874	4580
GOBP_PROTEIN_CATABOLIC_PROCESS_IN_THE_VACUOLE	GOBP	19	0.567831	1.5717	0.0259481	0.056402	0.874	2746
GOBP_TUMOR_NECROSIS_FACTOR_MEDIATED_SIGNALING_PATHWAY	GOBP	54	0.449978	1.57166	0.01341	0.0563733	0.874	3587
GOBP_NEGATIVE_REGULATION_OF_EPITHELIAL_CELL_MIGRATION	GOBP	44	0.463821	1.57143	0.00795229	0.0562588	0.874	1960
GOBP_POSITIVE_REGULATION_OF_LIPID_TRANSPORT	GOBP	47	0.445827	1.57075	0.0158416	0.0564737	0.874	2822
GOBP_NEGATIVE_REGULATION_OF_PROTEIN_CATABOLIC_PROCESS	GOBP	82	0.431631	1.57012	0.0100402	0.0567248	0.874	3317
GOBP_CELLULAR_RESPONSE_TO_BIOTIC_STIMULUS	GOBP	120	0.413436	1.56927	0.00588235	0.0569659	0.874	4614
GOBP_INTRACELLULAR_ESTROGEN_RECEPTOR_SIGNALING_PATHWAY	GOBP	39	0.479147	1.56895	0.0272904	0.0570041	0.874	3154
GOBP_CHROMATIN_REMODELING	GOBP	263	0.412786	1.56841	0.0131827	0.057116	0.874	3840
GOBP_REGULATION_OF_LAMELLIPODIUM_ORGANIZATION	GOBP	33	0.517393	1.56819	0.015873	0.0569193	0.874	1616
GOBP_REGULATION_OF_STEM_CELL_DIFFERENTIATION	GOBP	68	0.440476	1.56611	0.0173077	0.0577056	0.874	5240
GOBP_POSITIVE_REGULATION_OF_LIPID_BIOSYNTHETIC_PROCESS	GOBP	62	0.422172	1.56551	0.0110294	0.0577828	0.874	3049
GOBP_REGULATION_OF_TRANSMEMBRANE_TRANSPORT	GOBP	272	0.381873	1.56497	0.00382409	0.0578509	0.874	4580
GOBP_REGULATION_OF_LAMELLIPODIUM_ASSEMBLY	GOBP	26	0.537973	1.56452	0.019802	0.0579234	0.874	1608
GOBP_REGULATION_OF_CELL_JUNCTION_ASSEMBLY	GOBP	132	0.426703	1.56256	0.00787402	0.0585954	0.875	2499
GOBP_APICAL_JUNCTION_ASSEMBLY	GOBP	50	0.478085	1.56224	0.0117188	0.0586812	0.875	2218
GOBP_REACTIVE_OXYGEN_SPECIES_BIOSYNTHETIC_PROCESS	GOBP	39	0.454687	1.56137	0.030303	0.0589976	0.877	3121
GOBP_RESPONSE_TO_RETINOIC_ACID	GOBP	47	0.454261	1.56038	0.0231214	0.0593445	0.877	4676
GOBP_REGULATION_OF_GOLGI_ORGANIZATION	GOBP	17	0.554932	1.56033	0.028	0.0593257	0.877	3192
GOBP_POSITIVE_REGULATION_OF_PHOSPHATIDYLINOSITOL_3_KINASE_SIGNALING	GOBP	36	0.474633	1.55987	0.0135135	0.0594848	0.878	5104
GOBP_POSITIVE_REGULATION_OF_POTASSIUM_ION_TRANSPORT	GOBP	16	0.574922	1.55879	0.0161616	0.0598329	0.878	2992
GOBP_GOLGI_TO_PLASMA_MEMBRANE_TRANSPORT	GOBP	55	0.441586	1.55706	0.0209125	0.0602342	0.879	4110
GOBP_REGULATION_OF_SMALL_GTPASE_MEDIATED_SIGNAL_TRANSDUCTION	GOBP	168	0.406915	1.55704	0.00392927	0.0601898	0.879	4300
GOBP_MICROTUBULE_ANCHORING	GOBP	22	0.520817	1.55491	0.0211538	0.0605116	0.879	2876
GOBP_POSITIVE_REGULATION_OF_RESPONSE_TO_WOUNDING	GOBP	42	0.467407	1.55376	0.026975	0.0608909	0.88	2510
GOBP_REGULATION_OF_MRNA_PROCESSING	GOBP	125	0.446714	1.55271	0.0119048	0.0610385	0.88	4112
GOBP_RESPONSE_TO_CAMP	GOBP	29	0.479462	1.55205	0.0262172	0.0609404	0.88	1958
GOBP_POLYSACCHARIDE_METABOLIC_PROCESS	GOBP	71	0.429356	1.55141	0.0117647	0.0611276	0.88	4015
GOBP_CELL_CELL_ADHESION_MEDIATED_BY_CADHERIN	GOBP	15	0.562217	1.55134	0.042471	0.0611129	0.88	1704
GOBP_POSITIVE_REGULATION_OF_PATHWAY_RESTRICTED_SMAD_PROTEIN_PHOSPHORYLATION	GOBP	24	0.51578	1.55115	0.019802	0.0611037	0.88	3213
GOBP_DNA_MODIFICATION	GOBP	72	0.43278	1.5508	0.0133588	0.061173	0.88	2734
GOBP_POSITIVE_REGULATION_OF_CELLULAR_RESPONSE_TO_INSULIN_STIMULUS	GOBP	22	0.529644	1.54942	0.0350877	0.0614672	0.883	1896
GOBP_POSITIVE_REGULATION_OF_LAMELLIPODIUM_ASSEMBLY	GOBP	20	0.555128	1.5477	0.032	0.0618699	0.885	1384
GOBP_REGULATION_OF_DOUBLE_STRAND_BREAK_REPAIR_VIA_HOMOLOGOUS_RECOMBINATION	GOBP	60	0.445118	1.54706	0.0221402	0.0619585	0.885	4362
GOBP_RESPONSE_TO_PURINE_CONTAINING_COMPOUND	GOBP	54	0.446489	1.54678	0.0117188	0.0619401	0.885	1958
GOBP_POSITIVE_REGULATION_OF_RESPONSE_TO_ENDOPLASMIC_RETICULUM_STRESS	GOBP	27	0.493867	1.54634	0.0283554	0.0619644	0.885	3360
GOBP_CELLULAR_RESPONSE_TO_MECHANICAL_STIMULUS	GOBP	22	0.536449	1.54556	0.0348837	0.0621138	0.886	1662
GOBP_PHOSPHATIDYLINOSITOL_PHOSPHATE_BIOSYNTHETIC_PROCESS	GOBP	43	0.45541	1.54472	0.0197628	0.0623733	0.886	4681
GOBP_RESPONSE_TO_TUMOR_NECROSIS_FACTOR	GOBP	112	0.409613	1.54466	0.00759013	0.0623467	0.886	4567
GOBP_NEGATIVE_REGULATION_OF_INFLAMMATORY_RESPONSE	GOBP	68	0.420503	1.54459	0.0130354	0.0623303	0.886	3928
GOBP_POSITIVE_REGULATION_OF_PROTEIN_TYROSINE_KINASE_ACTIVITY	GOBP	26	0.491629	1.54427	0.0254403	0.0624455	0.886	4183
GOBP_NEGATIVE_REGULATION_OF_INTERLEUKIN_6_PRODUCTION	GOBP	18	0.532122	1.54397	0.0242086	0.0624937	0.886	4013
GOBP_APOPTOTIC_CELL_CLEARANCE	GOBP	22	0.526361	1.54305	0.0401606	0.0627707	0.886	3600
GOBP_REGULATION_OF_MRNA_3_END_PROCESSING	GOBP	27	0.507117	1.54267	0.0444015	0.0628797	0.886	3215
GOBP_REGULATION_OF_GLUCAN_BIOSYNTHETIC_PROCESS	GOBP	19	0.527823	1.54222	0.0294118	0.0628961	0.886	1406
GOBP_NEGATIVE_REGULATION_OF_NOTCH_SIGNALING_PATHWAY	GOBP	24	0.48391	1.5416	0.0225141	0.0628815	0.887	4718
GOBP_INTRACELLULAR_LIPID_TRANSPORT	GOBP	32	0.483447	1.54066	0.0251938	0.06317	0.889	3867
GOBP_NEGATIVE_REGULATION_OF_ACTIN_FILAMENT_DEPOLYMERIZATION	GOBP	34	0.498666	1.53879	0.024	0.0638228	0.889	2243
GOBP_CIRCADIAN_REGULATION_OF_GENE_EXPRESSION	GOBP	62	0.439381	1.53783	0.0117878	0.0640912	0.89	4618
GOBP_ORGANIC_CATION_TRANSPORT	GOBP	23	0.508636	1.53711	0.0432331	0.0641813	0.89	1976
GOBP_PROTEIN_LOCALIZATION_TO_GOLGI_APPARATUS	GOBP	26	0.519241	1.535	0.0393701	0.0644902	0.892	2625
GOBP_CELLULAR_HOMEOSTASIS	GOBP	440	0.374373	1.53498	0.00195312	0.0644497	0.892	3441
GOBP_REGULATION_OF_EXTRACELLULAR_MATRIX_ORGANIZATION	GOBP	33	0.474307	1.53403	0.0498155	0.0646953	0.892	2965
GOBP_NEUROTROPHIN_TRK_RECEPTOR_SIGNALING_PATHWAY	GOBP	21	0.534221	1.53398	0.034749	0.0646703	0.892	2386
GOBP_PROTEIN_AUTOPHOSPHORYLATION	GOBP	182	0.401643	1.53302	0.00976562	0.0650469	0.892	3540
GOBP_NEGATIVE_REGULATION_OF_PLASMA_MEMBRANE_BOUNDED_CELL_PROJECTION_ASSEMBLY	GOBP	29	0.491435	1.53289	0.0247619	0.0650763	0.892	2070
GOBP_REGULATION_OF_ESTABLISHMENT_OF_CELL_POLARITY	GOBP	19	0.546208	1.53274	0.0390625	0.0651119	0.892	3693
GOBP_REGULATION_OF_MRNA_METABOLIC_PROCESS	GOBP	248	0.404389	1.53205	0.00974659	0.065314	0.892	3410
GOBP_PROTEIN_ACETYLATION	GOBP	195	0.394103	1.53196	0.00576923	0.0653113	0.892	4560
GOBP_POSITIVE_REGULATION_OF_GLUCOSE_IMPORT	GOBP	30	0.479496	1.5315	0.0290698	0.0653251	0.892	4416
GOBP_POSITIVE_REGULATION_OF_DOUBLE_STRAND_BREAK_REPAIR_VIA_HOMOLOGOUS_RECOMBINATION	GOBP	34	0.481388	1.53126	0.0377359	0.0653724	0.892	3378
GOBP_NEGATIVE_REGULATION_OF_FIBROBLAST_GROWTH_FACTOR_RECEPTOR_SIGNALING_PATHWAY	GOBP	16	0.506773	1.53121	0.0496183	0.0653494	0.892	2664
GOBP_INTERLEUKIN_1_MEDIATED_SIGNALING_PATHWAY	GOBP	16	0.53916	1.5309	0.037182	0.0654079	0.892	4382
GOBP_COLUMNAR_CUBOIDAL_EPITHELIAL_CELL_DEVELOPMENT	GOBP	33	0.469229	1.53052	0.0270793	0.0654868	0.893	2359
GOBP_PATHWAY_RESTRICTED_SMAD_PROTEIN_PHOSPHORYLATION	GOBP	36	0.461808	1.5303	0.0313725	0.0655128	0.893	4294
GOBP_LIPID_LOCALIZATION	GOBP	243	0.37246	1.52961	0.00380228	0.0656032	0.893	4676
GOBP_BARBED_END_ACTIN_FILAMENT_CAPPING	GOBP	21	0.527674	1.52936	0.024	0.0656225	0.893	2243
GOBP_POSITIVE_REGULATION_OF_IMMUNE_SYSTEM_PROCESS	GOBP	448	0.365347	1.52924	0.00188324	0.0656339	0.893	4516
GOBP_PROTEIN_LOCALIZATION_TO_PHAGOPHORE_ASSEMBLY_SITE	GOBP	16	0.535792	1.52886	0.0447471	0.0656758	0.893	3734
GOBP_MONOVALENT_INORGANIC_CATION_HOMEOSTASIS	GOBP	85	0.427581	1.52821	0.0230326	0.0660029	0.894	3645
GOBP_REGULATION_OF_PROTEIN_DEPOLYMERIZATION	GOBP	68	0.442885	1.52761	0.0240964	0.0659468	0.894	2931
GOBP_MITOPHAGY	GOBP	35	0.473886	1.52755	0.0242915	0.0659416	0.895	4214
GOBP_REGULATION_OF_HORMONE_SECRETION	GOBP	144	0.382876	1.52703	0.00384615	0.0660102	0.895	3008
GOBP_STEM_CELL_DIFFERENTIATION	GOBP	171	0.396614	1.52694	0.00957854	0.0659144	0.895	3990
GOBP_REGULATION_OF_CARBOHYDRATE_BIOSYNTHETIC_PROCESS	GOBP	69	0.429102	1.52658	0.0218688	0.0659398	0.895	3389
GOBP_REGULATION_OF_I_KAPPAB_KINASE_NF_KAPPAB_SIGNALING	GOBP	131	0.383534	1.52641	0.00567108	0.0659216	0.895	5064
GOBP_REGULATION_OF_PROTEASOMAL_UBIQUITIN_DEPENDENT_PROTEIN_CATABOLIC_PROCESS	GOBP	124	0.4001	1.52619	0.0135922	0.065926	0.895	3068
GOBP_INSULIN_SECRETION_INVOLVED_IN_CELLULAR_RESPONSE_TO_GLUCOSE_STIMULUS	GOBP	58	0.424526	1.52519	0.0116505	0.0662714	0.895	3264
GOBP_POSITIVE_REGULATION_OF_LIPID_KINASE_ACTIVITY	GOBP	19	0.54115	1.52518	0.034	0.0662273	0.895	1616
GOBP_REGULATION_OF_CYTOSKELETON_ORGANIZATION	GOBP	389	0.383254	1.52516	0.00578035	0.0661271	0.895	3780
GOBP_RECEPTOR_METABOLIC_PROCESS	GOBP	58	0.436277	1.52515	0.0246212	0.066082	0.895	2719
GOBP_POSITIVE_REGULATION_OF_DOUBLE_STRAND_BREAK_REPAIR	GOBP	75	0.422901	1.52498	0.00938086	0.0660971	0.896	3455
GOBP_RESPONSE_TO_ORGANOPHOSPHORUS	GOBP	43	0.456332	1.52455	0.0235756	0.0662472	0.896	1958
GOBP_POSITIVE_REGULATION_OF_CANONICAL_WNT_SIGNALING_PATHWAY	GOBP	79	0.433864	1.5238	0.0273973	0.0666089	0.897	4452
GOBP_NEGATIVE_REGULATION_OF_RESPONSE_TO_WOUNDING	GOBP	45	0.456224	1.52326	0.0384615	0.066711	0.897	3343
GOBP_RESPONSE_TO_STEROID_HORMONE	GOBP	148	0.397796	1.52318	0.01341	0.0666388	0.897	4832
GOBP_REGULATION_OF_CELL_SHAPE	GOBP	108	0.411946	1.5231	0.023622	0.0666373	0.897	3660
GOBP_CYCLIC_NUCLEOTIDE_MEDIATED_SIGNALING	GOBP	29	0.483148	1.5217	0.0275591	0.0671253	0.897	2163
GOBP_REGULATION_OF_AUTOPHAGY_OF_MITOCHONDRION	GOBP	25	0.514212	1.52152	0.026	0.0671686	0.897	3167
GOBP_ENDOPLASMIC_RETICULUM_TO_GOLGI_VESICLE_MEDIATED_TRANSPORT	GOBP	109	0.408795	1.5204	0.0227273	0.067416	0.897	3427
GOBP_RESPONSE_TO_CYTOKINE	GOBP	500	0.364726	1.5189	0.00379507	0.0678812	0.897	4590
GOBP_INTERMEDIATE_FILAMENT_ORGANIZATION	GOBP	20	0.507227	1.51855	0.0296443	0.0679642	0.898	2242
GOBP_POSITIVE_REGULATION_OF_TRIGLYCERIDE_BIOSYNTHETIC_PROCESS	GOBP	15	0.552671	1.51851	0.03861	0.067931	0.898	2952
GOBP_AUTOPHAGOSOME_ORGANIZATION	GOBP	104	0.408635	1.51837	0.0174419	0.0679596	0.898	3997
GOBP_PROTEIN_K63_LINKED_UBIQUITINATION	GOBP	55	0.432335	1.51767	0.0180361	0.0681779	0.898	4146
GOBP_REGULATION_OF_MACROPHAGE_MIGRATION	GOBP	22	0.506969	1.51662	0.0320151	0.0686473	0.898	1960
GOBP_PYRUVATE_METABOLIC_PROCESS	GOBP	80	0.409585	1.51651	0.0434783	0.0686571	0.898	2972
GOBP_NEGATIVE_REGULATION_OF_MIRNA_METABOLIC_PROCESS	GOBP	20	0.527761	1.51639	0.0440882	0.0686213	0.898	3255
GOBP_REGULATION_OF_PHAGOCYTOSIS	GOBP	51	0.446168	1.51632	0.0219124	0.0685998	0.898	4389
GOBP_PHOSPHATIDYLINOSITOL_BIOSYNTHETIC_PROCESS	GOBP	85	0.407328	1.51619	0.019685	0.0685544	0.898	4775
GOBP_ANTIGEN_PROCESSING_AND_PRESENTATION	GOBP	60	0.446487	1.51501	0.055666	0.0688929	0.898	4077
GOBP_REGULATION_OF_ANOIKIS	GOBP	20	0.52052	1.51432	0.0417495	0.0689295	0.898	5104
GOBP_PROTEIN_K63_LINKED_DEUBIQUITINATION	GOBP	33	0.470106	1.51384	0.0371094	0.069002	0.898	4268
GOBP_REGULATION_OF_REACTIVE_OXYGEN_SPECIES_BIOSYNTHETIC_PROCESS	GOBP	34	0.446215	1.51296	0.0444444	0.0693144	0.898	2597
GOBP_SPHINGOMYELIN_METABOLIC_PROCESS	GOBP	16	0.531502	1.51286	0.0457256	0.0692751	0.898	3217
GOBP_RESPONSE_TO_EPIDERMAL_GROWTH_FACTOR	GOBP	38	0.490804	1.51274	0.0418251	0.0692909	0.898	2613
GOBP_POSITIVE_REGULATION_OF_INSULIN_RECEPTOR_SIGNALING_PATHWAY	GOBP	19	0.531813	1.5127	0.0546875	0.0692511	0.898	1896
GOBP_CELLULAR_RESPONSE_TO_HYPOXIA	GOBP	84	0.40911	1.51265	0.0133843	0.0691736	0.898	2200
GOBP_POSITIVE_REGULATION_OF_PEPTIDYL_SERINE_PHOSPHORYLATION	GOBP	66	0.419123	1.5117	0.0397727	0.0697371	0.899	4653
GOBP_PINOCYTOSIS	GOBP	20	0.544539	1.51158	0.0346232	0.0697158	0.899	2471
GOBP_NEGATIVE_REGULATION_OF_TRANSPORT	GOBP	284	0.370098	1.51038	0.00382409	0.0701175	0.9	4611
GOBP_REGULATION_OF_CELLULAR_COMPONENT_SIZE	GOBP	265	0.381504	1.50835	0.00792079	0.0707236	0.9	3053
GOBP_POSITIVE_REGULATION_OF_HISTONE_DEACETYLATION	GOBP	26	0.484453	1.5081	0.0532544	0.0708287	0.901	3167
GOBP_NEGATIVE_REGULATION_OF_I_KAPPAB_KINASE_NF_KAPPAB_SIGNALING	GOBP	33	0.464901	1.50806	0.0423892	0.0708057	0.901	4658
GOBP_PROTEIN_POLYUBIQUITINATION	GOBP	204	0.382465	1.50781	0.00980392	0.0709077	0.901	4237
GOBP_REGULATION_OF_POSTSYNAPSE_ORGANIZATION	GOBP	74	0.409656	1.50721	0.0134875	0.0711213	0.901	1903
GOBP_LYTIC_VACUOLE_ORGANIZATION	GOBP	72	0.434246	1.50654	0.0272374	0.0713475	0.901	3883
GOBP_REGULATION_OF_PROTEIN_LOCALIZATION_TO_PLASMA_MEMBRANE	GOBP	85	0.425375	1.50545	0.0219561	0.0718294	0.901	3537
GOBP_REGULATION_OF_LIPID_BIOSYNTHETIC_PROCESS	GOBP	116	0.382313	1.50522	0.00376648	0.0719234	0.902	3290
GOBP_POSITIVE_REGULATION_OF_EPITHELIAL_TO_MESENCHYMAL_TRANSITION	GOBP	31	0.481399	1.50493	0.0547945	0.0720425	0.902	3005
GOBP_PROTEIN_LOCALIZATION_TO_CELL_CELL_JUNCTION	GOBP	21	0.542883	1.50458	0.0546559	0.07196	0.903	3487
GOBP_REGULATION_OF_LEUKOCYTE_DEGRANULATION	GOBP	24	0.507261	1.50421	0.0510397	0.0720089	0.904	5058
GOBP_POSITIVE_REGULATION_OF_CATION_CHANNEL_ACTIVITY	GOBP	34	0.457976	1.50376	0.026975	0.072221	0.904	2407
GOBP_SMALL_GTPASE_MEDIATED_SIGNAL_TRANSDUCTION	GOBP	322	0.374534	1.50355	0.00782779	0.0722994	0.905	4330
GOBP_POTASSIUM_ION_TRANSMEMBRANE_TRANSPORT	GOBP	64	0.428619	1.50306	0.0283019	0.0723011	0.905	2504
GOBP_REGULATION_OF_LEUKOCYTE_MIGRATION	GOBP	108	0.415212	1.5027	0.0152964	0.0723771	0.905	4652
GOBP_NEGATIVE_REGULATION_OF_CELLULAR_RESPONSE_TO_INSULIN_STIMULUS	GOBP	38	0.459081	1.50237	0.040619	0.0725166	0.905	3309
GOBP_POSITIVE_REGULATION_OF_PROTEIN_CONTAINING_COMPLEX_DISASSEMBLY	GOBP	23	0.493935	1.5014	0.0355731	0.0728099	0.905	2108
GOBP_RESPONSE_TO_ENDOPLASMIC_RETICULUM_STRESS	GOBP	207	0.378264	1.50095	0.00591716	0.0729458	0.905	4632
GOBP_REGULATION_OF_INTRACELLULAR_ESTROGEN_RECEPTOR_SIGNALING_PATHWAY	GOBP	29	0.481474	1.5005	0.0456349	0.0730259	0.905	2265
GOBP_PROTEIN_DEMETHYLATION	GOBP	30	0.473793	1.50018	0.0452756	0.0730949	0.905	4633
GOBP_POSITIVE_REGULATION_OF_GLYCOPROTEIN_METABOLIC_PROCESS	GOBP	16	0.548991	1.49979	0.0454545	0.0731225	0.905	3832
GOBP_REGULATION_OF_RHO_PROTEIN_SIGNAL_TRANSDUCTION	GOBP	59	0.429527	1.49924	0.0395257	0.073247	0.905	5046
GOBP_CELL_JUNCTION_MAINTENANCE	GOBP	27	0.483006	1.49851	0.0294118	0.0734289	0.905	2728
GOBP_NEGATIVE_REGULATION_OF_MAPK_CASCADE	GOBP	126	0.392158	1.49787	0.0190114	0.0737316	0.905	5637
GOBP_REGULATION_OF_CIRCADIAN_RHYTHM	GOBP	86	0.413178	1.49739	0.0308285	0.0736963	0.905	3061
GOBP_NEGATIVE_REGULATION_OF_BINDING	GOBP	119	0.38435	1.49674	0.0147874	0.0740664	0.907	4746
GOBP_PROTEIN_ACYLATION	GOBP	229	0.375155	1.49657	0.00766283	0.0741221	0.908	5379
GOBP_POSITIVE_REGULATION_OF_INTRACELLULAR_PROTEIN_TRANSPORT	GOBP	111	0.41357	1.49618	0.0138067	0.0742332	0.908	3544
GOBP_CELLULAR_RESPONSE_TO_CALCIUM_ION	GOBP	36	0.483585	1.49611	0.0480962	0.0742259	0.908	4143
GOBP_REGULATION_OF_WOUND_HEALING	GOBP	66	0.419873	1.49522	0.0362173	0.07455	0.909	2394
GOBP_EPIGENETIC_REGULATION_OF_GENE_EXPRESSION	GOBP	139	0.396444	1.49479	0.0296296	0.0746854	0.909	4853
GOBP_CAMP_MEDIATED_SIGNALING	GOBP	23	0.492618	1.49476	0.0504032	0.0746502	0.909	2163
GOBP_REGULATION_OF_CELL_CYCLE_G1_S_PHASE_TRANSITION	GOBP	150	0.394936	1.4946	0.0114723	0.0746395	0.909	4580
GOBP_REGULATION_OF_VACUOLE_ORGANIZATION	GOBP	42	0.447919	1.49435	0.0293542	0.0747334	0.909	4123
GOBP_DEPHOSPHORYLATION	GOBP	264	0.36892	1.49324	0.00380952	0.0752092	0.91	4600
GOBP_REGULATION_OF_EPIDERMAL_GROWTH_FACTOR_ACTIVATED_RECEPTOR_ACTIVITY	GOBP	18	0.521189	1.49237	0.0637899	0.0756341	0.91	3071
GOBP_REGULATION_OF_NUCLEAR_TRANSCRIBED_MRNA_POLY_A_TAIL_SHORTENING	GOBP	15	0.547416	1.49152	0.0479042	0.0759195	0.91	2093
GOBP_REGULATION_OF_HISTONE_H3_K9_METHYLATION	GOBP	24	0.49693	1.49077	0.0507812	0.0761557	0.91	4318
GOBP_CELL_CELL_JUNCTION_ASSEMBLY	GOBP	88	0.418189	1.49069	0.0351562	0.0761511	0.91	2218
GOBP_REGULATION_OF_MACROPHAGE_ACTIVATION	GOBP	26	0.474235	1.48985	0.0363289	0.076378	0.91	3904
GOBP_NEGATIVE_REGULATION_OF_TRANSFORMING_GROWTH_FACTOR_BETA_RECEPTOR_SIGNALING_PATHWAY	GOBP	68	0.410476	1.48976	0.0415842	0.0763858	0.91	4798
GOBP_REGULATED_EXOCYTOSIS	GOBP	126	0.389727	1.48976	0.016791	0.0763336	0.91	5232
GOBP_NEGATIVE_REGULATION_OF_CYTOKINE_PRODUCTION	GOBP	142	0.379403	1.48852	0.0135135	0.0766998	0.91	4144
GOBP_NEGATIVE_REGULATION_OF_T_CELL_PROLIFERATION	GOBP	37	0.451849	1.48781	0.0311284	0.0769639	0.91	2182
GOBP_NEGATIVE_REGULATION_OF_EXOCYTOSIS	GOBP	23	0.497554	1.48644	0.0496183	0.0773081	0.91	4387
GOBP_EXTRINSIC_APOPTOTIC_SIGNALING_PATHWAY	GOBP	166	0.377523	1.48573	0.0138614	0.0775021	0.91	4500
GOBP_REGULATION_OF_ALTERNATIVE_MRNA_SPLICING_VIA_SPLICEOSOME	GOBP	47	0.472598	1.48435	0.045738	0.0778926	0.91	3712
GOBP_ACTIVATION_OF_INNATE_IMMUNE_RESPONSE	GOBP	24	0.473702	1.48397	0.0506823	0.0779398	0.91	3171
GOBP_REGULATION_OF_ERAD_PATHWAY	GOBP	16	0.523116	1.48386	0.0484496	0.0779052	0.91	2964
GOBP_REGULATION_OF_DNA_TEMPLATED_TRANSCRIPTION_ELONGATION	GOBP	81	0.396605	1.48375	0.0227704	0.0778678	0.91	5080
GOBP_RESPONSE_TO_CATECHOLAMINE	GOBP	33	0.470763	1.48295	0.0452756	0.0779497	0.91	1751
GOBP_T_CELL_ACTIVATION_INVOLVED_IN_IMMUNE_RESPONSE	GOBP	49	0.43574	1.4828	0.0357143	0.0779966	0.91	4431
GOBP_PROTEIN_DEPOLYMERIZATION	GOBP	87	0.414184	1.48279	0.0181087	0.0779484	0.91	2968
GOBP_NEGATIVE_REGULATION_OF_DEPHOSPHORYLATION	GOBP	36	0.449622	1.48237	0.026975	0.0779966	0.91	4755
GOBP_RESPONSE_TO_CALCIUM_ION	GOBP	72	0.429063	1.48066	0.0474308	0.0785751	0.91	3667
GOBP_MEMBRANE_INVAGINATION	GOBP	41	0.462574	1.48027	0.0513834	0.0786807	0.91	4256
GOBP_POSITIVE_REGULATION_OF_CELL_DEATH	GOBP	467	0.35937	1.47937	0.00592885	0.0791288	0.91	3989
GOBP_POSITIVE_REGULATION_OF_EXTRINSIC_APOPTOTIC_SIGNALING_PATHWAY	GOBP	42	0.429175	1.47867	0.0357853	0.079308	0.91	5009
GOBP_REGULATION_OF_ION_TRANSMEMBRANE_TRANSPORT	GOBP	206	0.36266	1.47794	0.0113636	0.0796177	0.911	2411
GOBP_NEGATIVE_REGULATION_OF_CYSTEINE_TYPE_ENDOPEPTIDASE_ACTIVITY	GOBP	57	0.428714	1.47787	0.0440882	0.0796062	0.911	3000
GOBP_DEMETHYLATION	GOBP	51	0.436812	1.4776	0.046875	0.0797165	0.911	2606
GOBP_NEGATIVE_REGULATION_OF_IMMUNE_EFFECTOR_PROCESS	GOBP	57	0.431479	1.47737	0.0517241	0.0798101	0.911	4344
GOBP_FAT_SOLUBLE_VITAMIN_METABOLIC_PROCESS	GOBP	17	0.508883	1.47722	0.076225	0.079852	0.911	2766
GOBP_AMINO_ACID_IMPORT_ACROSS_PLASMA_MEMBRANE	GOBP	24	0.474985	1.4756	0.0582707	0.0805319	0.911	2473
GOBP_POSITIVE_REGULATION_OF_NUCLEOCYTOPLASMIC_TRANSPORT	GOBP	56	0.452468	1.47507	0.0462428	0.0808307	0.911	3641
GOBP_CYTOKINE_PRODUCTION_INVOLVED_IN_IMMUNE_RESPONSE	GOBP	74	0.395814	1.47417	0.0322581	0.08111	0.911	5942
GOBP_PROTEASOME_MEDIATED_UBIQUITIN_DEPENDENT_PROTEIN_CATABOLIC_PROCESS	GOBP	374	0.361746	1.47416	0.00193424	0.0810607	0.911	4802
GOBP_POSITIVE_REGULATION_OF_WOUND_HEALING	GOBP	31	0.459635	1.47394	0.0421456	0.0810804	0.911	2329
GOBP_ADRENERGIC_RECEPTOR_SIGNALING_PATHWAY	GOBP	15	0.525742	1.47326	0.0615385	0.0813727	0.911	3700
GOBP_REGULATION_OF_MEMBRANE_POTENTIAL	GOBP	203	0.359654	1.47256	0.0113636	0.0814567	0.911	4090
GOBP_NEGATIVE_REGULATION_OF_INTRACELLULAR_SIGNAL_TRANSDUCTION	GOBP	386	0.354104	1.47195	0.00386847	0.0817465	0.911	5105
GOBP_POSITIVE_REGULATION_OF_PLASMA_MEMBRANE_BOUNDED_CELL_PROJECTION_ASSEMBLY	GOBP	85	0.407516	1.47188	0.0325048	0.0816347	0.911	2499
GOBP_AUTOPHAGY_OF_MITOCHONDRION	GOBP	77	0.411268	1.47147	0.0234375	0.081754	0.911	3827
GOBP_ADENYLATE_CYCLASE_INHIBITING_G_PROTEIN_COUPLED_RECEPTOR_SIGNALING_PATHWAY	GOBP	16	0.538318	1.47087	0.0542636	0.0820702	0.912	2675
GOBP_ACTIN_FILAMENT_BASED_MOVEMENT	GOBP	61	0.427421	1.46994	0.0295276	0.0822869	0.912	2712
GOBP_REGULATION_OF_PROTEIN_LOCALIZATION_TO_NUCLEUS	GOBP	115	0.39524	1.46793	0.0234834	0.0830331	0.913	4589
GOBP_REGULATION_OF_SMALL_MOLECULE_METABOLIC_PROCESS	GOBP	223	0.359099	1.46788	0.0170778	0.083016	0.913	2965
GOBP_REGULATION_OF_STEROID_METABOLIC_PROCESS	GOBP	62	0.408643	1.4677	0.0326296	0.0830646	0.913	4368
GOBP_NEGATIVE_REGULATION_OF_KERATINOCYTE_PROLIFERATION	GOBP	24	0.494864	1.46736	0.0669291	0.083223	0.913	3233
GOBP_REGULATION_OF_PLASMA_MEMBRANE_ORGANIZATION	GOBP	15	0.548207	1.46731	0.077821	0.0831619	0.913	2144
GOBP_REGULATION_OF_RUFFLE_ASSEMBLY	GOBP	24	0.479293	1.46678	0.0487805	0.0834473	0.913	1265
GOBP_POSITIVE_REGULATION_OF_LAMELLIPODIUM_ORGANIZATION	GOBP	25	0.513634	1.46676	0.0465587	0.0834019	0.913	2537
GOBP_REGULATION_OF_MRNA_SPLICING_VIA_SPLICEOSOME	GOBP	90	0.442336	1.46657	0.0582329	0.0834613	0.913	3866
GOBP_VESICLE_ORGANIZATION	GOBP	252	0.370965	1.46653	0.0322581	0.083434	0.913	4171
GOBP_MRNA_CATABOLIC_PROCESS	GOBP	199	0.375637	1.46545	0.0253411	0.0837698	0.913	5443
GOBP_NEGATIVE_REGULATION_OF_EPITHELIAL_CELL_PROLIFERATION	GOBP	110	0.391438	1.46477	0.0193798	0.0840651	0.913	2758
GOBP_POSITIVE_REGULATION_OF_AUTOPHAGY	GOBP	124	0.380374	1.46462	0.013308	0.0840169	0.913	3837
GOBP_REGULATION_OF_GENERATION_OF_PRECURSOR_METABOLITES_AND_ENERGY	GOBP	103	0.373559	1.46448	0.0282486	0.084001	0.913	1675
GOBP_HISTONE_DEUBIQUITINATION	GOBP	43	0.425938	1.46348	0.0427509	0.0844819	0.913	4786
GOBP_NUCLEAR_TRANSPORT	GOBP	279	0.381059	1.46089	0.0271845	0.0858584	0.913	3402
GOBP_POSITIVE_REGULATION_OF_RECEPTOR_INTERNALIZATION	GOBP	21	0.488554	1.46076	0.0674157	0.085889	0.913	2937
GOBP_NEGATIVE_REGULATION_OF_RELEASE_OF_CYTOCHROME_C_FROM_MITOCHONDRIA	GOBP	20	0.473495	1.45906	0.0594796	0.0865985	0.914	4416
GOBP_CYTOSKELETON_DEPENDENT_INTRACELLULAR_TRANSPORT	GOBP	160	0.374698	1.459	0.0253906	0.0865755	0.914	3265
GOBP_POSITIVE_REGULATION_OF_PATTERN_RECOGNITION_RECEPTOR_SIGNALING_PATHWAY	GOBP	24	0.484685	1.45824	0.059761	0.0869565	0.914	4138
GOBP_HOMEOSTASIS_OF_NUMBER_OF_CELLS	GOBP	233	0.372502	1.45692	0.0232108	0.0876684	0.914	4471
GOBP_HISTONE_H4_ACETYLATION	GOBP	65	0.418352	1.45688	0.0374016	0.0876338	0.914	3372
GOBP_REGULATION_OF_SMAD_PROTEIN_SIGNAL_TRANSDUCTION	GOBP	20	0.517911	1.45649	0.0409357	0.0877106	0.914	3152
GOBP_GLYCEROPHOSPHOLIPID_BIOSYNTHETIC_PROCESS	GOBP	132	0.371794	1.45643	0.0271845	0.0876903	0.914	4914
GOBP_PHOSPHOLIPID_TRANSPORT	GOBP	51	0.422678	1.45573	0.0432331	0.0879723	0.914	3624
GOBP_ZINC_ION_TRANSPORT	GOBP	19	0.517045	1.45547	0.0562249	0.0879933	0.914	3793
GOBP_CELL_CHEMOTAXIS	GOBP	132	0.38483	1.45524	0.0229885	0.0879813	0.914	2042
GOBP_EXTRACELLULAR_MATRIX_ASSEMBLY	GOBP	28	0.487193	1.4536	0.0689655	0.088717	0.914	1845
GOBP_REGULATION_OF_ANDROGEN_RECEPTOR_SIGNALING_PATHWAY	GOBP	20	0.488236	1.45241	0.0570342	0.0891733	0.916	1331
GOBP_RESPONSE_TO_CADMIUM_ION	GOBP	25	0.486985	1.45173	0.0605469	0.0894363	0.916	2816
GOBP_POSITIVE_REGULATION_OF_CELL_JUNCTION_ASSEMBLY	GOBP	69	0.402313	1.45027	0.0598456	0.0901958	0.918	3587
GOBP_REGULATION_OF_MEMBRANE_LIPID_DISTRIBUTION	GOBP	33	0.448074	1.45012	0.0653846	0.0901296	0.918	4624
GOBP_FILOPODIUM_ASSEMBLY	GOBP	50	0.438313	1.44999	0.059501	0.0901482	0.918	5026
GOBP_NEGATIVE_REGULATION_OF_PHOSPHATASE_ACTIVITY	GOBP	25	0.462338	1.44977	0.0526316	0.0902464	0.918	4524
GOBP_REGULATION_OF_ADENYLATE_CYCLASE_ACTIVITY	GOBP	18	0.505775	1.44938	0.0658135	0.0904005	0.918	3499
GOBP_REGULATION_OF_INFLAMMATORY_RESPONSE	GOBP	168	0.357454	1.44899	0.0149533	0.0905571	0.919	3990
GOBP_LYSOSOMAL_TRANSPORT	GOBP	104	0.404455	1.44801	0.0566406	0.0910632	0.919	4450
GOBP_REGULATION_OF_ORGANIC_ACID_TRANSPORT	GOBP	40	0.41064	1.44766	0.0481481	0.0912662	0.92	2190
GOBP_POSITIVE_REGULATION_OF_I_KAPPAB_KINASE_NF_KAPPAB_SIGNALING	GOBP	85	0.372478	1.44752	0.0258303	0.0912527	0.92	6379
GOBP_ACTIN_FILAMENT_ORGANIZATION	GOBP	310	0.365164	1.44725	0.0426357	0.0913948	0.92	3777
GOBP_REGULATION_OF_TRANSCRIPTION_INITIATION_BY_RNA_POLYMERASE_II	GOBP	64	0.394747	1.44651	0.0323194	0.0917805	0.92	5337
GOBP_POSITIVE_REGULATION_OF_CHEMOTAXIS	GOBP	76	0.400871	1.44631	0.0438095	0.0918635	0.92	2042
GOBP_NEGATIVE_REGULATION_OF_DNA_TEMPLATED_TRANSCRIPTION_ELONGATION	GOBP	16	0.524581	1.44595	0.0719844	0.0920196	0.92	3822
GOBP_REGULATION_OF_CATION_TRANSMEMBRANE_TRANSPORT	GOBP	173	0.355383	1.44592	0.0242991	0.0919849	0.92	2411
GOBP_POSITIVE_REGULATION_OF_MRNA_METABOLIC_PROCESS	GOBP	114	0.395387	1.44418	0.0295276	0.0927313	0.92	5369
GOBP_RESPONSE_TO_VITAMIN	GOBP	23	0.48543	1.44417	0.0767754	0.09268	0.92	4001
GOBP_CYTOKINESIS	GOBP	138	0.403797	1.44373	0.0494297	0.0929135	0.92	4153
GOBP_REGULATION_OF_HORMONE_BIOSYNTHETIC_PROCESS	GOBP	16	0.540277	1.44283	0.0900383	0.0933405	0.922	3632
GOBP_PROTEASOMAL_PROTEIN_CATABOLIC_PROCESS	GOBP	438	0.349274	1.44257	0.00576923	0.0933796	0.922	4665
GOBP_HOMOTYPIC_CELL_CELL_ADHESION	GOBP	41	0.436757	1.44239	0.0619835	0.0933841	0.923	2407
GOBP_NEGATIVE_REGULATION_OF_AMYLOID_PRECURSOR_PROTEIN_CATABOLIC_PROCESS	GOBP	15	0.525718	1.44196	0.0912779	0.0936172	0.923	4094
GOBP_P_BODY_ASSEMBLY	GOBP	19	0.502558	1.44144	0.0775047	0.0936564	0.923	3300
GOBP_NEGATIVE_REGULATION_OF_CELL_JUNCTION_ASSEMBLY	GOBP	20	0.496106	1.44132	0.0803213	0.0936947	0.923	4256
GOBP_SUPEROXIDE_ANION_GENERATION	GOBP	19	0.506421	1.44127	0.0575397	0.0936805	0.923	2675
GOBP_REGULATION_OF_CHOLESTEROL_BIOSYNTHETIC_PROCESS	GOBP	15	0.519066	1.44104	0.0703422	0.093672	0.923	2952
GOBP_ENDOPLASMIC_RETICULUM_ORGANIZATION	GOBP	81	0.40757	1.44102	0.0416667	0.0936277	0.923	3476
GOBP_POSITIVE_REGULATION_OF_LYASE_ACTIVITY	GOBP	15	0.515847	1.44033	0.0592734	0.0939592	0.923	3499
GOBP_NEGATIVE_REGULATION_OF_MRNA_SPLICING_VIA_SPLICEOSOME	GOBP	22	0.521345	1.4402	0.0688259	0.0940036	0.923	2991
GOBP_MITOCHONDRION_MORPHOGENESIS	GOBP	23	0.4618	1.43966	0.0752475	0.0943541	0.923	2201
GOBP_REGULATION_OF_RAC_PROTEIN_SIGNAL_TRANSDUCTION	GOBP	20	0.510797	1.43936	0.0772277	0.0943902	0.923	1413
GOBP_REGULATION_OF_PROTEIN_AUTOPHOSPHORYLATION	GOBP	34	0.436617	1.43905	0.0582524	0.0945606	0.923	3620
GOBP_REGULATION_OF_ACTIN_FILAMENT_BUNDLE_ASSEMBLY	GOBP	83	0.403543	1.43881	0.0479042	0.0946854	0.923	3302
GOBP_REGULATION_OF_RESPONSE_TO_ENDOPLASMIC_RETICULUM_STRESS	GOBP	66	0.401806	1.43812	0.0339321	0.0948389	0.923	3398
GOBP_POSITIVE_REGULATION_OF_OXIDATIVE_STRESS_INDUCED_CELL_DEATH	GOBP	15	0.544139	1.43777	0.0618557	0.0949003	0.923	2888
GOBP_REGULATION_OF_DNA_METHYLATION	GOBP	25	0.479868	1.43764	0.0742188	0.0949421	0.923	3365
GOBP_HIPPO_SIGNALING	GOBP	34	0.452503	1.4375	0.0610687	0.094936	0.923	4472
GOBP_HISTONE_UBIQUITINATION	GOBP	53	0.414349	1.43738	0.0490566	0.0949571	0.923	4103
GOBP_POSITIVE_REGULATION_OF_DNA_BIOSYNTHETIC_PROCESS	GOBP	67	0.4114	1.43716	0.0666667	0.0949317	0.923	2587
GOBP_RESPONSE_TO_INTERLEUKIN_7	GOBP	15	0.573578	1.43703	0.0824742	0.0948673	0.923	2665
GOBP_REGULATION_OF_TRANSCRIPTION_BY_RNA_POLYMERASE_I	GOBP	40	0.435115	1.43702	0.0643863	0.094814	0.923	2310
GOBP_PROTEIN_TARGETING_TO_MEMBRANE	GOBP	93	0.390567	1.43619	0.0415842	0.095334	0.923	3544
GOBP_POSITIVE_REGULATION_OF_INSULIN_SECRETION_INVOLVED_IN_CELLULAR_RESPONSE_TO_GLUCOSE_STIMULUS	GOBP	30	0.437606	1.4358	0.0723809	0.0955534	0.923	4443
GOBP_POSITIVE_REGULATION_OF_DNA_RECOMBINATION	GOBP	59	0.403093	1.43563	0.0609319	0.0955613	0.923	4427
GOBP_HEPARAN_SULFATE_PROTEOGLYCAN_BIOSYNTHETIC_PROCESS	GOBP	19	0.497036	1.43472	0.0839844	0.0958649	0.924	5427
GOBP_METAL_ION_HOMEOSTASIS	GOBP	270	0.352154	1.43463	0.0226843	0.0958395	0.924	4021
GOBP_NEGATIVE_REGULATION_OF_GLUCOSE_TRANSMEMBRANE_TRANSPORT	GOBP	17	0.512109	1.4342	0.0745698	0.0961013	0.924	3822
GOBP_TYPE_I_INTERFERON_PRODUCTION	GOBP	77	0.384907	1.43356	0.0482375	0.0964588	0.924	5235
GOBP_GOLGI_TO_PLASMA_MEMBRANE_PROTEIN_TRANSPORT	GOBP	35	0.437612	1.43268	0.0603774	0.0967943	0.924	3267
GOBP_EXTERNAL_ENCAPSULATING_STRUCTURE_ORGANIZATION	GOBP	168	0.379998	1.43183	0.0639535	0.0972253	0.925	1563
GOBP_RNA_POLYADENYLATION	GOBP	44	0.431084	1.43081	0.0701754	0.0976872	0.926	4651
GOBP_MEMBRANE_PROTEIN_PROTEOLYSIS	GOBP	42	0.436618	1.43028	0.0775348	0.0979553	0.926	4058
GOBP_POSITIVE_REGULATION_OF_CELL_CYCLE_G1_S_PHASE_TRANSITION	GOBP	47	0.428198	1.42975	0.0722433	0.0981507	0.926	4577
GOBP_MICROTUBULE_ORGANIZING_CENTER_LOCALIZATION	GOBP	30	0.46363	1.42961	0.073724	0.0981495	0.926	4235
GOBP_REGULATION_OF_PLATELET_DERIVED_GROWTH_FACTOR_RECEPTOR_SIGNALING_PATHWAY	GOBP	16	0.517395	1.42922	0.0583804	0.0981919	0.926	3126
GOBP_RESPONSE_TO_STEROL	GOBP	18	0.488771	1.42915	0.0812379	0.0981827	0.926	4353
GOBP_NEGATIVE_REGULATION_OF_ERBB_SIGNALING_PATHWAY	GOBP	26	0.465725	1.42912	0.0783939	0.0980889	0.926	1340
GOBP_POSITIVE_REGULATION_OF_PROTEIN_LOCALIZATION_TO_MEMBRANE	GOBP	77	0.396256	1.42828	0.0684932	0.0983967	0.926	3925
GOBP_POSITIVE_REGULATION_OF_REACTIVE_OXYGEN_SPECIES_METABOLIC_PROCESS	GOBP	44	0.419467	1.42751	0.0718447	0.0988594	0.926	3331
GOBP_PROTEIN_SUMOYLATION	GOBP	38	0.432715	1.42711	0.0501002	0.099084	0.926	3791
GOBP_POSITIVE_REGULATION_OF_PROTEIN_DEPHOSPHORYLATION	GOBP	35	0.441038	1.42708	0.0607843	0.0990446	0.926	4548
GOBP_POSITIVE_REGULATION_OF_SMALL_MOLECULE_METABOLIC_PROCESS	GOBP	89	0.376655	1.42646	0.0477099	0.0993032	0.927	2952
GOBP_RNA_DECAPPING	GOBP	16	0.490316	1.42595	0.0660194	0.0995617	0.927	5369

## Sheet: GO_CC_terms
NAME	GO_cat	SIZE	ES	NES	NOM p-val	FDR q-val	FWER p-val	RANK AT MAX
GOCC_CLATHRIN_COATED_PIT	GOCC	58	0.55924	1.88439	0	0.0521931	0.421	3298
GOCC_MYOSIN_COMPLEX	GOCC	23	0.633331	1.85989	0	0.0566197	0.502	1349
GOCC_CAVEOLA	GOCC	65	0.540088	1.81267	0.00189394	0.049805	0.614	2992
GOCC_BASAL_PART_OF_CELL	GOCC	147	0.482871	1.8118	0	0.0496915	0.615	3699
GOCC_CLATHRIN_COATED_ENDOCYTIC_VESICLE	GOCC	18	0.64744	1.80328	0.00394477	0.0464821	0.631	2562
GOCC_ACTIN_BASED_CELL_PROJECTION	GOCC	126	0.477711	1.80132	0	0.0470992	0.633	1972
GOCC_RECEPTOR_COMPLEX	GOCC	164	0.471092	1.79216	0	0.0451724	0.649	1951
GOCC_CELL_SUBSTRATE_JUNCTION	GOCC	139	0.510583	1.78502	0	0.0421852	0.662	2226
GOCC_FILOPODIUM	GOCC	64	0.529026	1.78483	0	0.0410933	0.662	1932
GOCC_BASOLATERAL_PLASMA_MEMBRANE	GOCC	122	0.477637	1.78031	0	0.040737	0.667	3632
GOCC_PROTEIN_PHOSPHATASE_TYPE_2A_COMPLEX	GOCC	16	0.620393	1.77624	0.00775194	0.040991	0.67	2277
GOCC_HISTONE_DEACETYLASE_COMPLEX	GOCC	75	0.511159	1.77586	0	0.0403261	0.67	2878
GOCC_CELL_CORTEX	GOCC	202	0.475548	1.75768	0	0.040847	0.696	2671
GOCC_ADHERENS_JUNCTION	GOCC	102	0.500097	1.75411	0	0.0406115	0.7	1718
GOCC_INTRINSIC_COMPONENT_OF_PLASMA_MEMBRANE	GOCC	483	0.425646	1.75001	0	0.040495	0.706	2689
GOCC_BASEMENT_MEMBRANE	GOCC	76	0.512482	1.74799	0.00798403	0.0401576	0.711	2510
GOCC_LATERAL_PLASMA_MEMBRANE	GOCC	42	0.533429	1.74197	0.00957854	0.0391349	0.724	1643
GOCC_CLATHRIN_COAT_OF_COATED_PIT	GOCC	15	0.662353	1.74075	0	0.0390541	0.724	2512
GOCC_ENDOPLASMIC_RETICULUM_EXIT_SITE	GOCC	23	0.592376	1.72498	0.0077821	0.0391895	0.747	2833
GOCC_CORTICAL_ACTIN_CYTOSKELETON	GOCC	56	0.535051	1.72301	0.00204918	0.0383945	0.75	2634
GOCC_ANCHORING_JUNCTION	GOCC	414	0.441702	1.70301	0	0.0406466	0.779	2684
GOCC_INTERMEDIATE_FILAMENT	GOCC	49	0.48916	1.70016	0.00186567	0.0405809	0.78	597
GOCC_TRANSCRIPTION_REPRESSOR_COMPLEX	GOCC	63	0.507157	1.69728	0.00192308	0.0409756	0.783	2916
GOCC_MICROTUBULE_PLUS_END	GOCC	21	0.576846	1.69244	0.0094697	0.0407974	0.786	2980
GOCC_LAMELLIPODIUM	GOCC	134	0.465929	1.68696	0	0.0415434	0.793	3372
GOCC_ATPASE_COMPLEX	GOCC	91	0.478333	1.68534	0.00589391	0.0415071	0.793	3631
GOCC_LEADING_EDGE_MEMBRANE	GOCC	92	0.45694	1.67497	0	0.041871	0.803	2318
GOCC_CORTICAL_CYTOSKELETON	GOCC	75	0.506662	1.66384	0.00412371	0.0435185	0.811	3820
GOCC_ENDOCYTIC_VESICLE_MEMBRANE	GOCC	29	0.572302	1.66354	0.00819672	0.0435863	0.811	3710
GOCC_ENDOPLASMIC_RETICULUM_GOLGI_INTERMEDIATE_COMPARTMENT	GOCC	58	0.4731	1.66351	0.00392157	0.043521	0.811	3199
GOCC_EUCHROMATIN	GOCC	58	0.502721	1.66097	0.0019685	0.0440477	0.813	1911
GOCC_MEMBRANE_MICRODOMAIN	GOCC	231	0.43644	1.65619	0.00194932	0.0446796	0.82	3113
GOCC_EXTRINSIC_COMPONENT_OF_MEMBRANE	GOCC	211	0.423714	1.65352	0	0.0451727	0.825	4602
GOCC_TRANSCRIPTION_REGULATOR_COMPLEX	GOCC	393	0.413526	1.65151	0	0.0453785	0.825	4165
GOCC_INTERMEDIATE_FILAMENT_CYTOSKELETON	GOCC	75	0.446719	1.64691	0.00191205	0.0462412	0.829	3293
GOCC_PORE_COMPLEX	GOCC	17	0.569836	1.64533	0.00784314	0.0461399	0.83	1167
GOCC_COATED_VESICLE_MEMBRANE	GOCC	72	0.470765	1.63096	0.00194932	0.0476332	0.839	3811
GOCC_CELL_CELL_JUNCTION	GOCC	316	0.4172	1.61683	0.00394477	0.0496441	0.848	3587
GOCC_P_BODY	GOCC	70	0.447371	1.61607	0.0078125	0.0499816	0.85	3388
GOCC_RUFFLE_MEMBRANE	GOCC	56	0.470226	1.61391	0.00763359	0.0502683	0.851	2129
GOCC_PROTEIN_COMPLEX_INVOLVED_IN_CELL_ADHESION	GOCC	18	0.578343	1.61151	0.0286807	0.050426	0.852	1679
GOCC_CELL_CELL_CONTACT_ZONE	GOCC	48	0.492168	1.6112	0.0218254	0.0503249	0.852	1880
GOCC_CLATHRIN_COATED_VESICLE	GOCC	90	0.455432	1.61032	0.003861	0.0504089	0.852	3639
GOCC_EXTRINSIC_COMPONENT_OF_PLASMA_MEMBRANE	GOCC	107	0.44695	1.6048	0.0077821	0.0510091	0.857	3900
GOCC_COLLAGEN_CONTAINING_EXTRACELLULAR_MATRIX	GOCC	185	0.427297	1.60382	0.0172745	0.0509959	0.857	2651
GOCC_PERINUCLEAR_REGION_OF_CYTOPLASM	GOCC	472	0.399848	1.60003	0	0.0517482	0.86	3645
GOCC_GOLGI_MEMBRANE	GOCC	215	0.406809	1.59724	0	0.0518606	0.86	4137
GOCC_SWI_SNF_COMPLEX	GOCC	26	0.545688	1.5968	0.0178218	0.0519299	0.861	3455
GOCC_SARCOPLASMIC_RETICULUM	GOCC	39	0.501467	1.58869	0.00967118	0.0532362	0.865	4270
GOCC_DESMOSOME	GOCC	18	0.610093	1.58481	0.0244898	0.0538435	0.867	2564
GOCC_ENDOCYTIC_VESICLE	GOCC	151	0.432175	1.58315	0.00784314	0.0542072	0.869	4591
GOCC_CLATHRIN_COAT	GOCC	42	0.484564	1.58008	0.00584795	0.0545894	0.87	3611
GOCC_RETROMER_COMPLEX	GOCC	20	0.553267	1.57502	0.00604839	0.0555704	0.871	3845
GOCC_CLUSTER_OF_ACTIN_BASED_CELL_PROJECTIONS	GOCC	93	0.422308	1.57326	0.015625	0.0560935	0.872	3624
GOCC_SECRETORY_GRANULE_MEMBRANE	GOCC	39	0.498134	1.57081	0.0367505	0.0564934	0.874	4817
GOCC_SIN3_TYPE_COMPLEX	GOCC	22	0.518482	1.56546	0.0322581	0.0577435	0.874	4063
GOCC_PLASMA_MEMBRANE_PROTEIN_COMPLEX	GOCC	232	0.394276	1.56461	0.00582524	0.0579844	0.874	4520
GOCC_NURD_COMPLEX	GOCC	15	0.594554	1.55803	0.0184426	0.0599414	0.879	2137
GOCC_RNA_POLYMERASE_II_TRANSCRIPTION_REGULATOR_COMPLEX	GOCC	209	0.39483	1.55636	0.00573614	0.0602702	0.879	4560
GOCC_PHOSPHATIDYLINOSITOL_3_KINASE_COMPLEX	GOCC	23	0.508651	1.55559	0.0288462	0.0603521	0.879	4259
GOCC_VESICLE_COAT	GOCC	53	0.468523	1.5551	0.00988142	0.0604583	0.879	3640
GOCC_CLATHRIN_VESICLE_COAT	GOCC	28	0.499447	1.55065	0.0386847	0.0611537	0.88	2516
GOCC_NUCLEAR_MATRIX	GOCC	94	0.447626	1.54839	0.015444	0.0619051	0.885	4647
GOCC_APICAL_PLASMA_MEMBRANE	GOCC	175	0.391221	1.54733	0.00773694	0.061881	0.885	4680
GOCC_CYTOPLASMIC_STRESS_GRANULE	GOCC	62	0.454822	1.54179	0.0270793	0.0629328	0.886	3341
GOCC_TRANS_GOLGI_NETWORK_MEMBRANE	GOCC	34	0.481521	1.54176	0.0418251	0.0628963	0.886	3761
GOCC_SIDE_OF_MEMBRANE	GOCC	281	0.381236	1.53404	0.00584795	0.0647435	0.892	4010
GOCC_CCR4_NOT_COMPLEX	GOCC	16	0.561695	1.53391	0.0368932	0.0646006	0.892	3608
GOCC_EARLY_ENDOSOME	GOCC	263	0.388345	1.5305	0.00389105	0.065445	0.893	4221
GOCC_PHAGOPHORE_ASSEMBLY_SITE	GOCC	33	0.480282	1.5254	0.0326923	0.0662159	0.895	3997
GOCC_ENDOSOME_MEMBRANE	GOCC	224	0.388277	1.51695	0.0158416	0.0685622	0.898	4191
GOCC_CELL_PROJECTION_MEMBRANE	GOCC	173	0.380843	1.51623	0.0114286	0.0685854	0.898	4750
GOCC_ACTIN_CYTOSKELETON	GOCC	321	0.39663	1.51497	0.0157171	0.0688503	0.898	3443
GOCC_NUCLEAR_SPECK	GOCC	292	0.38752	1.51268	0.00963391	0.0692098	0.898	4002
GOCC_INCLUSION_BODY	GOCC	58	0.435641	1.5029	0.0450098	0.072366	0.905	2284
GOCC_HISTONE_METHYLTRANSFERASE_COMPLEX	GOCC	67	0.426076	1.50271	0.0113852	0.0724228	0.905	3797
GOCC_CYTOPLASMIC_REGION	GOCC	124	0.396347	1.49999	0.0188679	0.0731519	0.905	4145
GOCC_CLATHRIN_ADAPTOR_COMPLEX	GOCC	23	0.504148	1.4958	0.0573123	0.0743586	0.908	2493
GOCC_PHOSPHATASE_COMPLEX	GOCC	44	0.449625	1.49555	0.0387755	0.0744056	0.908	3954
GOCC_PHAGOCYTIC_VESICLE	GOCC	81	0.436316	1.49511	0.032	0.0745667	0.909	4539
GOCC_EXTERNAL_SIDE_OF_PLASMA_MEMBRANE	GOCC	140	0.383485	1.48804	0.0214844	0.0768824	0.91	2737
GOCC_CYTOPLASMIC_SIDE_OF_MEMBRANE	GOCC	136	0.394776	1.4854	0.015748	0.0775795	0.91	5540
GOCC_EXTRINSIC_COMPONENT_OF_SYNAPTIC_MEMBRANE	GOCC	15	0.55727	1.4745	0.046875	0.081029	0.911	3487
GOCC_ACTOMYOSIN	GOCC	76	0.42297	1.46583	0.0776699	0.0835584	0.913	2537
GOCC_VACUOLE	GOCC	446	0.35954	1.46067	0.0214425	0.0858989	0.913	4101
GOCC_GOLGI_CISTERNA	GOCC	51	0.420101	1.45026	0.0547945	0.0900946	0.918	5123
GOCC_LYTIC_VACUOLE_MEMBRANE	GOCC	155	0.380539	1.44538	0.0378486	0.0922008	0.92	2746
GOCC_CELL_BODY	GOCC	434	0.351039	1.44523	0.0133843	0.0922108	0.92	3167
GOCC_SECRETORY_VESICLE	GOCC	282	0.360333	1.44363	0.0211132	0.0929349	0.921	2778
GOCC_VACUOLAR_MEMBRANE	GOCC	195	0.369578	1.4388	0.0512821	0.0946393	0.923	3906
GOCC_EXTRACELLULAR_ORGANELLE	GOCC	61	0.42114	1.43877	0.0728745	0.0945971	0.923	1448
GOCC_NUCLEAR_PERIPHERY	GOCC	115	0.405637	1.43529	0.0744275	0.0956613	0.924	4788
GOCC_GOLGI_ASSOCIATED_VESICLE_MEMBRANE	GOCC	40	0.444036	1.43488	0.0737052	0.0958674	0.924	4072
GOCC_GOLGI_CISTERNA_MEMBRANE	GOCC	16	0.530281	1.42914	0.0875486	0.0981337	0.926	4546
GOCC_MLL1_2_COMPLEX	GOCC	32	0.445957	1.42564	0.0873786	0.0997127	0.927	3684
GOCC_NUCLEAR_OUTER_MEMBRANE_ENDOPLASMIC_RETICULUM_MEMBRANE_NETWORK	GOCC	468	0.34361	1.42506	0.0155642	0.0999655	0.927	3655

## Sheet: GO_MF_terms
NAME	GO_cat	SIZE	ES	NES	NOM p-val	FDR q-val	FWER p-val	RANK AT MAX
GOMF_BHLH_TRANSCRIPTION_FACTOR_BINDING	GOMF	22	0.580717	1.75531	0.0019685	0.0406614	0.698	520
GOMF_MICROFILAMENT_MOTOR_ACTIVITY	GOMF	15	0.688198	1.80965	0	0.0485425	0.617	1349
GOMF_G_PROTEIN_ACTIVITY	GOMF	32	0.498966	1.58237	0.0138614	0.0544318	0.869	1359
GOMF_NUCLEAR_THYROID_HORMONE_RECEPTOR_BINDING	GOMF	27	0.627584	1.88839	0	0.0549982	0.414	1466
GOMF_LIPOPROTEIN_PARTICLE_RECEPTOR_BINDING	GOMF	20	0.538321	1.57224	0.0232558	0.0564004	0.873	1477
GOMF_HISTONE_METHYLTRANSFERASE_ACTIVITY_H3_K4_SPECIFIC	GOMF	17	0.696119	1.86001	0.00192678	0.0580352	0.502	1506
GOMF_CYTOKINE_BINDING	GOMF	60	0.444976	1.5682	0.0170778	0.0569741	0.874	1546
GOMF_JUN_KINASE_BINDING	GOMF	16	0.58359	1.63191	0.0162602	0.0475639	0.839	1639
GOMF_HISTONE_METHYLTRANSFERASE_ACTIVITY	GOMF	49	0.522468	1.7477	0	0.0397161	0.711	1714
GOMF_QUATERNARY_AMMONIUM_GROUP_BINDING	GOMF	24	0.547512	1.65814	0.00970874	0.0445666	0.82	1780
GOMF_AMYLOID_BETA_BINDING	GOMF	38	0.443079	1.54582	0.0271318	0.0620195	0.885	1789
GOMF_CARGO_RECEPTOR_ACTIVITY	GOMF	32	0.522904	1.71723	0.00189036	0.0386957	0.764	1821
GOMF_PHOSPHATASE_ACTIVATOR_ACTIVITY	GOMF	20	0.50486	1.42834	0.064	0.0984631	0.926	1846
GOMF_TRANSMEMBRANE_RECEPTOR_PROTEIN_KINASE_ACTIVITY	GOMF	43	0.628582	2.00856	0	0.0475393	0.113	1888
GOMF_CELL_ADHESION_MEDIATOR_ACTIVITY	GOMF	17	0.642803	1.74788	0.00588235	0.0400162	0.711	1890
GOMF_EXTRACELLULAR_MATRIX_STRUCTURAL_CONSTITUENT	GOMF	70	0.478434	1.48248	0.0640777	0.07799	0.91	1960
GOMF_BETA_CATENIN_BINDING	GOMF	73	0.542423	1.81644	0	0.052045	0.608	1999
GOMF_DISORDERED_DOMAIN_SPECIFIC_BINDING	GOMF	32	0.564268	1.69803	0.00191939	0.0410337	0.783	2210
GOMF_E_BOX_BINDING	GOMF	26	0.569532	1.74889	0.00986193	0.0403773	0.709	2283
GOMF_WNT_PROTEIN_BINDING	GOMF	20	0.538865	1.55884	0.028626	0.0598516	0.878	2297
GOMF_TRANSMEMBRANE_TRANSPORTER_BINDING	GOMF	84	0.418565	1.48211	0.0314961	0.0780846	0.91	2411
GOMF_POTASSIUM_CHANNEL_REGULATOR_ACTIVITY	GOMF	22	0.5198	1.53579	0.0368932	0.0642954	0.89	2454
GOMF_HEPARIN_BINDING	GOMF	64	0.437991	1.53894	0.0222222	0.0637929	0.889	2510
GOMF_ION_GATED_CHANNEL_ACTIVITY	GOMF	15	0.529967	1.5143	0.0464684	0.0688856	0.898	2556
GOMF_PHOSPHATIDYLSERINE_BINDING	GOMF	25	0.59888	1.83601	0	0.0557896	0.565	2620
GOMF_INTEGRIN_BINDING	GOMF	83	0.509497	1.78498	0.00191571	0.0419194	0.662	2620
GOMF_CALMODULIN_BINDING	GOMF	97	0.460268	1.70293	0.00190114	0.0404763	0.779	2627
GOMF_GLYCOSAMINOGLYCAN_BINDING	GOMF	85	0.414727	1.5049	0.0332717	0.0720051	0.902	2664
GOMF_MICROTUBULE_PLUS_END_BINDING	GOMF	18	0.683345	1.90147	0.00190476	0.0559298	0.38	2671
GOMF_NUCLEAR_RETINOIC_ACID_RECEPTOR_BINDING	GOMF	27	0.632083	1.79489	0	0.0463289	0.642	2698
GOMF_IONOTROPIC_GLUTAMATE_RECEPTOR_BINDING	GOMF	22	0.507509	1.45376	0.0590551	0.088719	0.914	2698
GOMF_PROTEIN_PHOSPHATASE_REGULATOR_ACTIVITY	GOMF	61	0.435695	1.55623	0.00764818	0.0602265	0.879	2703
GOMF_MYOSIN_BINDING	GOMF	47	0.462417	1.56956	0.0138889	0.0569502	0.874	2719
GOMF_ACTIN_FILAMENT_BINDING	GOMF	139	0.474284	1.73314	0	0.0386167	0.737	2735
GOMF_SERINE_TYPE_ENDOPEPTIDASE_INHIBITOR_ACTIVITY	GOMF	29	0.553185	1.69799	0.0144628	0.0409417	0.783	2741
GOMF_PROTEIN_PHOSPHATASE_BINDING	GOMF	128	0.460117	1.72451	0	0.0389748	0.747	2816
GOMF_TRANSCRIPTION_COREPRESSOR_ACTIVITY	GOMF	148	0.458384	1.69918	0	0.040799	0.781	2847
GOMF_GROWTH_FACTOR_BINDING	GOMF	90	0.413837	1.50611	0.0381679	0.0715152	0.901	2876
GOMF_14_3_3_PROTEIN_BINDING	GOMF	39	0.442693	1.45473	0.0819048	0.0882103	0.914	2886
GOMF_PROLINE_RICH_REGION_BINDING	GOMF	20	0.587069	1.65668	0.0140845	0.0446889	0.82	2888
GOMF_PROTEIN_METHYLTRANSFERASE_ACTIVITY	GOMF	78	0.408996	1.5298	0.012963	0.0655777	0.893	2901
GOMF_ACETYLGLUCOSAMINYLTRANSFERASE_ACTIVITY	GOMF	32	0.455421	1.48156	0.046332	0.0783284	0.91	2906
GOMF_CARGO_ADAPTOR_ACTIVITY	GOMF	17	0.615898	1.7115	0.00992064	0.0394929	0.773	2966
GOMF_MITOGEN_ACTIVATED_PROTEIN_KINASE_KINASE_KINASE_BINDING	GOMF	23	0.525297	1.563	0.0119284	0.05844	0.875	3002
GOMF_ACTIN_BINDING	GOMF	278	0.430592	1.67002	0.00389864	0.0427359	0.806	3020
GOMF_INSULIN_RECEPTOR_BINDING	GOMF	21	0.645014	1.82921	0	0.0544709	0.589	3036
GOMF_PROTEIN_TYROSINE_KINASE_ACTIVITY	GOMF	82	0.504865	1.8041	0.00192308	0.0465167	0.629	3065
GOMF_NUCLEAR_RETINOID_X_RECEPTOR_BINDING	GOMF	17	0.705371	1.8148	0.0019802	0.0502513	0.61	3104
GOMF_PROTEIN_N_TERMINUS_BINDING	GOMF	106	0.420976	1.57149	0.0094697	0.0563492	0.874	3152
GOMF_TRANSCRIPTION_COACTIVATOR_BINDING	GOMF	40	0.451939	1.50931	0.0380952	0.0703445	0.9	3154
GOMF_TRANSCRIPTION_COREPRESSOR_BINDING	GOMF	46	0.448232	1.50148	0.0373832	0.0728619	0.905	3154
GOMF_CHROMATIN_DNA_BINDING	GOMF	82	0.49544	1.71376	0.00192678	0.0389979	0.771	3189
GOMF_HISTONE_DEACETYLASE_BINDING	GOMF	103	0.45287	1.63516	0.00188324	0.0470509	0.838	3189
GOMF_TRANSCRIPTION_COREGULATOR_BINDING	GOMF	106	0.48372	1.75537	0	0.0408479	0.698	3198
GOMF_PEPTIDE_BINDING	GOMF	170	0.372354	1.47862	0.0250965	0.0792873	0.91	3250
GOMF_HISTONE_ACETYLTRANSFERASE_BINDING	GOMF	22	0.583206	1.69691	0.00972763	0.0408037	0.783	3290
GOMF_DNA_BINDING_TRANSCRIPTION_ACTIVATOR_ACTIVITY	GOMF	293	0.400948	1.60936	0	0.0501528	0.853	3290
GOMF_PHOSPHATASE_BINDING	GOMF	167	0.442914	1.72725	0	0.0389045	0.742	3295
GOMF_EPHRIN_RECEPTOR_BINDING	GOMF	24	0.578689	1.69066	0.00961539	0.0412419	0.788	3295
GOMF_SCAFFOLD_PROTEIN_BINDING	GOMF	53	0.476552	1.60667	0.0213178	0.0505608	0.855	3302
GOMF_PHOSPHOTYROSINE_RESIDUE_BINDING	GOMF	33	0.558054	1.74256	0.00583658	0.0395045	0.722	3309
GOMF_PEPTIDE_LYSINE_N_ACETYLTRANSFERASE_ACTIVITY	GOMF	36	0.465728	1.50771	0.0442308	0.0709206	0.901	3352
GOMF_PHOSPHATIDYLCHOLINE_BINDING	GOMF	18	0.579496	1.60811	0.0160321	0.0504302	0.853	3366
GOMF_PROTEOGLYCAN_BINDING	GOMF	17	0.586172	1.57328	0.0383065	0.0561441	0.872	3366
GOMF_DNA_BINDING_TRANSCRIPTION_FACTOR_BINDING	GOMF	394	0.405114	1.62794	0	0.048065	0.84	3372
GOMF_SMAD_BINDING	GOMF	67	0.475746	1.58195	0.0135135	0.054494	0.869	3379
GOMF_MOLECULAR_ADAPTOR_ACTIVITY	GOMF	281	0.375936	1.51922	0.00196078	0.0677704	0.897	3387
GOMF_MIRNA_BINDING	GOMF	30	0.495862	1.50974	0.0594059	0.0702222	0.9	3388
GOMF_PROTEIN_C_TERMINUS_BINDING	GOMF	174	0.372602	1.45939	0.019084	0.0864178	0.914	3397
GOMF_2_OXOGLUTARATE_DEPENDENT_DIOXYGENASE_ACTIVITY	GOMF	57	0.444836	1.61797	0.00984252	0.0496793	0.847	3438
GOMF_LYSINE_ACETYLATED_HISTONE_BINDING	GOMF	21	0.594058	1.69258	0.00567108	0.0409653	0.786	3455
GOMF_RNA_POLYMERASE_BINDING	GOMF	57	0.428193	1.49219	0.0505837	0.0756783	0.91	3468
GOMF_SIGNALING_RECEPTOR_REGULATOR_ACTIVITY	GOMF	128	0.352782	1.44622	0.0148148	0.0918674	0.92	3492
GOMF_UBIQUITIN_BINDING	GOMF	82	0.42098	1.53876	0.0175781	0.0637806	0.889	3494
GOMF_PHOSPHATIDYLINOSITOL_3_PHOSPHATE_BINDING	GOMF	35	0.466644	1.51961	0.0436508	0.0676171	0.897	3501
GOMF_CLATHRIN_BINDING	GOMF	43	0.583494	1.89245	0	0.0604845	0.405	3564
GOMF_UBIQUITIN_LIKE_PROTEIN_BINDING	GOMF	102	0.396563	1.49185	0.0289575	0.0757874	0.91	3615
GOMF_MITOGEN_ACTIVATED_PROTEIN_KINASE_KINASE_BINDING	GOMF	16	0.522584	1.52773	0.045977	0.0659898	0.894	3620
GOMF_PHOSPHATIDYLINOSITOL_3_KINASE_BINDING	GOMF	26	0.601943	1.76527	0	0.0414851	0.685	3632
GOMF_COLLAGEN_BINDING	GOMF	37	0.51477	1.63213	0.0212766	0.0475473	0.839	3681
GOMF_TRANSCRIPTION_COACTIVATOR_ACTIVITY	GOMF	221	0.418836	1.62292	0.0019084	0.0486884	0.842	3687
GOMF_ATP_DEPENDENT_CHROMATIN_REMODELER_ACTIVITY	GOMF	30	0.468002	1.4537	0.061657	0.0887142	0.914	3692
GOMF_SH3_DOMAIN_BINDING	GOMF	97	0.49692	1.83818	0	0.057529	0.56	3777
GOMF_PROTEIN_MACROMOLECULE_ADAPTOR_ACTIVITY	GOMF	229	0.383749	1.53834	0.00380952	0.0639012	0.89	3811
GOMF_HISTONE_BINDING	GOMF	208	0.395729	1.49747	0.0211538	0.0737493	0.905	3840
GOMF_LYS48_SPECIFIC_DEUBIQUITINASE_ACTIVITY	GOMF	15	0.530351	1.45036	0.0587045	0.0901864	0.918	3854
GOMF_ENDOPEPTIDASE_REGULATOR_ACTIVITY	GOMF	72	0.411428	1.49187	0.0383838	0.0758263	0.91	3856
GOMF_PDZ_DOMAIN_BINDING	GOMF	75	0.448834	1.60435	0.00992064	0.0509746	0.857	3861
GOMF_PHOSPHATIDYLINOSITOL_4_5_BISPHOSPHATE_BINDING	GOMF	47	0.452533	1.50882	0.0426829	0.0705372	0.9	3883
GOMF_MODIFICATION_DEPENDENT_PROTEIN_BINDING	GOMF	147	0.426844	1.61948	0.00390625	0.0495069	0.846	3909
GOMF_PHOSPHATASE_REGULATOR_ACTIVITY	GOMF	76	0.432267	1.57368	0.00566038	0.0560301	0.872	3954
GOMF_FRIZZLED_BINDING	GOMF	26	0.498327	1.54619	0.0281426	0.0619861	0.885	3966
GOMF_G_PROTEIN_COUPLED_RECEPTOR_BINDING	GOMF	126	0.450534	1.72991	0.00186567	0.0386743	0.741	3976
GOMF_CALCIUM_ION_BINDING	GOMF	256	0.388192	1.52097	0.00201613	0.0672524	0.897	3993
GOMF_NOTCH_BINDING	GOMF	15	0.550774	1.45967	0.0671937	0.0862922	0.914	4001
GOMF_CALCIUM_ION_TRANSMEMBRANE_TRANSPORTER_ACTIVITY	GOMF	48	0.467	1.55323	0.0366795	0.0609613	0.88	4032
GOMF_LIPID_BINDING	GOMF	459	0.379946	1.55662	0	0.0602082	0.879	4058
GOMF_NUCLEAR_RECEPTOR_COACTIVATOR_ACTIVITY	GOMF	47	0.476751	1.61025	0.0078125	0.0503664	0.852	4103
GOMF_K63_LINKED_POLYUBIQUITIN_MODIFICATION_DEPENDENT_PROTEIN_BINDING	GOMF	22	0.523526	1.58994	0.023301	0.0528873	0.864	4109
GOMF_TRANSCRIPTION_COREGULATOR_ACTIVITY	GOMF	402	0.416908	1.65898	0	0.0444033	0.819	4111
GOMF_ALPHA_TUBULIN_BINDING	GOMF	27	0.469175	1.44181	0.0607843	0.0936282	0.923	4128
GOMF_P53_BINDING	GOMF	67	0.415828	1.43836	0.0630975	0.0947129	0.923	4149
GOMF_PHOSPHOLIPID_BINDING	GOMF	288	0.43237	1.68511	0	0.0413487	0.794	4161
GOMF_PHOSPHATIDYLINOSITOL_BINDING	GOMF	197	0.416018	1.59703	0.00197239	0.0518895	0.861	4204
GOMF_LAMIN_BINDING	GOMF	15	0.564562	1.527	0.0413223	0.0659841	0.895	4235
GOMF_ENZYME_ACTIVATOR_ACTIVITY	GOMF	373	0.362297	1.50461	0.0018797	0.0720396	0.903	4259
GOMF_PROTEIN_TYROSINE_KINASE_BINDING	GOMF	82	0.460807	1.59627	0.0115607	0.0518503	0.861	4266
GOMF_POLYUBIQUITIN_MODIFICATION_DEPENDENT_PROTEIN_BINDING	GOMF	50	0.49237	1.66216	0.00394477	0.0437596	0.811	4268
GOMF_PHOSPHOPROTEIN_BINDING	GOMF	78	0.508861	1.77733	0	0.0406169	0.668	4307
GOMF_HORMONE_BINDING	GOMF	34	0.512505	1.65458	0.0075188	0.0447235	0.824	4310
GOMF_DOUBLE_STRANDED_RNA_BINDING	GOMF	62	0.464631	1.56457	0.0251451	0.0579556	0.874	4338
GOMF_CADHERIN_BINDING	GOMF	31	0.526953	1.58083	0.0136719	0.0545536	0.87	4389
GOMF_AMINOPEPTIDASE_ACTIVITY	GOMF	28	0.453598	1.4476	0.0567108	0.0912491	0.92	4457
GOMF_NUCLEAR_RECEPTOR_BINDING	GOMF	128	0.467027	1.71959	0	0.0388452	0.76	4470
GOMF_GROWTH_FACTOR_RECEPTOR_BINDING	GOMF	72	0.451036	1.59216	0.00590551	0.0524396	0.863	4489
GOMF_DEUBIQUITINASE_ACTIVITY	GOMF	82	0.393759	1.46002	0.0329457	0.0861691	0.913	4517
GOMF_VOLTAGE_GATED_CHANNEL_ACTIVITY	GOMF	45	0.446122	1.50462	0.040146	0.072082	0.903	4520
GOMF_PHOSPHATIDYLINOSITOL_PHOSPHATE_BINDING	GOMF	125	0.41298	1.52188	0.0240481	0.0670783	0.897	4539
GOMF_G_PROTEIN_COUPLED_RECEPTOR_ACTIVITY	GOMF	78	0.398545	1.50028	0.0205224	0.0730931	0.905	4554
GOMF_EXOPEPTIDASE_ACTIVITY	GOMF	54	0.410467	1.44708	0.0512821	0.0914283	0.92	4585
GOMF_INTRAMEMBRANE_LIPID_TRANSPORTER_ACTIVITY	GOMF	29	0.490154	1.52923	0.0308285	0.0655834	0.893	4624
GOMF_PHOSPHOLIPID_TRANSPORTER_ACTIVITY	GOMF	42	0.433809	1.51613	0.0274725	0.0685321	0.898	4630
GOMF_PROTEIN_DEMETHYLASE_ACTIVITY	GOMF	28	0.482532	1.52394	0.0445736	0.0665638	0.896	4633
GOMF_PHOSPHATIDYLINOSITOL_3_5_BISPHOSPHATE_BINDING	GOMF	23	0.532508	1.60967	0.0157171	0.050331	0.852	4653
GOMF_LIPID_TRANSPORTER_ACTIVITY	GOMF	86	0.388468	1.46735	0.0220588	0.0831742	0.913	4676
GOMF_PROTEIN_PHOSPHATASE_2A_BINDING	GOMF	31	0.454827	1.45231	0.0588235	0.0891828	0.916	4737
GOMF_PROTEIN_SERINE_THREONINE_KINASE_ACTIVITY	GOMF	326	0.372178	1.50614	0.00380952	0.0715416	0.901	4754
GOMF_PROTEIN_KINASE_ACTIVITY	GOMF	401	0.392963	1.59045	0	0.0527902	0.864	4759
GOMF_METAL_ION_TRANSMEMBRANE_TRANSPORTER_ACTIVITY	GOMF	133	0.369795	1.45685	0.0316574	0.0876005	0.914	4766
GOMF_SUMO_TRANSFERASE_ACTIVITY	GOMF	21	0.505071	1.47039	0.0571992	0.0822382	0.912	4778
GOMF_UBIQUITIN_LIKE_PROTEIN_TRANSFERASE_ACTIVITY	GOMF	338	0.395126	1.61162	0.00189753	0.0505156	0.852	4802
GOMF_PROMOTER_SPECIFIC_CHROMATIN_BINDING	GOMF	59	0.482802	1.66489	0.00956023	0.0432939	0.81	4913
GOMF_GTPASE_ACTIVATOR_ACTIVITY	GOMF	175	0.383184	1.50997	0.00750469	0.0701461	0.9	4931
GOMF_RNA_POLYMERASE_CORE_ENZYME_BINDING	GOMF	39	0.469698	1.55129	0.0236686	0.0610876	0.88	4945
GOMF_NUCLEOSIDE_TRIPHOSPHATASE_REGULATOR_ACTIVITY	GOMF	319	0.369022	1.51009	0.00764818	0.0701735	0.9	4951
GOMF_PROTEIN_PHOSPHATASE_1_BINDING	GOMF	21	0.526355	1.54072	0.0265152	0.0631938	0.889	5003
GOMF_UBIQUITIN_LIKE_PROTEIN_LIGASE_ACTIVITY	GOMF	255	0.40005	1.58616	0.0019305	0.0536406	0.867	5039
GOMF_BASAL_TRANSCRIPTION_MACHINERY_BINDING	GOMF	59	0.427927	1.50099	0.0275049	0.0729743	0.905	5097
GOMF_ZINC_ION_BINDING	GOMF	455	0.348958	1.47012	0.00379507	0.082271	0.912	5185
GOMF_GTPASE_BINDING	GOMF	272	0.398696	1.54824	0.0019802	0.0619282	0.885	5193
GOMF_SIGNALING_ADAPTOR_ACTIVITY	GOMF	51	0.432031	1.46584	0.0371094	0.0836005	0.913	5863
