# Supplementary material for: Stem cells tightly regulate dead cell clearance to maintain tissue fitness
Source: Nature. 2024 Aug 21;633(8029):407–16. doi: 10.1038/s41586-024-07855-6 (PMC11390485; doi:10.1038/s41586-024-07855-6)
Supplement: Supplementary file 5 — Extended motif analysis of differential peaks between catagen and late anagen. MEME-suite based analysis of transcription factor motifs enriched in catagen HFSCs-associated accessible chromatin peaks versus those motifs more strongly associated with late Anagen HFSCs open chromatin. [file 41586_2024_7855_MOESM5_ESM.xlsx]

## Sheet: Catagen_enriched_motifs
RANK	Family	SEED_MOTIF	CLUSTER	SOURCE	ID	ALT_ID	CONSENSUS	WIDTH	SITES	SEA_PVALUE	EVALUE	EVALUE_ACC	SIM_SOURCE	SIM_MOTIF	MOTIF_URL
		1	1	STREME	1-ATATGCCC	STREME-1	ATATGCCC	8	329	2.39e-53	0.0282	1	STREME	1-ATATGCCC
1	RXR	0	1	MEME	GAGGGGCATAGTGTCCAC	MEME-7	GAGGGGCATAGTGTCCAC	18	323	5.76e-28	1.2e-16	1	db/motif_databases/JASPAR/JASPAR2022_CORE_vertebrates_non-redundant_v2.meme	MA0074.1 (RXRA::VDR)	http://jaspar2022.genereg.net/matrix/MA0074.1
2	STAT	1	2	MEME	TCCAATTTTCTGAGGAAC	MEME-10	TCCAATTTTCTGAGGAAC	18	428	6.3e-51	1.5e-13	1	db/motif_databases/JASPAR/JASPAR2022_CORE_vertebrates_non-redundant_v2.meme	MA0520.1 (Stat6)	http://jaspar2022.genereg.net/matrix/MA0520.1
3	CEBP	1	3	MEME	TACAAGCCTGCAATCCCA	MEME-2	TACAAGCCTGCAATCCCA	18	485	2.97e-50	3.6e-18	1	db/motif_databases/JASPAR/JASPAR2022_CORE_vertebrates_non-redundant_v2.meme	MA0019.1 (Ddit3::Cebpa)	http://jaspar2022.genereg.net/matrix/MA0019.1
4	SMAD	1	4	STREME	2-ATCAGTCTGGC	STREME-2	ATCAGTCTGGC	11	209	1.42e-44	0.0293	1	db/motif_databases/JASPAR/JASPAR2022_CORE_vertebrates_non-redundant_v2.meme	MA1964.1 (SMAD2)	http://jaspar2022.genereg.net/matrix/MA1964.1
		0	4	MEME	GCCAGACTGATTTCCAGA	MEME-3	GCCAGACTGATTTCCAGA	18	425	7.06e-44	2.3e-21	1	db/motif_databases/JASPAR/JASPAR2022_CORE_vertebrates_non-redundant_v2.meme	MA1964.1 (SMAD2)	http://jaspar2022.genereg.net/matrix/MA1964.1
5	Zn-finger	1	5	MEME	TAGATGTACCACATTTTC	MEME-11	TAGATGTACCACATTTTC	18	398	6.56e-37	4.3e-13	1	db/motif_databases/JASPAR/JASPAR2022_CORE_vertebrates_non-redundant_v2.meme	MA1718.1 (ZNF8)	http://jaspar2022.genereg.net/matrix/MA1718.1
		1	6	MEME	GRGGRGGYRGRGRMRGRR	MEME-5	GRGGRGGYRGRGRMRGRR	18	5233	1.78e-36	6.1e-22	1	db/motif_databases/JASPAR/JASPAR2022_CORE_vertebrates_non-redundant_v2.meme	MA1723.1 (PRDM9)	http://jaspar2022.genereg.net/matrix/MA1723.1
		1	7	STREME	3-CTGTCACCTG	STREME-3	CTGTCACCTG	10	439	9.73e-33	0.094	1	db/motif_databases/JASPAR/JASPAR2022_CORE_vertebrates_non-redundant_v2.meme	MA0783.1 (PKNOX2)	http://jaspar2022.genereg.net/matrix/MA0783.1
		1	8	MEME	TTCCATGGGTGTTTTGTT	MEME-9	TTCCATGGGTGTTTTGTT	18	391	8.62e-31	8.8e-14	1	MEME	TTCCATGGGTGTTTTGTT
		1	9	MEME	ATTCATTCTTTTTAATAG	MEME-6	ATTCATTCTTTTTAATAG	18	390	2.55e-26	4e-19	1	db/motif_databases/JASPAR/JASPAR2022_CORE_vertebrates_non-redundant_v2.meme	MA1124.1 (ZNF24)	http://jaspar2022.genereg.net/matrix/MA1124.1
		1	10	MEME	ACTTCAGTCTTCATTYTT	MEME-13	ACTTCAGTCTTCATTYTT	18	332	9.13e-23	5.5e-09	1	MEME	ACTTCAGTCTTCATTYTT
		1	11	MEME	TTGTATCTTATATCTTGG	MEME-14	TTGTATCTTATATCTTGG	18	351	3.54e-22	8.6e-10	1	db/motif_databases/JASPAR/JASPAR2022_CORE_vertebrates_non-redundant_v2.meme	MA0029.1 (Mecom)	http://jaspar2022.genereg.net/matrix/MA0029.1
		1	12	MEME	TAAACACATGAAACTCAA	MEME-12	TAAACACATGAAACTCAA	18	341	6.86e-21	2.4e-11	1	db/motif_databases/JASPAR/JASPAR2022_CORE_vertebrates_non-redundant_v2.meme	MA0849.1 (FOXO6)	http://jaspar2022.genereg.net/matrix/MA0849.1
		1	13	MEME	CACAMASAMACWCACACA	MEME-1	CACAMASAMACWCACACA	18	1273	1.25e-09	2.6e-22	1	MEME	CACAMASAMACWCACACA
		0	13	MEME	TTTTTTTTTTTTTTTTTT	MEME-4	TTTTTTTTTTTTTTTTTT	18	1882	0.805	4.5e-18	1	db/motif_databases/JASPAR/JASPAR2022_CORE_vertebrates_non-redundant_v2.meme	MA1125.1 (ZNF384)	http://jaspar2022.genereg.net/matrix/MA1125.1
# XSTREME (Motif Discovery and Enrichment Analysis): Version 5.5.1 released on Sun Jan 29 10:33:12 2023 -0800
# The format of this file is described at https://meme-suite.org/meme/doc/xstreme-output-format.html
# xstreme --oc . --time 240 --streme-totallength 4000000 --meme-searchsize 100000 --dna --evt 0.05 --minw 6 --maxw 18 --align center --meme-mod zoops --sea-noseqs --m db/motif_databases/JASPAR/JASPAR2022_CORE_vertebrates_non-redundant_v2.meme --p DE_ATAC_ana_cat_telo_union_counts_ANAvsCAT_V1_padj0.05_lFClessthan0_upCAT_DESeq2fold.bed.fa -n ana_cat_telo_union_peaks_sorted_merged_minuscontigs.bed.fa

## Sheet: Anagen_enriched_motifs
RANK	Family	SEED_MOTIF	CLUSTER	SOURCE	ID	ALT_ID	CONSENSUS	WIDTH	SITES	SEA_PVALUE	EVALUE	EVALUE_ACC	SIM_SOURCE	SIM_MOTIF	MOTIF_URL
1	POU domain factors	1	1	STREME	12-AATTAAT	STREME-12	12-AATTAAT	7	2288	4.4e-135	0.0137	1	db/motif_databases/JASPAR/JASPAR2022_CORE_vertebrates_non-redundant_v2.meme	MA0683.1 (POU4F2)	http://jaspar2022.genereg.net/matrix/MA0683.1
2	Paired box	1	2	STREME	3-AATCAATTA	STREME-3	AATCAATTA	9	1831	2.79e-111	0.000225	1	db/motif_databases/JASPAR/JASPAR2022_CORE_vertebrates_non-redundant_v2.meme	MA0680.2 (Pax7)	http://jaspar2022.genereg.net/matrix/MA0680.2
3	Homeo domain CUT	1	3	STREME	2-CTTTATTA	STREME-2	CTTTATTA	8	2235	9.4e-94	8.7e-05	1	db/motif_databases/JASPAR/JASPAR2022_CORE_vertebrates_non-redundant_v2.meme	MA1963.1 (SATB1)	http://jaspar2022.genereg.net/matrix/MA1963.1
4	Sox-related	1	4	STREME	9-AGACAATA	STREME-9	AGACAATA	8	1958	3.36e-58	0.00811	1	db/motif_databases/JASPAR/JASPAR2022_CORE_vertebrates_non-redundant_v2.meme	MA1152.1 (SOX15)	http://jaspar2022.genereg.net/matrix/MA1152.1
5	TALE-type	1	5	STREME	8-ATAAATS	STREME-8	ATAAATS	7	1717	3.64e-50	0.0063	1	db/motif_databases/JASPAR/JASPAR2022_CORE_vertebrates_non-redundant_v2.meme	MA1113.2 (PBX2)	http://jaspar2022.genereg.net/matrix/MA1113.2
		1	6	STREME	20-TGATTGAA	STREME-20	20-TGATTGAA	8	1414	9.81e-49	0.702	1	db/motif_databases/JASPAR/JASPAR2022_CORE_vertebrates_non-redundant_v2.meme	MA0611.2 (Dux)	http://jaspar2022.genereg.net/matrix/MA0611.2
		1	7	STREME	7-TGCCAA	STREME-7	TGCCAA	6	2619	1.2e-48	0.00449	1	db/motif_databases/JASPAR/JASPAR2022_CORE_vertebrates_non-redundant_v2.meme	MA0161.2 (NFIC)	http://jaspar2022.genereg.net/matrix/MA0161.2
		1	8	STREME	13-CTTAAAW	STREME-13	13-CTTAAAW	7	2778	1.56e-47	0.0201	1	STREME	13-CTTAAAW
		1	9	STREME	11-CTATAA	STREME-11	11-CTATAA	6	1207	6.41e-47	0.0131	1	db/motif_databases/JASPAR/JASPAR2022_CORE_vertebrates_non-redundant_v2.meme	MA0773.1 (MEF2D)	http://jaspar2022.genereg.net/matrix/MA0773.1
		0	10	STREME	19-TGCCAAGAA	STREME-19	19-TGCCAAGAA	9	1668	8.14e-46	0.0785	1	db/motif_databases/JASPAR/JASPAR2022_CORE_vertebrates_non-redundant_v2.meme	MA0161.2 (NFIC)	http://jaspar2022.genereg.net/matrix/MA0161.2
		1	11	STREME	14-TAACATT	STREME-14	14-TAACATT	7	2759	6.55e-42	0.0236	1	db/motif_databases/JASPAR/JASPAR2022_CORE_vertebrates_non-redundant_v2.meme	MA0870.1 (Sox1)	http://jaspar2022.genereg.net/matrix/MA0870.1
		1	12	STREME	21-AGTCTATT	STREME-21	21-AGTCTATT	8	1071	3.96e-41	0.884	1	STREME	21-AGTCTATT
		1	13	STREME	16-ATGAATTCCTTGT	STREME-16	16-ATGAATTCCTTGT	13	2506	1.04e-39	0.0344	1	db/motif_databases/JASPAR/JASPAR2022_CORE_vertebrates_non-redundant_v2.meme	MA0897.1 (Hmx2)	http://jaspar2022.genereg.net/matrix/MA0897.1
		1	14	STREME	10-AGAACATG	STREME-10	10-AGAACATG	8	1547	1.58e-39	0.0102	1	STREME	10-AGAACATG
		1	15	STREME	17-AAWGCWTT	STREME-17	17-AAWGCWTT	8	2180	4.88e-39	0.0391	1	STREME	17-AAWGCWTT
		1	16	STREME	15-TCTTTCAA	STREME-15	15-TCTTTCAA	8	2349	1.1e-37	0.0329	1	STREME	15-TCTTTCAA
		1	17	MEME	AAAAAAAAAAAAAAAAAA	MEME-1	AAAAAAAAAAAAAAAAAA	18	1580	4.28e-26	3e-20	1	db/motif_databases/JASPAR/JASPAR2022_CORE_vertebrates_non-redundant_v2.meme	MA1125.1 (ZNF384)	http://jaspar2022.genereg.net/matrix/MA1125.1
		1	18	MEME	CACACACACAMACACACA	MEME-2	CACACACACAMACACACA	18	1218	0.101	2e-08	1	MEME	CACACACACAMACACACA
# XSTREME (Motif Discovery and Enrichment Analysis): Version 5.5.1 released on Sun Jan 29 10:33:12 2023 -0800
# The format of this file is described at https://meme-suite.org/meme/doc/xstreme-output-format.html
# xstreme --oc . --time 240 --streme-totallength 4000000 --meme-searchsize 100000 --dna --evt 0.05 --minw 6 --maxw 18 --align center --meme-mod zoops --sea-noseqs --m db/motif_databases/JASPAR/JASPAR2022_CORE_vertebrates_non-redundant_v2.meme --p DE_ATAC_ana_cat_telo_union_counts_ANAvsCAT_V1_padj0.05_lFCgreaterthan0_upANA_DESeq2fold.bed.fa -n ana_cat_telo_union_peaks_sorted_merged_minuscontigs.be…
