# Supplementary material for: Stem cells tightly regulate dead cell clearance to maintain tissue fitness
Source: Nature. 2024 Aug 21;633(8029):407–16. doi: 10.1038/s41586-024-07855-6 (PMC11390485; doi:10.1038/s41586-024-07855-6)
Supplement: Supplementary file 6 — Significantly up-regulated genes in corpse-exposed Rxra wild type and conditional knockout HFSCs in vitro (Log2[Fold Change]). DESeq2-based differential gene expression analysis between corpse-exposed Rxra wild-type cKO HFSC lines in culture. [file 41586_2024_7855_MOESM6_ESM.xlsx]

## Sheet: DESEQ2-wald-lfc=0.5padj=0.05_WT
star_ID	ENSEMBL_ID	gene	baseMean	log2FoldChange	lfcSE	stat	pvalue	padj	Log2FC >0 up in Media; Log2FC <0 up in Corpses
ENSMUSG00000000001.4	ENSMUSG00000000001	Gnai3	5526.63	-0.148041	0.302973	0	1	1
ENSMUSG00000078901.8	ENSMUSG00000078901	Gm14440	107.417	-21.0029	4.20691	-4.87363	1.09566e-06	1.16102e-05
ENSMUSG00000089739.2	ENSMUSG00000089739	Gm20431	76.8379	-20.1019	4.20781	-4.65844	3.18613e-06	3.12854e-05
ENSMUSG00000000037.17	ENSMUSG00000000037	Scml2	12.7841	2.21683	1.12531	1.52565	0.127097	0.334685
ENSMUSG00000000056.7	ENSMUSG00000000056	Narf	1285.99	0.130683	0.193182	0	1	1
ENSMUSG00000000058.6	ENSMUSG00000000058	Cav2	4494.61	0.837236	0.259414	1.29999	0.193603	0.460596
ENSMUSG00000000078.7	ENSMUSG00000000078	Klf6	7558.47	1.36203	0.500516	1.72229	0.0850175	0.246365
ENSMUSG00000000085.16	ENSMUSG00000000085	Scmh1	1105.37	0.279256	0.225136	0	1	1
ENSMUSG00000000088.7	ENSMUSG00000000088	Cox5a	4322.34	-0.302341	0.143937	0	1	1
ENSMUSG00000078636.4	ENSMUSG00000078636	Gm7336	2091.82	-14.3345	1.46428	-9.44796	3.4549e-21	1.46719e-19
ENSMUSG00000113555.1	ENSMUSG00000113555	Gm10095	1417.38	-13.82	1.4584	-9.13332	6.64285e-20	2.603e-18
ENSMUSG00000000126.11	ENSMUSG00000000126	Wnt9a	2596.34	-0.359173	0.207728	0	1	1
ENSMUSG00000000127.15	ENSMUSG00000000127	Fer	791.324	0.228975	0.318762	0	1	1
ENSMUSG00000000131.15	ENSMUSG00000000131	Xpo6	3459.84	-0.226226	0.199328	0	1	1
ENSMUSG00000000134.17	ENSMUSG00000000134	Tfe3	3019.45	-0.619972	0.227307	-0.527797	0.59764	1
ENSMUSG00000064220.6	ENSMUSG00000064220	Hist2h2aa1	493.025	-12.4569	1.59075	-7.51653	5.62503e-14	1.37599e-12
ENSMUSG00000000148.17	ENSMUSG00000000148	Brat1	1270.16	-1.04414	0.293573	-1.85351	0.063809	0.196549
ENSMUSG00000000149.10	ENSMUSG00000000149	Gna12	1792.74	-0.0281171	0.18269	0	1	1
ENSMUSG00000000154.16	ENSMUSG00000000154	Slc22a18	166.672	0.146027	0.324781	0	1	1
ENSMUSG00000000167.14	ENSMUSG00000000167	Pih1d2	46.3308	-0.375007	0.375611	0	1	1
ENSMUSG00000000168.9	ENSMUSG00000000168	Dlat	3181.44	-0.208228	0.124725	0	1	1
ENSMUSG00000000171.5	ENSMUSG00000000171	Sdhd	3379.65	-0.696202	0.155429	-1.26233	0.20683	0.485709
ENSMUSG00000000184.12	ENSMUSG00000000184	Ccnd2	9658.76	-0.566771	0.268693	-0.248503	0.803745	1
ENSMUSG00000000194.13	ENSMUSG00000000194	Gpr107	3900.7	-0.0780475	0.185191	0	1	1
ENSMUSG00000099250.1	ENSMUSG00000099250	Rn7s2	279.215	-11.5292	1.49978	-7.35389	1.92519e-13	4.5242e-12
ENSMUSG00000000248.16	ENSMUSG00000000248	Clec2g	3.66793	2.93291	2.96411	0.820788	0.411767	0.826398
ENSMUSG00000000253.13	ENSMUSG00000000253	Gmpr	22.8376	1.67782	0.828047	1.42241	0.154907	0.389407
ENSMUSG00000000266.11	ENSMUSG00000000266	Mid2	948.219	0.345022	0.471578	0	1	1
ENSMUSG00000000275.16	ENSMUSG00000000275	Trim25	1610.85	0.405729	0.227409	0	1	1
ENSMUSG00000000276.11	ENSMUSG00000000276	Dgke	281.368	0.849747	0.366307	0.95479	0.339684	0.714737
ENSMUSG00000000278.10	ENSMUSG00000000278	Scpep1	759.888	-0.374715	0.196455	0	1	1
ENSMUSG00000000282.12	ENSMUSG00000000282	Mnt	1349.09	0.471471	0.315301	0	1	1
ENSMUSG00000000290.13	ENSMUSG00000000290	Itgb2	17.4066	-2.33125	0.860831	-2.1273	0.0333948	0.118507
ENSMUSG00000000295.13	ENSMUSG00000000295	Hddc2	709.047	-0.899538	0.237741	-1.68056	0.0928483	0.263222
ENSMUSG00000000296.8	ENSMUSG00000000296	Tpd52l1	86.9407	-0.593449	0.318405	-0.293491	0.769147	1
ENSMUSG00000000301.16	ENSMUSG00000000301	Pemt	135.123	-0.972619	0.381472	-1.23893	0.21537	0.501122
ENSMUSG00000000303.12	ENSMUSG00000000303	Cdh1	20423.5	0.525441	0.200647	0.126793	0.899105	1
ENSMUSG00000066443.5	ENSMUSG00000066443	Gm10163	214.557	-11.0536	1.46744	-7.19183	6.39273e-13	1.43382e-11
ENSMUSG00000000317.11	ENSMUSG00000000317	Bcl6b	12.8984	-0.770075	0.870892	-0.310113	0.756475	1
ENSMUSG00000000320.10	ENSMUSG00000000320	Alox12	93.3702	-1.18547	0.475974	-1.44015	0.149824	0.37977
ENSMUSG00000000325.16	ENSMUSG00000000325	Arvcf	2561.21	-0.517293	0.235908	-0.0733047	0.941564	1
ENSMUSG00000000326.13	ENSMUSG00000000326	Comt	5092.87	-0.693044	0.137958	-1.39929	0.161725	0.402079
ENSMUSG00000000339.14	ENSMUSG00000000339	Rtca	1039.24	-0.220763	0.148574	0	1	1
ENSMUSG00000000340.10	ENSMUSG00000000340	Dbt	199.654	0.923747	0.486784	0.870502	0.384026	0.783983
ENSMUSG00000000346.9	ENSMUSG00000000346	Dazap2	8864.33	-0.374377	0.0804786	0	1	1
ENSMUSG00000000355.13	ENSMUSG00000000355	Mcts1	1056.82	0.293152	0.208832	0	1	1
ENSMUSG00000000374.8	ENSMUSG00000000374	Trappc10	2645.93	-0.556254	0.188168	-0.298959	0.764971	1
ENSMUSG00000000378.15	ENSMUSG00000000378	Ccm2	1916.92	-0.508739	0.187556	-0.0465958	0.962835	1
ENSMUSG00000004415.15	ENSMUSG00000004415	Col26a1	161.504	-10.4475	1.51859	-6.55047	5.73558e-11	1.03413e-09
ENSMUSG00000082585.3	ENSMUSG00000082585	Gm15387	179.98	-10.4359	1.48698	-6.68192	2.35838e-11	4.48413e-10
ENSMUSG00000000399.10	ENSMUSG00000000399	Ndufa9	3523.21	-0.644201	0.194515	-0.741337	0.458489	0.892859
ENSMUSG00000000420.15	ENSMUSG00000000420	Galnt1	1450.03	-0.234994	0.261036	0	1	1
ENSMUSG00000000439.9	ENSMUSG00000000439	Mkrn2	846.289	-0.0977651	0.149615	0	1	1
ENSMUSG00000000441.17	ENSMUSG00000000441	Raf1	3667.79	-0.740409	0.124871	-1.92526	0.0541971	0.173522
ENSMUSG00000000486.13	ENSMUSG00000000486	44805	22.4244	1.3424	0.809245	1.04097	0.297891	0.645468
ENSMUSG00000000489.7	ENSMUSG00000000489	Pdgfb	2568.24	0.231501	0.263838	0	1	1
ENSMUSG00000070868.11	ENSMUSG00000070868	Skint3	143.433	-10.4101	1.50153	-6.60001	4.11117e-11	7.60931e-10
ENSMUSG00000000531.5	ENSMUSG00000000531	Grasp	313.106	-0.797937	0.338501	-0.880166	0.378769	0.776663
ENSMUSG00000000532.11	ENSMUSG00000000532	Acvr1b	1583.32	0.309977	0.263432	0	1	1
ENSMUSG00000000538.18	ENSMUSG00000000538	Tom1l2	2779.51	0.417303	0.350637	0	1	1
ENSMUSG00000000552.10	ENSMUSG00000000552	Zfp385a	2765.84	0.916393	0.367731	1.13233	0.257496	0.575607
ENSMUSG00000000555.8	ENSMUSG00000000555	Itga5	1532.97	0.754697	0.327703	0.777217	0.437031	0.862605
ENSMUSG00000000561.14	ENSMUSG00000000561	Wdr77	2852.65	-0.58141	0.155447	-0.523718	0.600475	1
ENSMUSG00000000563.17	ENSMUSG00000000563	Atp5f1	6174.55	-0.0273103	0.165805	0	1	1
ENSMUSG00000105361.1	ENSMUSG00000105361	AY036118	6018.02	17.1833	1.04336	15.9899	1.50288e-57	3.10446e-55
ENSMUSG00000000568.15	ENSMUSG00000000568	Hnrnpd	3860.44	-0.901429	0.250936	-1.59973	0.109659	0.298513
ENSMUSG00000090863.1	ENSMUSG00000090863	A530084C06Rik	94.1098	-9.98353	1.50314	-6.30913	2.80617e-10	4.68838e-09
ENSMUSG00000000581.8	ENSMUSG00000000581	C1d	1326.73	-0.380901	0.299637	0	1	1
ENSMUSG00000078880.10	ENSMUSG00000078880	Gm14308	71.7421	-9.79701	1.65215	-5.62721	1.83151e-08	2.44767e-07
ENSMUSG00000000600.15	ENSMUSG00000000600	Krit1	930.609	0.0825635	0.503494	0	1	1
ENSMUSG00000000605.9	ENSMUSG00000000605	Clcn4	994.785	-0.137141	0.256975	0	1	1
ENSMUSG00000000627.15	ENSMUSG00000000627	Sema4f	468.641	1.64053	0.61751	1.84699	0.0647485	0.19882
ENSMUSG00000000628.10	ENSMUSG00000000628	Hk2	1849.96	-0.494795	0.23292	0	1	1
ENSMUSG00000000631.20	ENSMUSG00000000631	Myo18a	4043.43	-0.367826	0.272727	0	1	1
ENSMUSG00000000690.5	ENSMUSG00000000690	Hoxb6	698.209	0.720555	0.18881	1.16813	0.242753	0.550297
ENSMUSG00000114321.1	ENSMUSG00000114321	Gm8971	68.5494	-9.64416	1.53246	-5.96699	2.41677e-09	3.60084e-08
ENSMUSG00000094446.1	ENSMUSG00000094446	Gm6344	844.169	-9.61217	0.748564	-12.1729	4.33601e-34	3.59159e-32
ENSMUSG00000055960.12	ENSMUSG00000055960	Skint4	36.8682	-8.80995	1.69872	-4.89188	9.98775e-07	1.06715e-05
ENSMUSG00000000711.3	ENSMUSG00000000711	Rab5b	4959.31	0.350003	0.131413	0	1	1
ENSMUSG00000000732.9	ENSMUSG00000000732	Icosl	397.428	0.102449	0.323569	0	1	1
ENSMUSG00000000738.18	ENSMUSG00000000738	Spg7	1738.42	-0.272611	0.178067	0	1	1
ENSMUSG00000048538.7	ENSMUSG00000048538	Gm9826	68.3453	-8.67138	1.4937	-5.47055	4.4865e-08	5.71295e-07
ENSMUSG00000000743.9	ENSMUSG00000000743	Chmp1a	7895.92	-0.0552062	0.232542	0	1	1
ENSMUSG00000000751.13	ENSMUSG00000000751	Rpa1	2012.07	-0.0776843	0.157356	0	1	1
ENSMUSG00000000753.15	ENSMUSG00000000753	Serpinf1	89.2843	1.18921	0.993506	0.693719	0.487859	0.933858
ENSMUSG00000000759.14	ENSMUSG00000000759	Tubgcp3	1431.39	-0.502298	0.134446	-0.017096	0.98636	1
ENSMUSG00000000776.13	ENSMUSG00000000776	Polr3d	1057.27	0.12868	0.170464	0	1	1
ENSMUSG00000083061.1	ENSMUSG00000083061	Gm12191	41.6323	-8.61849	1.92145	-4.22518	2.38748e-05	0.000199836
ENSMUSG00000000787.12	ENSMUSG00000000787	Ddx3x	15456.5	0.0930675	0.421715	0	1	1
ENSMUSG00000000792.2	ENSMUSG00000000792	Slc5a5	61.1105	0.538322	0.558718	0.0685883	0.945317	1
ENSMUSG00000000804.14	ENSMUSG00000000804	Usp32	630.784	1.22303	0.545518	1.32541	0.185036	0.444958
ENSMUSG00000000811.13	ENSMUSG00000000811	Txnrd3	1069.86	-0.717685	0.133303	-1.633	0.102468	0.283342
ENSMUSG00000000823.16	ENSMUSG00000000823	Zfp512b	1415.33	-0.599395	0.340104	-0.292249	0.770096	1
ENSMUSG00000112640.1	ENSMUSG00000112640	Gm32687	59.5432	-8.5889	1.54389	-5.23929	1.61193e-07	1.91554e-06
ENSMUSG00000000827.18	ENSMUSG00000000827	Tpd52l2	5486.41	-0.724573	0.137762	-1.63015	0.103069	0.284497
ENSMUSG00000000838.17	ENSMUSG00000000838	Fmr1	1166.01	0.0694249	0.567935	0	1	1
ENSMUSG00000000861.15	ENSMUSG00000000861	Bcl11a	14.7579	2.37752	0.886173	2.11868	0.0341173	0.120495
ENSMUSG00000000876.11	ENSMUSG00000000876	Pxmp4	898.351	-0.0819531	0.223211	0	1	1
ENSMUSG00000000881.12	ENSMUSG00000000881	Dlg3	613.946	0.82377	0.288291	1.12307	0.261408	0.582408
ENSMUSG00000000884.17	ENSMUSG00000000884	Gnb1l	508.567	0.105905	0.230173	0	1	1
ENSMUSG00000000901.17	ENSMUSG00000000901	Mmp11	49.4809	0.988678	0.481337	1.01525	0.309986	0.665984
ENSMUSG00000081455.1	ENSMUSG00000081455	Hmgb1-ps3	40.955	-8.48542	1.69772	-4.70363	2.55582e-06	2.54245e-05
ENSMUSG00000000915.15	ENSMUSG00000000915	Hip1r	4328.89	0.718	0.325307	0.670136	0.502771	0.955299
ENSMUSG00000000916.15	ENSMUSG00000000916	Nsun5	855.421	-0.730262	0.196277	-1.17315	0.240736	0.546909
ENSMUSG00000000934.9	ENSMUSG00000000934	Top1mt	759.488	0.133166	0.152438	0	1	1
ENSMUSG00000000942.10	ENSMUSG00000000942	Hoxa4	92.5269	-0.755681	0.391382	-0.653277	0.513577	0.971235
ENSMUSG00000000948.16	ENSMUSG00000000948	Gm38393	28.592	0.894482	0.798913	0.493773	0.621466	1
ENSMUSG00000000957.11	ENSMUSG00000000957	Mmp14	5826.65	0.413232	0.246805	0	1	1
ENSMUSG00000000958.10	ENSMUSG00000000958	Slc7a7	8.48906	1.83405	1.54416	0.863934	0.387624	0.789403
ENSMUSG00000000959.7	ENSMUSG00000000959	Oxa1l	1312.42	0.594117	0.184542	0.510002	0.61005	1
ENSMUSG00000000976.13	ENSMUSG00000000976	Heatr6	1101.01	-0.642573	0.171484	-0.831412	0.405741	0.817049
ENSMUSG00000000983.13	ENSMUSG00000000983	Wfdc18	73.2833	0.870941	0.819168	0.452827	0.650673	1
ENSMUSG00000001014.6	ENSMUSG00000001014	Icam4	4.3518	0.964832	1.54697	0.300479	0.763812	1
ENSMUSG00000081810.1	ENSMUSG00000081810	Gm11878	195.215	-8.41486	1.06149	-7.4564	8.89213e-14	2.15004e-12
ENSMUSG00000001017.15	ENSMUSG00000001017	Chtop	3181.02	-0.00144335	0.128539	0	1	1
ENSMUSG00000001018.15	ENSMUSG00000001018	Snapin	1310.5	0.0143635	0.174452	0	1	1
ENSMUSG00000001020.8	ENSMUSG00000001020	S100a4	363.789	0.418303	0.316898	0	1	1
ENSMUSG00000001021.13	ENSMUSG00000001021	S100a3	236.131	-0.826783	0.22747	-1.4366	0.150833	0.381922
ENSMUSG00000001025.8	ENSMUSG00000001025	S100a6	49663	0.855757	0.254235	1.39932	0.161716	0.402079
ENSMUSG00000001034.17	ENSMUSG00000001034	Mapk7	1149.72	0.282585	0.260796	0	1	1
ENSMUSG00000001036.17	ENSMUSG00000001036	Epn2	1736.96	0.201759	0.233415	0	1	1
ENSMUSG00000001039.12	ENSMUSG00000001039	B9d1	325.015	0.977288	0.284797	1.67589	0.0937596	0.265311
ENSMUSG00000001052.15	ENSMUSG00000001052	Sec24b	2184.14	0.565206	0.268126	0.24319	0.807858	1
ENSMUSG00000001053.15	ENSMUSG00000001053	N4bp3	150.451	-1.00673	0.294649	-1.71978	0.0854727	0.247342
ENSMUSG00000001054.9	ENSMUSG00000001054	Rmnd5b	873.716	-0.4622	0.288789	0	1	1
ENSMUSG00000001056.3	ENSMUSG00000001056	Nhp2	5388.7	-0.987099	0.226692	-2.14873	0.031656	0.113419
ENSMUSG00000001062.18	ENSMUSG00000001062	Vps9d1	522.17	0.162437	0.350615	0	1	1
ENSMUSG00000001065.15	ENSMUSG00000001065	Zfp276	1176.67	-0.29182	0.338527	0	1	1
ENSMUSG00000001082.12	ENSMUSG00000001082	Mfsd10	2551.93	-0.0474587	0.264087	0	1	1
ENSMUSG00000001089.14	ENSMUSG00000001089	Luzp1	4617.7	0.833358	0.345236	0.965593	0.334248	0.705784
ENSMUSG00000069014.4	ENSMUSG00000069014	Gm5641	681.875	-8.25344	0.672983	-11.521	1.03389e-30	7.45646e-29
ENSMUSG00000001100.10	ENSMUSG00000001100	Poldip2	3151.85	-0.203541	0.166653	0	1	1
ENSMUSG00000001105.15	ENSMUSG00000001105	Ift20	812.233	0.402489	0.132315	0	1	1
ENSMUSG00000001119.7	ENSMUSG00000001119	Col6a1	1246.04	-1.39298	0.497068	-1.7965	0.0724153	0.217259
ENSMUSG00000001120.15	ENSMUSG00000001120	Pcbp3	559.422	0.279184	0.188983	0	1	1
ENSMUSG00000080205.2	ENSMUSG00000080205	Gm15526	20.2739	-8.2109	1.74211	-4.42619	9.59109e-06	8.72163e-05
ENSMUSG00000001127.12	ENSMUSG00000001127	Araf	2294.27	0.0417015	0.162977	0	1	1
ENSMUSG00000001128.7	ENSMUSG00000001128	Cfp	26.6295	0.862527	0.734422	0.493623	0.621573	1
ENSMUSG00000001131.11	ENSMUSG00000001131	Timp1	186.811	0.806417	0.506774	0.604642	0.545417	1
ENSMUSG00000001134.9	ENSMUSG00000001134	Uxt	672.034	-0.957348	0.195963	-2.33385	0.0196035	0.0762451
ENSMUSG00000001138.13	ENSMUSG00000001138	Cnnm3	433.9	-0.000647711	0.361046	0	1	1
ENSMUSG00000001143.13	ENSMUSG00000001143	Lman2l	387.365	0.112281	0.203873	0	1	1
ENSMUSG00000001150.7	ENSMUSG00000001150	Mcm3ap	2298.85	-0.3867	0.225007	0	1	1
ENSMUSG00000001151.10	ENSMUSG00000001151	Pcnt	935.205	-0.18898	0.289396	0	1	1
ENSMUSG00000098371.1	ENSMUSG00000098371	Gm28037	2687.82	16.0193	4.08044	3.80334	0.000142757	0.00101427
ENSMUSG00000001157.13	ENSMUSG00000001157	Gmcl1	617.195	0.687086	0.305546	0.612299	0.54034	1
ENSMUSG00000001158.13	ENSMUSG00000001158	Snrnp27	1386.88	-0.165152	0.158707	0	1	1
ENSMUSG00000060198.7	ENSMUSG00000060198	Gm11353	22.6704	-8.13584	1.864	-4.09649	4.19457e-05	0.000334526
ENSMUSG00000001173.15	ENSMUSG00000001173	Ocrl	718.193	0.557335	0.344331	0.166511	0.867755	1
ENSMUSG00000001175.15	ENSMUSG00000001175	Calm1	11241.1	-0.620027	0.143333	-0.837405	0.402365	0.811912
ENSMUSG00000069306.5	ENSMUSG00000069306	Hist1h4m	31.0869	-8.0797	1.6497	-4.59458	4.33622e-06	4.16496e-05
ENSMUSG00000087635.3	ENSMUSG00000087635	Gm13414	32.137	-8.03607	1.56	-4.83082	1.35971e-06	1.42192e-05
ENSMUSG00000044533.15	ENSMUSG00000044533	Rps2	115879	-8.02785	0.22007	-34.2065	1.93283e-256	3.23401e-252
ENSMUSG00000001240.13	ENSMUSG00000001240	Ramp2	3.84404	-3.99933	2.14576	-1.63082	0.102929	0.284287
ENSMUSG00000001247.16	ENSMUSG00000001247	Lsr	5162.53	0.427717	0.222469	0	1	1
ENSMUSG00000001248.15	ENSMUSG00000001248	Gramd1a	1253.3	1.09658	0.303669	1.96457	0.0494644	0.161585
ENSMUSG00000051243.14	ENSMUSG00000051243	Islr2	59.8566	-7.8686	1.5169	-4.85766	1.18779e-06	1.25152e-05
ENSMUSG00000001270.9	ENSMUSG00000001270	Ckb	14.7526	0.360176	0.623053	0	1	1
ENSMUSG00000001280.13	ENSMUSG00000001280	Sp1	3035.27	0.248561	0.427629	0	1	1
ENSMUSG00000001281.10	ENSMUSG00000001281	Itgb7	6.25438	0.703703	0.96689	0.210679	0.833138	1
ENSMUSG00000001285.12	ENSMUSG00000001285	Myg1	1022.51	-0.760231	0.185805	-1.40056	0.161347	0.401435
ENSMUSG00000001288.15	ENSMUSG00000001288	Rarg	6397.5	0.000904919	0.212917	0	1	1
ENSMUSG00000001289.12	ENSMUSG00000001289	Pfdn5	3724.35	0.228334	0.206947	0	1	1
ENSMUSG00000001300.16	ENSMUSG00000001300	Efnb2	3177.92	-0.154536	0.282099	0	1	1
ENSMUSG00000081179.1	ENSMUSG00000081179	Gm13136	25.8587	-7.58388	1.60801	-4.40537	1.05603e-05	9.50995e-05
ENSMUSG00000001313.12	ENSMUSG00000001313	Rnd2	182.945	0.198348	0.320263	0	1	1
ENSMUSG00000089756.2	ENSMUSG00000089756	Zfp966	329.887	-7.50502	1.02107	-6.86044	6.86465e-12	1.38887e-10
ENSMUSG00000001348.15	ENSMUSG00000001348	Acp5	1798.39	0.665451	0.181281	0.912679	0.361411	0.750079
ENSMUSG00000074210.3	ENSMUSG00000074210	E130208F15Rik	23.2051	-7.4924	1.56329	-4.47288	7.71732e-06	7.17368e-05
ENSMUSG00000001366.14	ENSMUSG00000001366	Fbxo9	491.649	0.689089	0.214304	0.88234	0.377593	0.775011
ENSMUSG00000001376.17	ENSMUSG00000001376	Vps50	840.28	0.187342	0.345282	0	1	1
ENSMUSG00000019775.17	ENSMUSG00000019775	Rgs17	15.8671	-7.4672	1.60395	-4.34379	1.40047e-05	0.000122877
ENSMUSG00000001383.9	ENSMUSG00000001383	Zmat2	2648.98	-0.820453	0.161961	-1.97858	0.0478628	0.157522
ENSMUSG00000001403.13	ENSMUSG00000001403	Ube2c	3395.08	-1.60667	0.44466	-2.48881	0.0128173	0.0536951
ENSMUSG00000001415.10	ENSMUSG00000001415	Smg5	5475.81	-0.35884	0.170687	0	1	1
ENSMUSG00000001416.13	ENSMUSG00000001416	Cct3	12091.8	-0.606811	0.153526	-0.695719	0.486605	0.932367
ENSMUSG00000001418.13	ENSMUSG00000001418	Glmp	2952.87	0.375077	0.282982	0	1	1
ENSMUSG00000001419.17	ENSMUSG00000001419	Mef2d	2378.43	0.59922	0.319557	0.31049	0.756188	1
ENSMUSG00000001420.13	ENSMUSG00000001420	Tmem79	2109.83	-0.243052	0.330192	0	1	1
ENSMUSG00000001424.14	ENSMUSG00000001424	Snd1	6005.34	-0.278253	0.235074	0	1	1
ENSMUSG00000001435.15	ENSMUSG00000001435	Col18a1	21186.2	0.506725	0.252786	0.0266022	0.978777	1
ENSMUSG00000107020.1	ENSMUSG00000107020	Gm6051	16.5184	-7.40678	1.66618	-4.14527	3.39417e-05	0.000275552
ENSMUSG00000001440.5	ENSMUSG00000001440	Kpnb1	18140.7	-0.350032	0.281657	0	1	1
ENSMUSG00000050635.1	ENSMUSG00000050635	Sprr2f	11.1237	-7.3938	2.34909	-2.93467	0.00333905	0.0169815
ENSMUSG00000001445.10	ENSMUSG00000001445	Mrpl10	2754.63	-0.501818	0.196638	-0.00924509	0.992624	1
ENSMUSG00000047146.17	ENSMUSG00000047146	Tet1	11.2714	-7.33382	1.74509	-3.91603	9.00186e-05	0.000666162
ENSMUSG00000001472.17	ENSMUSG00000001472	Tcf25	10817.1	-0.184315	0.189187	0	1	1
ENSMUSG00000103187.1	ENSMUSG00000103187	Gm37087	25.87	-7.26143	1.72536	-3.91886	8.89704e-05	0.000659864
ENSMUSG00000001482.15	ENSMUSG00000001482	Def8	3192.55	-0.355522	0.204604	0	1	1
ENSMUSG00000005681.12	ENSMUSG00000005681	Apoa2	16.7436	-7.22847	1.60595	-4.18972	2.79303e-05	0.000230031
ENSMUSG00000001504.10	ENSMUSG00000001504	Irx2	2018.65	0.566658	0.164927	0.404166	0.686091	1
ENSMUSG00000001506.10	ENSMUSG00000001506	Col1a1	422.793	2.72081	1.41484	1.56966	0.116495	0.312571
ENSMUSG00000001507.16	ENSMUSG00000001507	Itga3	23516.1	0.386932	0.23349	0	1	1
ENSMUSG00000109061.1	ENSMUSG00000109061	Map2k7	16.0492	-7.22595	2.23848	-3.00469	0.00265848	0.0139049
ENSMUSG00000043263.13	ENSMUSG00000043263	Ifi209	56.757	-7.1836	1.64477	-4.06354	4.83342e-05	0.000381836
ENSMUSG00000114458.1	ENSMUSG00000114458	Gm47551	20.6009	-7.17832	1.6666	-4.00715	6.14548e-05	0.000472764
ENSMUSG00000001520.12	ENSMUSG00000001520	Nrip2	3.01379	5.98759	3.09728	1.77175	0.0764368	0.226077
ENSMUSG00000057262.2	ENSMUSG00000057262	Gm10020	11.5248	-7.16398	2.2733	-2.93141	0.00337424	0.0171292
ENSMUSG00000001524.14	ENSMUSG00000001524	Gtf2h4	936.999	-0.890941	0.239126	-1.63487	0.102076	0.282631
ENSMUSG00000081738.1	ENSMUSG00000081738	Hmgb1-ps2	10.0964	-7.12696	1.96744	-3.36832	0.000756268	0.00460309
ENSMUSG00000001542.7	ENSMUSG00000001542	Ell2	1166.84	0.551002	0.327567	0.155701	0.876269	1
ENSMUSG00000001552.14	ENSMUSG00000001552	Jup	73704	-0.191282	0.314809	0	1	1
ENSMUSG00000001555.10	ENSMUSG00000001555	Fkbp10	112.671	0.779809	0.469161	0.596403	0.550906	1
ENSMUSG00000001558.5	ENSMUSG00000001558	Klhl10	7.58104	-0.424691	1.29822	0	1	1
ENSMUSG00000001569.10	ENSMUSG00000001569	Nom1	1840.58	-0.428669	0.299252	0	1	1
ENSMUSG00000001576.15	ENSMUSG00000001576	Ergic1	8602	-0.860913	0.169589	-2.12816	0.033324	0.118342
ENSMUSG00000001583.13	ENSMUSG00000001583	Tnk1	260.182	1.24954	0.421529	1.77816	0.0753781	0.2239
ENSMUSG00000001588.12	ENSMUSG00000001588	Acap1	11.3855	0.262934	0.753353	0	1	1
ENSMUSG00000001604.14	ENSMUSG00000001604	Tcea3	7.25111	2.0075	1.18841	1.2685	0.204619	0.481803
ENSMUSG00000001627.12	ENSMUSG00000001627	Ifrd1	1968.05	0.815977	0.278583	1.13423	0.256698	0.574108
ENSMUSG00000001630.13	ENSMUSG00000001630	Stk38l	973.425	-0.742003	0.421314	-0.574399	0.565698	1
ENSMUSG00000001632.16	ENSMUSG00000001632	Brpf1	2228.44	-0.732507	0.175058	-1.32817	0.184121	0.443205
ENSMUSG00000074527.11	ENSMUSG00000074527	Gm14296	443.167	-7.12577	0.741079	-8.9407	3.86717e-19	1.45471e-17
ENSMUSG00000078877.11	ENSMUSG00000078877	Gm14295	409.202	-7.11506	0.704659	-9.3876	6.13849e-21	2.56133e-19
ENSMUSG00000001657.7	ENSMUSG00000001657	Hoxc8	411.476	0.958944	0.349993	1.31129	0.189758	0.453447
ENSMUSG00000001661.5	ENSMUSG00000001661	Hoxc6	410.651	0.497335	0.226815	0	1	1
ENSMUSG00000096349.1	ENSMUSG00000096349	Gm22513	11.6587	-7.06653	1.79855	-3.651	0.000261218	0.00175954
ENSMUSG00000001666.8	ENSMUSG00000001666	Ddt	381.582	0.358749	0.179794	0	1	1
ENSMUSG00000001672.14	ENSMUSG00000001672	Marveld3	223.729	0.487974	0.375165	0	1	1
ENSMUSG00000070797.4	ENSMUSG00000070797	Psg27	12.9402	-6.97987	1.64191	-3.94654	7.92881e-05	0.000596783
ENSMUSG00000001687.15	ENSMUSG00000001687	Ubl3	1114.92	-0.0411869	0.227959	0	1	1
ENSMUSG00000001700.10	ENSMUSG00000001700	Gramd3	945.165	0.75697	0.211115	1.2172	0.223528	0.516442
ENSMUSG00000001707.8	ENSMUSG00000001707	Eef1e1	1903.21	-0.4193	0.154318	0	1	1
ENSMUSG00000001729.14	ENSMUSG00000001729	Akt1	14950.1	-0.715562	0.15941	-1.35225	0.176296	0.42873
ENSMUSG00000001739.14	ENSMUSG00000001739	Cldn15	7.86754	3.00942	1.45248	1.72768	0.0840455	0.244056
ENSMUSG00000076138.1	ENSMUSG00000076138	Gm26377	1644.52	15.3116	1.0467	14.1508	1.8474e-45	2.75988e-43
ENSMUSG00000001750.16	ENSMUSG00000001750	Tcirg1	1484.62	-0.105493	0.341362	0	1	1
ENSMUSG00000001751.9	ENSMUSG00000001751	Naglu	420.033	0.594281	0.291753	0.323153	0.746579	1
ENSMUSG00000001755.12	ENSMUSG00000001755	Ppat	1854.8	-0.431888	0.234202	0	1	1
ENSMUSG00000001761.7	ENSMUSG00000001761	Smo	5696.38	-0.480966	0.154624	0	1	1
ENSMUSG00000103217.1	ENSMUSG00000103217	Gm38287	11.7477	-6.97917	1.70525	-3.79956	0.000144956	0.00102941
ENSMUSG00000001767.5	ENSMUSG00000001767	Crnkl1	1987.62	-0.81624	0.246316	-1.28388	0.199185	0.470996
ENSMUSG00000001768.16	ENSMUSG00000001768	Rin2	4410.49	-0.746394	0.328811	-0.749348	0.453648	0.886215
ENSMUSG00000001774.8	ENSMUSG00000001774	Chordc1	2283.93	-0.460611	0.304444	0	1	1
ENSMUSG00000059994.10	ENSMUSG00000059994	Fcrl1	10.5743	-6.94327	1.82135	-3.53764	0.000403718	0.00261113
ENSMUSG00000074521.9	ENSMUSG00000074521	Gm14327	12.8092	-6.89231	1.8322	-3.48888	0.000485053	0.0030777
ENSMUSG00000001786.14	ENSMUSG00000001786	Fbxo7	656.453	-0.394363	0.229173	0	1	1
ENSMUSG00000001794.13	ENSMUSG00000001794	Capns1	18378.5	-0.54621	0.25338	-0.182376	0.855288	1
ENSMUSG00000110386.1	ENSMUSG00000110386	Gm42031	88.0703	-6.863	0.895236	-7.10762	1.18064e-12	2.59244e-11
ENSMUSG00000001829.17	ENSMUSG00000001829	Clpb	1707.46	-0.338733	0.161772	0	1	1
ENSMUSG00000001833.17	ENSMUSG00000001833	44811	4937.78	-0.363376	0.368528	0	1	1
ENSMUSG00000093880.3	ENSMUSG00000093880	Tmem181c-ps	11.2615	-6.75908	1.68462	-3.71543	0.00020286	0.00139396
ENSMUSG00000001847.14	ENSMUSG00000001847	Rac1	13402.1	0.0656069	0.18144	0	1	1
ENSMUSG00000001855.15	ENSMUSG00000001855	Nup214	2883.24	-0.586122	0.330741	-0.260392	0.794562	1
ENSMUSG00000086938.9	ENSMUSG00000086938	4930481A15Rik	12.4019	-6.70331	1.59498	-3.88928	0.000100542	0.000738164
ENSMUSG00000001870.16	ENSMUSG00000001870	Ltbp1	1730.7	0.450924	0.283976	0	1	1
ENSMUSG00000001891.16	ENSMUSG00000001891	Ugp2	1751.87	0.055154	0.264434	0	1	1
ENSMUSG00000001909.16	ENSMUSG00000001909	Trmt1	3802.03	-0.506988	0.17178	-0.04068	0.967551	1
ENSMUSG00000001910.5	ENSMUSG00000001910	Nacc1	7775.86	-0.63611	0.233563	-0.582755	0.560058	1
ENSMUSG00000001911.16	ENSMUSG00000001911	Nfix	3818.7	-0.381948	0.335429	0	1	1
ENSMUSG00000001918.17	ENSMUSG00000001918	Slc1a5	312.123	-0.944586	0.341742	-1.30094	0.19328	0.459956
ENSMUSG00000001924.15	ENSMUSG00000001924	Uba1	19788.4	-0.744758	0.19413	-1.2608	0.207383	0.48664
ENSMUSG00000105053.1	ENSMUSG00000105053	Gm43064	11.4129	-6.7025	2.09866	-2.95546	0.00312207	0.0159946
ENSMUSG00000001948.10	ENSMUSG00000001948	Spa17	12.6765	-0.152351	0.910844	0	1	1
ENSMUSG00000001962.8	ENSMUSG00000001962	Fam50a	2028.28	-0.625569	0.11968	-1.04921	0.294083	0.639537
ENSMUSG00000001964.14	ENSMUSG00000001964	Emd	4709.25	-0.317841	0.174189	0	1	1
ENSMUSG00000001983.7	ENSMUSG00000001983	Taco1	466.16	-0.721277	0.153894	-1.43786	0.150474	0.381218
ENSMUSG00000001986.16	ENSMUSG00000001986	Gria3	160.955	0.888091	0.469598	0.826432	0.408559	0.821735
ENSMUSG00000100131.1	ENSMUSG00000100131	Gm28439	1562.15	15.2337	4.08045	3.6108	0.000305253	0.00202518
ENSMUSG00000001995.9	ENSMUSG00000001995	Sipa1l2	560.149	-0.0915022	0.244541	0	1	1
ENSMUSG00000001998.15	ENSMUSG00000001998	Ap4e1	490.605	0.0418697	0.565822	0	1	1
ENSMUSG00000001999.15	ENSMUSG00000001999	Blvra	1138.74	-0.465525	0.194382	0	1	1
ENSMUSG00000002006.12	ENSMUSG00000002006	Pdzd4	912.995	0.971141	0.238927	1.9719	0.0486211	0.15939
ENSMUSG00000116475.1	ENSMUSG00000116475	AC110211	24.9915	-6.57396	1.75219	-3.46648	0.000527312	0.00331211
ENSMUSG00000002014.12	ENSMUSG00000002014	Ssr4	4976.38	0.215671	0.237558	0	1	1
ENSMUSG00000002015.5	ENSMUSG00000002015	Bcap31	4353.94	-0.325689	0.166194	0	1	1
ENSMUSG00000002017.10	ENSMUSG00000002017	Fam98a	2508.2	-0.733663	0.168568	-1.38616	0.165698	0.408977
ENSMUSG00000002020.15	ENSMUSG00000002020	Ltbp2	9.02523	0.642905	1.68729	0.084695	0.932504	1
ENSMUSG00000002028.13	ENSMUSG00000002028	Kmt2a	1656.36	0.795571	0.394273	0.749661	0.453459	0.886014
ENSMUSG00000002031.13	ENSMUSG00000002031	Ift46	1240.27	0.861988	0.170578	2.12213	0.0338268	0.119609
ENSMUSG00000002032.17	ENSMUSG00000002032	Tmem25	7.34971	0.725817	1.59816	0.141298	0.887634	1
ENSMUSG00000002043.17	ENSMUSG00000002043	Trappc6a	2610.79	0.702699	0.267816	0.756861	0.449133	0.879655
ENSMUSG00000002052.6	ENSMUSG00000002052	Supt6	4122.48	-0.0487731	0.242589	0	1	1
ENSMUSG00000002055.9	ENSMUSG00000002055	Spag5	476.545	-0.635224	0.224527	-0.60226	0.547001	1
ENSMUSG00000002057.4	ENSMUSG00000002057	Foxn1	223.431	-0.832569	0.52341	-0.635389	0.525175	0.986746
ENSMUSG00000094634.8	ENSMUSG00000094634	Gm3468	14.405	-6.49767	1.87049	-3.20647	0.00134372	0.00767604
ENSMUSG00000002059.18	ENSMUSG00000002059	Rab34	2052.13	0.0490801	0.210413	0	1	1
ENSMUSG00000002064.10	ENSMUSG00000002064	Sdf2	1144.32	0.565031	0.174997	0.37161	0.710183	1
ENSMUSG00000002068.16	ENSMUSG00000002068	Ccne1	906.004	-1.10318	0.268209	-2.24891	0.0245184	0.0920236
ENSMUSG00000114349.1	ENSMUSG00000114349	Gm7591	10.731	-6.46175	1.79447	-3.32229	0.000892828	0.00534866
ENSMUSG00000105987.4	ENSMUSG00000105987	AI506816	8201.72	-6.43509	0.347363	-17.0861	1.88224e-65	4.77176e-63
ENSMUSG00000002102.15	ENSMUSG00000002102	Psmc3	7950.93	-0.53169	0.176516	-0.179532	0.85752	1
ENSMUSG00000002103.16	ENSMUSG00000002103	Acp2	634.601	-0.409715	0.194149	0	1	1
ENSMUSG00000002105.15	ENSMUSG00000002105	Slc39a13	907.307	-0.0792662	0.198981	0	1	1
ENSMUSG00000098973.1	ENSMUSG00000098973	Mir6236	1427.33	15.1073	1.04746	13.9454	3.35541e-44	4.52765e-42
ENSMUSG00000002108.10	ENSMUSG00000002108	Nr1h3	11.1577	-0.140537	0.915336	0	1	1
ENSMUSG00000002109.14	ENSMUSG00000002109	Ddb2	356.976	0.560403	0.172838	0.34948	0.726729	1
ENSMUSG00000002129.11	ENSMUSG00000002129	Sf3a1	5998.74	-0.981545	0.215436	-2.23521	0.0254037	0.0948571
ENSMUSG00000002147.18	ENSMUSG00000002147	Stat6	8125.47	-0.622906	0.205056	-0.599378	0.548921	1
ENSMUSG00000002205.16	ENSMUSG00000002205	Vrk3	564.727	0.138688	0.220509	0	1	1
ENSMUSG00000002210.11	ENSMUSG00000002210	Smg9	1473.07	-0.929059	0.222836	-1.92545	0.0541728	0.173477
ENSMUSG00000002221.11	ENSMUSG00000002221	Paxip1	1151.03	-0.561857	0.205983	-0.300303	0.763946	1
ENSMUSG00000002222.14	ENSMUSG00000002222	Rmnd5a	1665.96	0.882172	0.443756	0.861222	0.389116	0.791765
ENSMUSG00000066060.5	ENSMUSG00000066060	Gm12866	5.7798	-6.41885	1.88367	-3.14219	0.00167688	0.00929367
ENSMUSG00000108405.1	ENSMUSG00000108405	Ywhaq-ps1	1285.12	14.9559	1.04756	13.7996	2.56329e-43	3.32473e-41
ENSMUSG00000002233.13	ENSMUSG00000002233	Rhoc	630.097	0.971351	0.345406	1.36463	0.17237	0.420912
ENSMUSG00000002249.21	ENSMUSG00000002249	Tead3	1769.39	0.7915	0.29112	1.00131	0.316679	0.676973
ENSMUSG00000002250.16	ENSMUSG00000002250	Ppard	5033.56	0.696231	0.369852	0.530565	0.59572	1
ENSMUSG00000002257.8	ENSMUSG00000002257	Def6	2398.82	-0.599032	0.176349	-0.56157	0.574409	1
ENSMUSG00000037610.15	ENSMUSG00000037610	Kcnmb2	6.33408	-6.40333	2.31991	-2.54464	0.0109392	0.0469801
ENSMUSG00000002274.13	ENSMUSG00000002274	Metrn	440.426	1.09079	0.267615	2.2076	0.027272	0.100332
ENSMUSG00000002279.19	ENSMUSG00000002279	Lmf1	637.154	-0.0510771	0.277343	0	1	1
ENSMUSG00000002280.11	ENSMUSG00000002280	Narfl	1207.16	-0.00650853	0.192234	0	1	1
ENSMUSG00000002289.16	ENSMUSG00000002289	Angptl4	329.243	0.688668	0.482127	0.391324	0.695558	1
ENSMUSG00000002297.16	ENSMUSG00000002297	Dbf4	941.688	-0.498649	0.27527	0	1	1
ENSMUSG00000002307.16	ENSMUSG00000002307	Daxx	1657.47	-0.510154	0.168564	-0.0602402	0.951964	1
ENSMUSG00000002308.16	ENSMUSG00000002308	Cd320	437.219	-0.477391	0.241535	0	1	1
ENSMUSG00000002319.16	ENSMUSG00000002319	Ipo4	2534.61	0.451931	0.228413	0	1	1
ENSMUSG00000002320.15	ENSMUSG00000002320	Tm9sf1	1387.34	0.759672	0.226484	1.14654	0.251573	0.565389
ENSMUSG00000002325.15	ENSMUSG00000002325	Irf9	263.361	0.726035	0.333258	0.678259	0.497607	0.948504
ENSMUSG00000002326.6	ENSMUSG00000002326	Gmpr2	632.09	-0.73129	0.184126	-1.25615	0.209062	0.489782
ENSMUSG00000083736.1	ENSMUSG00000083736	Gm6039	11.3318	-6.39719	1.98304	-2.97382	0.00294118	0.0151608
ENSMUSG00000002332.16	ENSMUSG00000002332	Dhrs1	1525.52	0.259086	0.248088	0	1	1
ENSMUSG00000002342.17	ENSMUSG00000002342	Tmem161a	1642.99	-0.0391363	0.245172	0	1	1
ENSMUSG00000055421.8	ENSMUSG00000055421	Pcdh9	43.7566	-6.37739	1.64717	-3.56817	0.000359489	0.00235604
ENSMUSG00000002345.18	ENSMUSG00000002345	Borcs8	1049.65	0.286636	0.240148	0	1	1
ENSMUSG00000002346.16	ENSMUSG00000002346	Slc25a42	291.59	-0.268509	0.412898	0	1	1
ENSMUSG00000002365.10	ENSMUSG00000002365	Snx9	2382.31	-0.388216	0.185497	0	1	1
ENSMUSG00000002372.9	ENSMUSG00000002372	Ranbp3	4093.92	-0.596799	0.161317	-0.600057	0.548468	1
ENSMUSG00000002379.7	ENSMUSG00000002379	Ndufa11	2746.43	0.284492	0.249809	0	1	1
ENSMUSG00000002384.2	ENSMUSG00000002384	Bmp8b	4.91917	2.8351	1.49484	1.56211	0.118262	0.316449
ENSMUSG00000002393.14	ENSMUSG00000002393	Nr2f6	3099.96	0.348928	0.231681	0	1	1
ENSMUSG00000002395.14	ENSMUSG00000002395	Use1	3303.63	-0.210628	0.230629	0	1	1
ENSMUSG00000070708.5	ENSMUSG00000070708	Gtsf1l	8.15682	-6.30451	1.73494	-3.34565	0.000820901	0.00495145
ENSMUSG00000099980.1	ENSMUSG00000099980	Gm5619	495.804	-6.30367	0.424929	-13.658	1.80955e-42	2.19402e-40
ENSMUSG00000002413.15	ENSMUSG00000002413	Braf	803.968	0.176664	0.522282	0	1	1
ENSMUSG00000002416.13	ENSMUSG00000002416	Ndufb2	1673.47	0.273522	0.206596	0	1	1
ENSMUSG00000002428.12	ENSMUSG00000002428	Hltf	557.778	0.944798	0.396172	1.12274	0.261548	0.582565
ENSMUSG00000058558.12	ENSMUSG00000058558	Rpl5	38640	-6.21588	0.175239	-32.6176	2.30686e-233	1.28661e-229
ENSMUSG00000097360.8	ENSMUSG00000097360	9430065F17Rik	9.34133	-6.17289	1.63107	-3.47801	0.000505147	0.00319069
ENSMUSG00000002459.17	ENSMUSG00000002459	Rgs20	232.846	0.555414	0.262507	0.211094	0.832814	1
ENSMUSG00000002475.16	ENSMUSG00000002475	Abhd3	3.34242	2.25982	1.52256	1.15583	0.247752	0.559053
ENSMUSG00000026548.4	ENSMUSG00000026548	Slamf9	15.2846	-6.15318	1.60042	-3.5323	0.000411958	0.00265827
ENSMUSG00000002486.15	ENSMUSG00000002486	Tchp	289.07	-0.220757	0.176033	0	1	1
ENSMUSG00000002489.16	ENSMUSG00000002489	Tiam1	3073.92	0.941036	0.264667	1.66638	0.0956372	0.269213
ENSMUSG00000002496.10	ENSMUSG00000002496	Tsc2	2019.37	-0.123245	0.310319	0	1	1
ENSMUSG00000002504.15	ENSMUSG00000002504	Slc9a3r2	105.146	0.815197	0.350234	0.899962	0.36814	0.760102
ENSMUSG00000002524.17	ENSMUSG00000002524	Puf60	7620.26	-0.894645	0.163413	-2.41501	0.0157348	0.0635316
ENSMUSG00000002546.16	ENSMUSG00000002546	Golga2	5089.66	-0.443224	0.206578	0	1	1
ENSMUSG00000002550.16	ENSMUSG00000002550	Uck1	1938.76	-0.368523	0.207833	0	1	1
ENSMUSG00000002565.16	ENSMUSG00000002565	Scin	8.94013	2.45331	1.13664	1.71849	0.0857075	0.247893
ENSMUSG00000002580.7	ENSMUSG00000002580	Mien1	1949.81	-0.186529	0.257945	0	1	1
ENSMUSG00000078897.10	ENSMUSG00000078897	Gm4724	85.1506	-6.15289	0.982409	-5.75411	8.71007e-09	1.22058e-07
ENSMUSG00000002603.15	ENSMUSG00000002603	Tgfb1	2422.88	-0.314785	0.300429	0	1	1
ENSMUSG00000002608.8	ENSMUSG00000002608	Ccdc97	2340.54	-0.103089	0.334728	0	1	1
ENSMUSG00000002617.14	ENSMUSG00000002617	Zfp40	143.549	-1.67703	0.473454	-2.48604	0.0129173	0.0540169
ENSMUSG00000002625.10	ENSMUSG00000002625	Akap8l	697.128	1.00054	0.286056	1.7498	0.0801537	0.234628
ENSMUSG00000002635.11	ENSMUSG00000002635	Pdcd2l	589.891	-0.254051	0.158956	0	1	1
ENSMUSG00000059921.15	ENSMUSG00000059921	Unc5c	5.52723	-6.08285	1.71671	-3.25206	0.0011457	0.00667473
ENSMUSG00000002660.8	ENSMUSG00000002660	Clpp	2223.33	-0.546109	0.206393	-0.223404	0.823221	1
ENSMUSG00000002661.14	ENSMUSG00000002661	Alkbh7	321.64	-0.330745	0.277414	0	1	1
ENSMUSG00000096438.3	ENSMUSG00000096438	Gapdh-ps15	19.3165	-5.95001	1.63871	-3.32579	0.000881693	0.00528574
ENSMUSG00000002679.14	ENSMUSG00000002679	Med6	1065.4	-0.483252	0.15332	0	1	1
ENSMUSG00000002688.8	ENSMUSG00000002688	Prkd1	25.0514	0.799111	0.756519	0.395378	0.692564	1
ENSMUSG00000081262.1	ENSMUSG00000081262	Gm12261	7.34039	-5.94487	1.70763	-3.18855	0.00142991	0.00809651
ENSMUSG00000027801.7	ENSMUSG00000027801	Tm4sf4	4.62569	-5.89633	2.08861	-2.5837	0.00977474	0.0428705
ENSMUSG00000002731.6	ENSMUSG00000002731	Prkra	600.193	0.744941	0.175891	1.39257	0.16375	0.405547
ENSMUSG00000002732.14	ENSMUSG00000002732	Fkbp7	101.749	0.40753	0.322818	0	1	1
ENSMUSG00000002733.8	ENSMUSG00000002733	Plekha3	705.398	-0.375165	0.271713	0	1	1
ENSMUSG00000002741.9	ENSMUSG00000002741	Ykt6	7186.17	-0.661318	0.16224	-0.994319	0.320067	0.682212
ENSMUSG00000002748.7	ENSMUSG00000002748	Baz1b	3979.5	-0.550915	0.299382	-0.170069	0.864956	1
ENSMUSG00000002763.16	ENSMUSG00000002763	Pex6	2097.34	0.843323	0.318858	1.07673	0.281602	0.618341
ENSMUSG00000002767.13	ENSMUSG00000002767	Mrpl2	1696.06	-0.431003	0.1925	0	1	1
ENSMUSG00000002768.8	ENSMUSG00000002768	Mea1	3374	-0.5172	0.251722	-0.0683277	0.945525	1
ENSMUSG00000022661.14	ENSMUSG00000022661	Cd200	1282.79	14.9533	1.04717	13.8022	2.47261e-43	3.23217e-41
ENSMUSG00000002771.12	ENSMUSG00000002771	Grin2d	34.5793	-0.420314	0.806516	0	1	1
ENSMUSG00000002778.14	ENSMUSG00000002778	Kdelr1	5738.81	-0.0380158	0.226623	0	1	1
ENSMUSG00000002781.19	ENSMUSG00000002781	Tmem143	564.669	-0.235964	0.291704	0	1	1
ENSMUSG00000002797.9	ENSMUSG00000002797	Ggct	179.208	1.07926	0.325526	1.77947	0.0751623	0.223417
ENSMUSG00000002799.6	ENSMUSG00000002799	Jag2	4520.41	0.579481	0.300027	0.264913	0.791077	1
ENSMUSG00000002803.14	ENSMUSG00000002803	Btbd6	646.257	-0.65687	0.175986	-0.891376	0.372727	0.767308
ENSMUSG00000002804.4	ENSMUSG00000002804	Nudt14	1165.83	0.278762	0.236194	0	1	1
ENSMUSG00000081642.1	ENSMUSG00000081642	Gm13532	1230.63	14.8934	1.04789	13.7355	6.21922e-43	7.82406e-41
ENSMUSG00000002812.4	ENSMUSG00000002812	Flii	6117.3	-0.355882	0.263733	0	1	1
ENSMUSG00000084111.4	ENSMUSG00000084111	Gm15710	311.215	-5.85272	0.426189	-12.5595	3.52497e-36	3.22294e-34
ENSMUSG00000002820.6	ENSMUSG00000002820	Atg4d	1236.38	0.121143	0.237741	0	1	1
ENSMUSG00000079235.10	ENSMUSG00000079235	Ccdc13	8.0196	-5.84458	1.70685	-3.13125	0.00174063	0.00959926
ENSMUSG00000002833.11	ENSMUSG00000002833	Hdgfl2	2541.43	-0.527309	0.203806	-0.133996	0.893406	1
ENSMUSG00000045657.3	ENSMUSG00000045657	Pcdhb10	6.41578	-5.77409	2.06248	-2.55716	0.0105532	0.0456506
ENSMUSG00000002844.9	ENSMUSG00000002844	Adprh	2045.02	-0.735798	0.158813	-1.48475	0.137609	0.355979
ENSMUSG00000002845.14	ENSMUSG00000002845	Tmem39a	954.37	0.126579	0.223908	0	1	1
ENSMUSG00000002846.9	ENSMUSG00000002846	Timmdc1	1219.74	-0.368146	0.166548	0	1	1
ENSMUSG00000002847.7	ENSMUSG00000002847	Pla1a	34.1571	0.262476	0.557522	0	1	1
ENSMUSG00000093798.2	ENSMUSG00000093798	Gm8355	660.323	-5.72811	0.297839	-17.5535	5.59404e-69	1.58643e-66
ENSMUSG00000002871.14	ENSMUSG00000002871	Tpra1	710.707	0.42297	0.327713	0	1	1
ENSMUSG00000002881.14	ENSMUSG00000002881	Nab1	1685.35	-0.207525	0.578667	0	1	1
ENSMUSG00000002885.14	ENSMUSG00000002885	Adgre5	1712.52	-0.687025	0.294909	-0.63418	0.525963	0.987581
ENSMUSG00000002897.5	ENSMUSG00000002897	Il17ra	806.951	-0.2466	0.233207	0	1	1
ENSMUSG00000002900.16	ENSMUSG00000002900	Lamb1	2038.05	0.463615	0.240223	0	1	1
ENSMUSG00000002908.17	ENSMUSG00000002908	Kcnn1	134.974	-0.0193039	0.361813	0	1	1
ENSMUSG00000002910.11	ENSMUSG00000002910	Arrdc2	281.797	-0.444738	0.382104	0	1	1
ENSMUSG00000002948.19	ENSMUSG00000002948	Map2k7	2279.07	-0.42384	0.280226	0	1	1
ENSMUSG00000002949.15	ENSMUSG00000002949	Timm44	1957.09	-0.448995	0.113905	0	1	1
ENSMUSG00000002957.11	ENSMUSG00000002957	Ap2a2	6254.48	-0.0268562	0.15364	0	1	1
ENSMUSG00000002963.17	ENSMUSG00000002963	Pnkp	1287.54	0.443413	0.233794	0	1	1
ENSMUSG00000002968.9	ENSMUSG00000002968	Med25	3048.02	0.716214	0.285669	0.75687	0.449128	0.879655
ENSMUSG00000002980.14	ENSMUSG00000002980	Bcam	2304.33	0.867018	0.247828	1.48094	0.138624	0.357995
ENSMUSG00000002981.10	ENSMUSG00000002981	Clptm1	6752.1	-0.512276	0.20736	-0.0592033	0.95279	1
ENSMUSG00000002983.17	ENSMUSG00000002983	Relb	1137.87	-0.187374	0.357798	0	1	1
ENSMUSG00000002984.17	ENSMUSG00000002984	Tomm40	4492.15	-0.428874	0.160777	0	1	1
ENSMUSG00000002985.16	ENSMUSG00000002985	Apoe	168.632	1.08651	0.485484	1.2081	0.227008	0.521672
ENSMUSG00000002996.17	ENSMUSG00000002996	Hbp1	2892.28	0.681602	0.15226	1.19271	0.232983	0.532696
ENSMUSG00000002997.15	ENSMUSG00000002997	Prkar2b	21.6316	-0.31176	1.0309	0	1	1
ENSMUSG00000058145.16	ENSMUSG00000058145	Adamts17	6.18956	-5.70561	1.78761	-2.91204	0.00359074	0.0181019
ENSMUSG00000085705.1	ENSMUSG00000085705	Gm16046	11.9343	-5.67527	1.73732	-2.97888	0.00289307	0.0149774
ENSMUSG00000003033.15	ENSMUSG00000003033	Ap1m1	1559.32	-0.712118	0.14474	-1.4655	0.142783	0.365746
ENSMUSG00000003037.16	ENSMUSG00000003037	Rab8a	4061.17	-0.559114	0.150281	-0.393357	0.694056	1
ENSMUSG00000086925.1	ENSMUSG00000086925	Gm6286	124.612	-5.6278	0.584215	-8.77726	1.6751e-18	6.06663e-17
ENSMUSG00000003039.9	ENSMUSG00000003039	Fam32a	4961.14	-0.42784	0.101993	0	1	1
ENSMUSG00000003051.13	ENSMUSG00000003051	Elf3	633.293	-1.14402	0.460888	-1.39734	0.16231	0.403089
ENSMUSG00000003062.13	ENSMUSG00000003062	Stard3nl	665.952	0.664136	0.162294	1.01135	0.311848	0.668782
ENSMUSG00000003068.16	ENSMUSG00000003068	Stk11	3653.25	0.285544	0.255049	0	1	1
ENSMUSG00000003070.6	ENSMUSG00000003070	Efna2	200.084	-0.578039	0.272175	-0.286725	0.774323	1
ENSMUSG00000003072.15	ENSMUSG00000003072	Atp5d	11380.3	0.0745473	0.249096	0	1	1
ENSMUSG00000003099.11	ENSMUSG00000003099	Ppp5c	3253.03	-0.904888	0.174932	-2.31454	0.0206381	0.0796027
ENSMUSG00000003119.14	ENSMUSG00000003119	Cdk12	1643.71	-0.126848	0.296845	0	1	1
ENSMUSG00000003123.15	ENSMUSG00000003123	Lipe	496.583	0.602572	0.277174	0.370062	0.711336	1
ENSMUSG00000003131.7	ENSMUSG00000003131	Pafah1b2	4668.15	0.0673198	0.278374	0	1	1
ENSMUSG00000003134.10	ENSMUSG00000003134	Tbc1d8	213.111	0.435816	0.261077	0	1	1
ENSMUSG00000003135.15	ENSMUSG00000003135	Cnot11	1440.12	-0.375643	0.171742	0	1	1
ENSMUSG00000111709.1	ENSMUSG00000111709	Gm3776	215.186	-5.60987	0.747549	-6.8355	8.17222e-12	1.63171e-10
ENSMUSG00000003154.15	ENSMUSG00000003154	Foxj2	1595.95	-0.609849	0.23757	-0.462385	0.643805	1
ENSMUSG00000003161.15	ENSMUSG00000003161	Sri	1825.52	0.300325	0.109725	0	1	1
ENSMUSG00000003166.20	ENSMUSG00000003166	Dgcr2	4322.17	-0.560118	0.19801	-0.303612	0.761424	1
ENSMUSG00000003184.15	ENSMUSG00000003184	Irf3	3008.25	-0.279181	0.179452	0	1	1
ENSMUSG00000003190.12	ENSMUSG00000003190	Bcl2l12	382.829	-0.220795	0.255648	0	1	1
ENSMUSG00000003198.10	ENSMUSG00000003198	Zfp959	109.307	-0.0935388	0.643245	0	1	1
ENSMUSG00000003199.16	ENSMUSG00000003199	Mpnd	2482.11	-0.280321	0.219279	0	1	1
ENSMUSG00000003200.10	ENSMUSG00000003200	Sh3gl1	4017.73	-0.0745606	0.203175	0	1	1
ENSMUSG00000003208.9	ENSMUSG00000003208	Ccdc94	544.785	-0.892319	0.179738	-2.18272	0.0290562	0.105758
ENSMUSG00000003226.7	ENSMUSG00000003226	Ranbp2	4105.44	-0.718587	0.463099	-0.472009	0.63692	1
ENSMUSG00000003227.4	ENSMUSG00000003227	Edar	23.4286	-1.84992	0.687347	-1.96396	0.0495348	0.161779
ENSMUSG00000085882.1	ENSMUSG00000085882	2610507I01Rik	46.7442	-5.60697	0.840384	-6.07695	1.22494e-09	1.90303e-08
ENSMUSG00000003233.12	ENSMUSG00000003233	Dvl3	3031.45	-0.468216	0.411723	0	1	1
ENSMUSG00000003234.16	ENSMUSG00000003234	Abcf3	2552.32	-0.959424	0.190643	-2.40987	0.0159583	0.0642324
ENSMUSG00000003235.13	ENSMUSG00000003235	Eif2b5	5742.22	-0.635186	0.172478	-0.783786	0.433166	0.857009
ENSMUSG00000003269.17	ENSMUSG00000003269	Cyth2	4189.62	-0.228949	0.23252	0	1	1
ENSMUSG00000003271.17	ENSMUSG00000003271	Sult2b1	1588.28	0.236592	0.502192	0	1	1
ENSMUSG00000003273.14	ENSMUSG00000003273	Car11	10.1358	-0.810225	0.911477	-0.340355	0.733589	1
ENSMUSG00000003279.17	ENSMUSG00000003279	Dlgap1	13.5431	2.39877	0.92357	2.0559	0.0397923	0.136205
ENSMUSG00000021303.14	ENSMUSG00000021303	Gng4	21.6152	-5.54487	1.26264	-3.9955	6.4557e-05	0.000493452
ENSMUSG00000003299.10	ENSMUSG00000003299	Mrpl4	2046.83	-0.314336	0.222767	0	1	1
ENSMUSG00000018362.14	ENSMUSG00000018362	Kpna2	7259.09	-5.49634	0.247392	-20.196	1.06131e-90	6.34211e-88
ENSMUSG00000003309.14	ENSMUSG00000003309	Ap1m2	2921.73	-0.248869	0.251887	0	1	1
ENSMUSG00000003316.14	ENSMUSG00000003316	Glg1	1951.45	0.635214	0.313443	0.431384	0.666189	1
ENSMUSG00000003341.9	ENSMUSG00000003341	Atp8b3	5.6175	-2.34731	1.53098	-1.20662	0.227578	0.522696
ENSMUSG00000003344.14	ENSMUSG00000003344	Btbd2	1344.93	0.137394	0.230916	0	1	1
ENSMUSG00000003345.16	ENSMUSG00000003345	Csnk1g2	7256.55	0.105622	0.171895	0	1	1
ENSMUSG00000003346.14	ENSMUSG00000003346	Abhd17a	4787.73	0.691525	0.258282	0.741536	0.458368	0.892727
ENSMUSG00000003348.10	ENSMUSG00000003348	Mob3a	2043.63	-0.347932	0.223255	0	1	1
ENSMUSG00000003352.14	ENSMUSG00000003352	Cacnb3	2247.96	0.646178	0.22038	0.663301	0.507138	0.961848
ENSMUSG00000078899.9	ENSMUSG00000078899	Gm4631	605.846	-5.48503	0.525368	-9.48864	2.34059e-21	1.00675e-19
ENSMUSG00000003355.7	ENSMUSG00000003355	Fkbp11	267.893	-0.527998	0.247716	-0.113023	0.910012	1
ENSMUSG00000003360.15	ENSMUSG00000003360	Ddx23	3993.62	-0.648409	0.151748	-0.977997	0.328076	0.695032
ENSMUSG00000003363.15	ENSMUSG00000003363	Pld3	2978.29	0.588401	0.31764	0.278307	0.780776	1
ENSMUSG00000003378.9	ENSMUSG00000003378	Grik5	90.5912	1.58956	0.639079	1.70489	0.0882143	0.253217
ENSMUSG00000003380.11	ENSMUSG00000003380	Rabac1	6110.06	0.108914	0.26384	0	1	1
ENSMUSG00000003382.18	ENSMUSG00000003382	Etv3	1172.31	0.177989	0.281995	0	1	1
ENSMUSG00000003402.14	ENSMUSG00000003402	Prkcsh	3624.58	0.101307	0.215743	0	1	1
ENSMUSG00000044254.6	ENSMUSG00000044254	Pcsk9	116.981	-5.44797	0.81313	-6.08509	1.16427e-09	1.81215e-08
ENSMUSG00000003421.13	ENSMUSG00000003421	Nosip	2397.94	-0.350638	0.197514	0	1	1
ENSMUSG00000003423.15	ENSMUSG00000003423	Pih1d1	1389.52	-0.519177	0.222052	-0.0863648	0.931176	1
ENSMUSG00000003429.11	ENSMUSG00000003429	Rps11	33514.3	-0.610082	0.192393	-0.572171	0.567206	1
ENSMUSG00000003435.9	ENSMUSG00000003435	Supt5	7708.2	-0.492605	0.182186	0	1	1
ENSMUSG00000003436.11	ENSMUSG00000003436	Dll3	5.63901	-3.59063	1.74689	-1.76921	0.0768581	0.227046
ENSMUSG00000003437.14	ENSMUSG00000003437	Paf1	2045.3	-0.513542	0.133729	-0.101267	0.919338	1
ENSMUSG00000003438.17	ENSMUSG00000003438	Timm50	2959.87	-0.649672	0.244501	-0.612153	0.540437	1
ENSMUSG00000003444.8	ENSMUSG00000003444	Med29	1289.33	-0.214148	0.186263	0	1	1
ENSMUSG00000003458.12	ENSMUSG00000003458	Ncstn	2878.67	-0.320696	0.230629	0	1	1
ENSMUSG00000003464.13	ENSMUSG00000003464	Pex19	2873.58	-0.130264	0.1875	0	1	1
ENSMUSG00000071713.6	ENSMUSG00000071713	Csf2rb	41.9931	-5.39082	1.14076	-4.28734	1.80823e-05	0.000155235
ENSMUSG00000003500.13	ENSMUSG00000003500	Impdh1	2848.31	-0.44307	0.228787	0	1	1
ENSMUSG00000003518.13	ENSMUSG00000003518	Dusp3	1045.46	-0.550583	0.254386	-0.198841	0.842387	1
ENSMUSG00000003526.12	ENSMUSG00000003526	Prodh	100.167	-0.361428	0.542724	0	1	1
ENSMUSG00000003527.9	ENSMUSG00000003527	Dgcr14	1137.5	-0.472296	0.160795	0	1	1
ENSMUSG00000003528.15	ENSMUSG00000003528	Slc25a1	5387.7	-0.4186	0.198173	0	1	1
ENSMUSG00000003531.15	ENSMUSG00000003531	Dgcr6	1493.37	0.22018	0.263805	0	1	1
ENSMUSG00000003534.17	ENSMUSG00000003534	Ddr1	8994.24	0.103107	0.273857	0	1	1
ENSMUSG00000003541.6	ENSMUSG00000003541	Ier3	4362.28	1.27774	0.388322	2.00281	0.0451978	0.150617
ENSMUSG00000081574.1	ENSMUSG00000081574	Gm14429	5.75286	-5.35992	1.88598	-2.57687	0.00997005	0.0435672
ENSMUSG00000003546.10	ENSMUSG00000003546	Klc4	698.404	0.0237004	0.25283	0	1	1
ENSMUSG00000003549.9	ENSMUSG00000003549	Ercc1	2098.09	-0.495597	0.222353	0	1	1
ENSMUSG00000003573.15	ENSMUSG00000003573	Homer3	2422.13	-0.198287	0.208532	0	1	1
ENSMUSG00000003575.13	ENSMUSG00000003575	Crtc1	520.806	-0.475385	0.324624	0	1	1
ENSMUSG00000003581.14	ENSMUSG00000003581	Rnf215	776.619	-0.00346884	0.278199	0	1	1
ENSMUSG00000037334.2	ENSMUSG00000037334	H2-M1	10.0645	-5.34965	1.60689	-3.01803	0.00254425	0.0133869
ENSMUSG00000003604.14	ENSMUSG00000003604	Aven	574.579	-0.64211	0.156565	-0.907673	0.364051	0.754177
ENSMUSG00000003617.16	ENSMUSG00000003617	Cp	26.2226	2.78326	1.23246	1.8526	0.0639398	0.196843
ENSMUSG00000003623.4	ENSMUSG00000003623	Crot	2343.65	0.0574895	0.238614	0	1	1
ENSMUSG00000003644.17	ENSMUSG00000003644	Rps6ka1	2838.7	-0.0678527	0.191321	0	1	1
ENSMUSG00000109812.1	ENSMUSG00000109812	Gm45640	7.62333	-5.34566	1.8689	-2.59279	0.00952018	0.0419078
ENSMUSG00000003662.10	ENSMUSG00000003662	Ciao1	2227.54	-0.965477	0.187141	-2.48731	0.0128714	0.0538817
ENSMUSG00000003665.7	ENSMUSG00000003665	Has1	2.00978	5.63509	3.92161	1.30943	0.190388	0.454627
ENSMUSG00000003680.16	ENSMUSG00000003680	Taf6l	612.255	-0.68101	0.322514	-0.561246	0.57463	1
ENSMUSG00000026676.7	ENSMUSG00000026676	Ccdc3	114.306	-5.34386	0.542918	-8.9219	4.58349e-19	1.70804e-17
ENSMUSG00000003731.13	ENSMUSG00000003731	Kpna6	3884.26	-0.00343331	0.178295	0	1	1
ENSMUSG00000003746.16	ENSMUSG00000003746	Man1a	495.454	0.452039	0.458858	0	1	1
ENSMUSG00000003752.9	ENSMUSG00000003752	Itpkc	6434.18	0.704461	0.24621	0.830432	0.406295	0.817869
ENSMUSG00000003762.13	ENSMUSG00000003762	Coq8b	1463.07	1.03408	0.255638	2.08922	0.0366876	0.127878
ENSMUSG00000003778.14	ENSMUSG00000003778	Brd8	1258.91	0.246942	0.342144	0	1	1
ENSMUSG00000050822.11	ENSMUSG00000050822	Slc29a4	9.10537	-5.32706	1.6814	-2.87087	0.00409348	0.0203664
ENSMUSG00000003808.18	ENSMUSG00000003808	Farsa	3443.17	-0.320257	0.215941	0	1	1
ENSMUSG00000003809.14	ENSMUSG00000003809	Gcdh	540.486	-0.294423	0.154797	0	1	1
ENSMUSG00000003810.12	ENSMUSG00000003810	Mast2	2040.53	-0.303561	0.22186	0	1	1
ENSMUSG00000003812.13	ENSMUSG00000003812	Dnase2a	1955.49	0.416715	0.176224	0	1	1
ENSMUSG00000003813.15	ENSMUSG00000003813	Rad23a	4219.99	-0.500598	0.176997	-0.00337777	0.997305	1
ENSMUSG00000003814.8	ENSMUSG00000003814	Calr	17795.3	0.0687242	0.182738	0	1	1
ENSMUSG00000003824.12	ENSMUSG00000003824	Syce2	167.274	-0.412054	0.301852	0	1	1
ENSMUSG00000003847.16	ENSMUSG00000003847	Nfat5	1993.13	1.39569	0.595816	1.5033	0.132762	0.345902
ENSMUSG00000063646.18	ENSMUSG00000063646	Jakmip1	11.5389	-5.26366	1.72165	-2.76691	0.00565896	0.0268232
ENSMUSG00000003849.8	ENSMUSG00000003849	Nqo1	208.631	0.0429565	0.29508	0	1	1
ENSMUSG00000003863.18	ENSMUSG00000003863	Ppfia3	596.8	-0.249186	0.383071	0	1	1
ENSMUSG00000003865.16	ENSMUSG00000003865	Gys1	2963.7	-0.204906	0.253133	0	1	1
ENSMUSG00000057897.14	ENSMUSG00000057897	Camk2b	93.8365	-5.2473	0.583069	-8.14191	3.89086e-16	1.16879e-14
ENSMUSG00000003872.9	ENSMUSG00000003872	Lin7b	7.03935	1.63126	1.31976	0.857172	0.39135	0.794862
ENSMUSG00000003873.11	ENSMUSG00000003873	Bax	3634.67	0.585832	0.217987	0.39375	0.693765	1
ENSMUSG00000003923.14	ENSMUSG00000003923	Tfam	937.118	-0.329224	0.320569	0	1	1
ENSMUSG00000003929.11	ENSMUSG00000003929	Zfp81	292.32	-0.290347	0.525412	0	1	1
ENSMUSG00000003934.5	ENSMUSG00000003934	Efnb3	42.2782	-0.0670744	0.54169	0	1	1
ENSMUSG00000105359.1	ENSMUSG00000105359	Rpl21-ps10	12.3369	-5.20757	1.78206	-2.64164	0.00825048	0.0370795
ENSMUSG00000064354.1	ENSMUSG00000064354	mt-Co2	112419	-5.17438	0.279105	-16.7478	5.87963e-63	1.34764e-60
ENSMUSG00000003955.8	ENSMUSG00000003955	Fam162a	6957.08	0.659319	0.201695	0.789902	0.429585	0.852041
ENSMUSG00000003970.9	ENSMUSG00000003970	Rpl8	51197.4	0.0234087	0.200678	0	1	1
ENSMUSG00000003992.15	ENSMUSG00000003992	Ssbp2	544.053	-0.0814996	0.177328	0	1	1
ENSMUSG00000004018.9	ENSMUSG00000004018	Fancl	130.225	0.0624991	0.267012	0	1	1
ENSMUSG00000004032.10	ENSMUSG00000004032	Gstm5	713.818	0.803535	0.218608	1.38849	0.164987	0.407884
ENSMUSG00000004040.16	ENSMUSG00000004040	Stat3	5470.43	0.260412	0.242583	0	1	1
ENSMUSG00000004043.14	ENSMUSG00000004043	Stat5a	345.804	0.0253891	0.221195	0	1	1
ENSMUSG00000046714.7	ENSMUSG00000046714	Foxc2	102.397	-5.17178	0.544005	-8.58775	8.86856e-18	3.07223e-16
ENSMUSG00000004054.9	ENSMUSG00000004054	Map3k11	3367.77	-0.478468	0.245371	0	1	1
ENSMUSG00000004056.15	ENSMUSG00000004056	Akt2	6009.45	0.0493592	0.188925	0	1	1
ENSMUSG00000078771.10	ENSMUSG00000078771	Evi2a	9.84196	-5.15508	1.69958	-2.73896	0.00616333	0.0288784
ENSMUSG00000004070.15	ENSMUSG00000004070	Hmox2	2065.19	-0.667362	0.185108	-0.904134	0.365924	0.756993
ENSMUSG00000004071.13	ENSMUSG00000004071	Cdip1	1422.44	-0.168483	0.205985	0	1	1
ENSMUSG00000004085.14	ENSMUSG00000004085	Map3k20	3175.74	0.960468	0.272794	1.68797	0.0914166	0.260133
ENSMUSG00000004096.9	ENSMUSG00000004096	Cwc15	2992.86	-0.179882	0.170149	0	1	1
ENSMUSG00000004098.7	ENSMUSG00000004098	Col5a3	139.46	-1.17769	0.559466	-1.21132	0.225772	0.520053
ENSMUSG00000004099.16	ENSMUSG00000004099	Dnmt1	3110.01	-0.777045	0.270769	-1.02318	0.306223	0.659679
ENSMUSG00000004100.12	ENSMUSG00000004100	Ppan	3189.43	-0.709319	0.252269	-0.829745	0.406683	0.81854
ENSMUSG00000004105.8	ENSMUSG00000004105	Angptl2	4780.57	-0.759641	0.23198	-1.11924	0.263038	0.584766
ENSMUSG00000004127.12	ENSMUSG00000004127	Trmt10a	339.282	-0.045979	0.325231	0	1	1
ENSMUSG00000004187.11	ENSMUSG00000004187	Kifc2	130.516	1.52999	0.481972	2.13703	0.0325956	0.116313
ENSMUSG00000004207.14	ENSMUSG00000004207	Psap	14841.3	-0.0265046	0.257458	0	1	1
ENSMUSG00000004221.16	ENSMUSG00000004221	Ikbkg	2468.41	-0.18123	0.15631	0	1	1
ENSMUSG00000004231.15	ENSMUSG00000004231	Pax2	262.264	0.800026	0.427644	0.70158	0.482941	0.927842
ENSMUSG00000004233.14	ENSMUSG00000004233	Wars2	213.5	-0.245894	0.272286	0	1	1
ENSMUSG00000004263.15	ENSMUSG00000004263	Atn1	4361.98	0.206974	0.439333	0	1	1
ENSMUSG00000004264.17	ENSMUSG00000004264	Phb2	9972.41	-0.598216	0.14034	-0.699848	0.484023	0.929249
ENSMUSG00000004266.15	ENSMUSG00000004266	Ptpn6	570.728	-0.533508	0.231865	-0.144513	0.885095	1
ENSMUSG00000004267.16	ENSMUSG00000004267	Eno2	34.5653	1.88318	0.739926	1.86935	0.0615742	0.191143
ENSMUSG00000004268.11	ENSMUSG00000004268	Emg1	2542.27	-0.767842	0.178108	-1.50382	0.132627	0.345668
ENSMUSG00000004270.13	ENSMUSG00000004270	Lpcat3	1845.95	-0.352456	0.210557	0	1	1
ENSMUSG00000004285.12	ENSMUSG00000004285	Atp6v1f	4009.38	-0.145873	0.248628	0	1	1
ENSMUSG00000004317.14	ENSMUSG00000004317	Clcn5	400.221	0.647701	0.270818	0.545388	0.585486	1
ENSMUSG00000004319.15	ENSMUSG00000004319	Clcn3	1195.32	0.198919	0.326406	0	1	1
ENSMUSG00000004356.8	ENSMUSG00000004356	Utp20	1905.06	-0.804422	0.418277	-0.7278	0.466736	0.90565
ENSMUSG00000004364.14	ENSMUSG00000004364	Cul3	2759.58	0.373817	0.471572	0	1	1
ENSMUSG00000004371.15	ENSMUSG00000004371	Il11	38.214	0.116453	0.511413	0	1	1
ENSMUSG00000004383.18	ENSMUSG00000004383	Large1	1064.38	0.311064	0.239657	0	1	1
ENSMUSG00000004393.10	ENSMUSG00000004393	Ddx56	3575.08	-0.952267	0.203879	-2.21832	0.0265332	0.0982416
ENSMUSG00000004394.12	ENSMUSG00000004394	Tmed4	1183.41	0.339673	0.219269	0	1	1
ENSMUSG00000027597.15	ENSMUSG00000027597	Ahcy	9145.26	-5.12681	0.188379	-24.5612	3.28028e-133	6.09841e-130
ENSMUSG00000004446.12	ENSMUSG00000004446	Bid	724.255	0.738029	0.188813	1.26066	0.20743	0.48664
ENSMUSG00000004451.14	ENSMUSG00000004451	Ralb	7994.5	-0.0422584	0.228054	0	1	1
ENSMUSG00000004455.16	ENSMUSG00000004455	Ppp1cc	5371.9	-0.610918	0.153909	-0.720674	0.47111	0.911627
ENSMUSG00000004460.17	ENSMUSG00000004460	Dnajb11	2340.42	-0.169529	0.128319	0	1	1
ENSMUSG00000004462.7	ENSMUSG00000004462	Tbccd1	524.225	-0.984217	0.196857	-2.45975	0.0139035	0.0573835
ENSMUSG00000004473.10	ENSMUSG00000004473	Clec11a	31.1001	-0.524033	0.717799	-0.0334812	0.973291	1
ENSMUSG00000097402.1	ENSMUSG00000097402	Gm17399	10.1443	-5.11981	1.81482	-2.5456	0.0109089	0.0468717
ENSMUSG00000004508.6	ENSMUSG00000004508	Gab2	46.9807	0.866415	0.530295	0.690964	0.489588	0.936418
ENSMUSG00000097327.7	ENSMUSG00000097327	E030030I06Rik	32.0056	-5.11926	0.929804	-4.96799	6.76516e-07	7.45192e-06
ENSMUSG00000004535.12	ENSMUSG00000004535	Tax1bp1	4657.05	0.227935	0.379654	0	1	1
ENSMUSG00000038665.15	ENSMUSG00000038665	Dgki	22.3452	-5.10548	1.13959	-4.04135	5.31453e-05	0.000415333
ENSMUSG00000004561.14	ENSMUSG00000004561	Mettl17	264.848	0.854774	0.243294	1.45821	0.144784	0.369727
ENSMUSG00000078894.9	ENSMUSG00000078894	2210418O10Rik	576.971	-5.09336	0.567204	-8.09824	5.57579e-16	1.63674e-14
ENSMUSG00000004565.15	ENSMUSG00000004565	Pnpla6	1231.3	-0.212652	0.326367	0	1	1
ENSMUSG00000004567.16	ENSMUSG00000004567	Mcoln1	963.567	0.507091	0.286216	0.0247756	0.980234	1
ENSMUSG00000004568.13	ENSMUSG00000004568	Arhgef18	3325.72	-0.520975	0.266717	-0.0786417	0.937318	1
ENSMUSG00000004591.16	ENSMUSG00000004591	Pkn2	1612.05	0.0222842	0.42772	0	1	1
ENSMUSG00000004609.11	ENSMUSG00000004609	Cd33	4.23575	3.84312	1.85044	1.80666	0.0708151	0.213491
ENSMUSG00000004610.4	ENSMUSG00000004610	Etfb	2221.7	-0.0835341	0.24327	0	1	1
ENSMUSG00000004626.14	ENSMUSG00000004626	Stxbp2	4742.6	0.180669	0.240543	0	1	1
ENSMUSG00000115938.1	ENSMUSG00000115938	AC134548	1582.27	14.5345	1.04617	13.4151	4.93057e-41	5.65057e-39
ENSMUSG00000004637.15	ENSMUSG00000004637	Wwox	578.09	-0.132113	0.229478	0	1	1
ENSMUSG00000004642.13	ENSMUSG00000004642	Slbp	1071.71	-0.690158	0.204535	-0.929709	0.352522	0.736287
ENSMUSG00000004655.5	ENSMUSG00000004655	Aqp1	7.5649	0.851726	1.28401	0.273927	0.784141	1
ENSMUSG00000004661.15	ENSMUSG00000004661	Arid3b	18.3679	-1.70952	0.930955	-1.29922	0.193867	0.461026
ENSMUSG00000004665.10	ENSMUSG00000004665	Cnn2	18161.2	-0.302873	0.229704	0	1	1
ENSMUSG00000004667.18	ENSMUSG00000004667	Polr2e	3131.07	-0.1179	0.187938	0	1	1
ENSMUSG00000004677.17	ENSMUSG00000004677	Myo9b	5004.86	-0.14209	0.17921	0	1	1
ENSMUSG00000004748.5	ENSMUSG00000004748	Mtfp1	26.1621	0.0596679	0.753332	0	1	1
ENSMUSG00000004768.14	ENSMUSG00000004768	Rab23	585.013	-0.793262	0.236208	-1.24154	0.214407	0.499576
ENSMUSG00000004771.12	ENSMUSG00000004771	Rab11a	5802.78	-0.0880374	0.152575	0	1	1
ENSMUSG00000004788.11	ENSMUSG00000004788	Eif2b2	3109.11	-0.716604	0.183442	-1.18078	0.237691	0.541536
ENSMUSG00000004789.10	ENSMUSG00000004789	Dlst	7035.35	-0.748522	0.131353	-1.89202	0.0584889	0.183609
ENSMUSG00000004791.7	ENSMUSG00000004791	Pgf	50.2309	1.56295	0.624906	1.70098	0.0889477	0.254972
ENSMUSG00000004798.14	ENSMUSG00000004798	Ulk2	560.174	1.1855	0.366485	1.87047	0.0614185	0.190801
ENSMUSG00000004815.12	ENSMUSG00000004815	Dgkq	1243.19	-0.359088	0.245012	0	1	1
ENSMUSG00000004843.7	ENSMUSG00000004843	Chmp2b	3002.91	0.76584	0.255608	1.04003	0.298326	0.64616
ENSMUSG00000004846.10	ENSMUSG00000004846	Plod3	1738.72	0.502125	0.229997	0.00924118	0.992627	1
ENSMUSG00000004849.14	ENSMUSG00000004849	Ap1s1	4844.62	0.0300046	0.182114	0	1	1
ENSMUSG00000041608.8	ENSMUSG00000041608	Entpd3	49.8245	-5.08864	1.05142	-4.36423	1.27568e-05	0.000112875
ENSMUSG00000004865.16	ENSMUSG00000004865	Srpk1	3328.29	-0.11906	0.189383	0	1	1
ENSMUSG00000004880.11	ENSMUSG00000004880	Lbr	991.3	-0.758448	0.358688	-0.720537	0.471194	0.911658
ENSMUSG00000025922.9	ENSMUSG00000025922	Gm5045	133.459	-5.07959	0.455067	-10.0636	8.00512e-24	3.97453e-22
ENSMUSG00000004891.16	ENSMUSG00000004891	Nes	10.0734	-1.73939	1.17233	-1.0572	0.290418	0.633295
ENSMUSG00000004895.9	ENSMUSG00000004895	Prcc	2257.37	-0.0230266	0.175068	0	1	1
ENSMUSG00000004896.16	ENSMUSG00000004896	Rrnad1	499.365	0.461513	0.271315	0	1	1
ENSMUSG00000004897.16	ENSMUSG00000004897	Hdgf	18656.2	-0.647371	0.165584	-0.890011	0.37346	0.768318
ENSMUSG00000004902.7	ENSMUSG00000004902	Slc25a18	1.96326	3.2205	2.60391	1.04477	0.296128	0.642635
ENSMUSG00000004929.12	ENSMUSG00000004929	Thop1	3001.98	-0.610203	0.237557	-0.4639	0.64272	1
ENSMUSG00000004931.11	ENSMUSG00000004931	Apba3	1878.06	0.360765	0.228975	0	1	1
ENSMUSG00000004933.17	ENSMUSG00000004933	Matk	6.03479	3.28386	1.53571	1.81275	0.0698698	0.211595
ENSMUSG00000004934.14	ENSMUSG00000004934	Pias4	2179.09	-0.328619	0.242295	0	1	1
ENSMUSG00000004936.8	ENSMUSG00000004936	Map2k1	4428.04	0.26177	0.124557	0	1	1
ENSMUSG00000004937.6	ENSMUSG00000004937	Sgta	6064.94	-0.524399	0.194604	-0.125379	0.900224	1
ENSMUSG00000004945.15	ENSMUSG00000004945	Tmem242	1408.23	0.310739	0.219257	0	1	1
ENSMUSG00000004947.15	ENSMUSG00000004947	Dtx2	1993.7	-0.0525386	0.244225	0	1	1
ENSMUSG00000004951.10	ENSMUSG00000004951	Hspb1	127541	0.455441	0.269117	0	1	1
ENSMUSG00000004952.13	ENSMUSG00000004952	Rasa4	4463.96	-0.0432968	0.234728	0	1	1
ENSMUSG00000004980.16	ENSMUSG00000004980	Hnrnpa2b1	15221.4	-0.209261	0.334259	0	1	1
ENSMUSG00000004988.9	ENSMUSG00000004988	Fxyd4	33.1552	-0.24932	0.824982	0	1	1
ENSMUSG00000004994.12	ENSMUSG00000004994	Ccdc130	476.292	-0.42182	0.248676	0	1	1
ENSMUSG00000004996.9	ENSMUSG00000004996	Mri1	1213.85	-0.16482	0.227918	0	1	1
ENSMUSG00000005034.15	ENSMUSG00000005034	Prkacb	1224.18	0.783908	0.285798	0.993388	0.320521	0.682831
ENSMUSG00000005043.13	ENSMUSG00000005043	Sgsh	303.25	0.536966	0.235341	0.157075	0.875186	1
ENSMUSG00000118084.1	ENSMUSG00000118084	ENSMUSG00000118084	5.83639	-5.06847	1.8057	-2.53002	0.0114055	0.0486829
ENSMUSG00000005054.7	ENSMUSG00000005054	Cstb	8334.92	-0.166849	0.24392	0	1	1
ENSMUSG00000081221.4	ENSMUSG00000081221	Gm14760	17.8756	-5.06008	1.39433	-3.27044	0.00107379	0.00629528
ENSMUSG00000005069.12	ENSMUSG00000005069	Pex5	1062.06	0.655647	0.253226	0.614657	0.538781	1
ENSMUSG00000005078.16	ENSMUSG00000005078	Jkamp	780.278	-0.201175	0.124059	0	1	1
ENSMUSG00000005087.17	ENSMUSG00000005087	Cd44	16333.1	-0.743834	0.261602	-0.932079	0.351296	0.734093
ENSMUSG00000005102.13	ENSMUSG00000005102	Eif2ak4	486.782	0.530358	0.341318	0.0889431	0.929127	1
ENSMUSG00000005103.12	ENSMUSG00000005103	Wdr1	13437.3	-0.548823	0.126462	-0.38607	0.699445	1
ENSMUSG00000005107.13	ENSMUSG00000005107	Slc2a9	163.284	-0.341773	0.324853	0	1	1
ENSMUSG00000042808.8	ENSMUSG00000042808	Gpx2	2171.44	-5.0592	0.223847	-20.3675	3.25133e-92	2.01486e-89
ENSMUSG00000116579.1	ENSMUSG00000116579	ENSMUSG00000116579	9.83581	-5.0476	1.68396	-2.70054	0.00692269	0.0319974
ENSMUSG00000005142.10	ENSMUSG00000005142	Man2b1	864.962	0.328743	0.285274	0	1	1
ENSMUSG00000078879.10	ENSMUSG00000078879	Zfp973	162.725	-5.0415	0.798678	-5.68627	1.29847e-08	1.76778e-07
ENSMUSG00000005150.16	ENSMUSG00000005150	Wdr83	776.38	-0.207978	0.179624	0	1	1
ENSMUSG00000005161.15	ENSMUSG00000005161	Prdx2	11811.5	-0.19593	0.230976	0	1	1
ENSMUSG00000005198.15	ENSMUSG00000005198	Polr2a	4012.72	-0.238467	0.423381	0	1	1
ENSMUSG00000005204.12	ENSMUSG00000005204	Senp3	4443.03	0.256705	0.180506	0	1	1
ENSMUSG00000005225.15	ENSMUSG00000005225	Plekha8	305.058	0.827756	0.321698	1.01883	0.308284	0.663093
ENSMUSG00000005233.16	ENSMUSG00000005233	Spc25	344.172	-0.515826	0.250605	-0.063152	0.949645	1
ENSMUSG00000005251.15	ENSMUSG00000005251	Ripk4	10007.5	0.225893	0.148257	0	1	1
ENSMUSG00000005262.13	ENSMUSG00000005262	Ufd1	1770.8	0.0670261	0.130756	0	1	1
ENSMUSG00000005267.13	ENSMUSG00000005267	Zfp287	17.4767	0.216421	0.583301	0	1	1
ENSMUSG00000005268.20	ENSMUSG00000005268	Prlr	16.0145	-1.07094	0.708502	-0.805836	0.420337	0.83897
ENSMUSG00000021679.4	ENSMUSG00000021679	S100z	10.1789	-5.04014	1.67412	-2.71195	0.00668884	0.0310107
ENSMUSG00000005312.15	ENSMUSG00000005312	Ubqln1	7820.4	0.086407	0.190176	0	1	1
ENSMUSG00000005354.16	ENSMUSG00000005354	Txn2	5966.04	-0.616777	0.210825	-0.553906	0.579643	1
ENSMUSG00000078878.9	ENSMUSG00000078878	Gm14305	214.779	-5.03739	0.560912	-8.0893	6.00063e-16	1.75836e-14
ENSMUSG00000005360.14	ENSMUSG00000005360	Slc1a3	1.97653	4.79819	3.0896	1.39118	0.16417	0.406406
ENSMUSG00000005362.14	ENSMUSG00000005362	Crbn	922.487	-0.00551862	0.312941	0	1	1
ENSMUSG00000005370.4	ENSMUSG00000005370	Msh6	2266.56	-0.429162	0.29161	0	1	1
ENSMUSG00000005371.15	ENSMUSG00000005371	Fbxo11	1440.07	0.945131	0.51481	0.864652	0.38723	0.788983
ENSMUSG00000005374.13	ENSMUSG00000005374	Tbl2	1069.04	-0.981397	0.196594	-2.44868	0.0143381	0.0589738
ENSMUSG00000005378.17	ENSMUSG00000005378	Bud23	1731.01	-0.222127	0.167183	0	1	1
ENSMUSG00000005397.8	ENSMUSG00000005397	Nid1	57.0049	4.08911	1.47109	2.43977	NA	NA
ENSMUSG00000030761.16	ENSMUSG00000030761	Myo7a	327.643	-5.0016	0.399424	-11.2702	1.84141e-29	1.22751e-27
ENSMUSG00000005413.8	ENSMUSG00000005413	Hmox1	2521.64	0.374842	0.35199	0	1	1
ENSMUSG00000005417.17	ENSMUSG00000005417	Mprip	11573.9	0.0926394	0.130916	0	1	1
ENSMUSG00000005442.13	ENSMUSG00000005442	Cic	6352.68	0.264109	0.448811	0	1	1
ENSMUSG00000005447.12	ENSMUSG00000005447	Pafah1b3	1505.35	0.348775	0.198504	0	1	1
ENSMUSG00000005469.10	ENSMUSG00000005469	Prkaca	2751.36	-0.0104015	0.225893	0	1	1
ENSMUSG00000005470.8	ENSMUSG00000005470	Asf1b	508.684	-1.13492	0.278297	-2.28147	0.0225208	0.0856406
ENSMUSG00000008450.8	ENSMUSG00000008450	Nutf2	3427.74	-4.99384	0.164853	-27.2596	1.27788e-163	3.56357e-160
ENSMUSG00000005483.10	ENSMUSG00000005483	Dnajb1	5856.52	0.176449	0.119553	0	1	1
ENSMUSG00000005501.14	ENSMUSG00000005501	Usp40	949.452	0.123485	0.397009	0	1	1
ENSMUSG00000005505.12	ENSMUSG00000005505	Kbtbd4	664.602	-0.888633	0.174754	-2.22388	0.0261565	0.0971047
ENSMUSG00000005506.16	ENSMUSG00000005506	Celf1	4570.67	-0.0485903	0.353541	0	1	1
ENSMUSG00000005510.9	ENSMUSG00000005510	Ndufs3	2686.41	-0.575396	0.171337	-0.440047	0.659903	1
ENSMUSG00000005514.14	ENSMUSG00000005514	Por	8383.53	0.13347	0.266892	0	1	1
ENSMUSG00000113311.1	ENSMUSG00000113311	Gm47428	858.378	14.3735	1.04913	13.2238	6.39859e-40	6.99746e-38
ENSMUSG00000005534.10	ENSMUSG00000005534	Insr	583.882	1.09646	0.349255	1.70779	0.0876748	0.252112
ENSMUSG00000005540.10	ENSMUSG00000005540	Fcer2a	2.13727	3.30656	3.24926	0.863754	0.387723	0.789508
ENSMUSG00000005566.14	ENSMUSG00000005566	Trim28	17336.5	-0.971626	0.221638	-2.12791	0.0333448	0.11838
ENSMUSG00000005575.16	ENSMUSG00000005575	Ube2m	6741.37	-0.485353	0.202714	0	1	1
ENSMUSG00000005580.11	ENSMUSG00000005580	Adcy9	157.875	-0.590167	0.257896	-0.349626	0.726619	1
ENSMUSG00000005609.16	ENSMUSG00000005609	Ctr9	2620.57	0.0506993	0.199697	0	1	1
ENSMUSG00000005610.17	ENSMUSG00000005610	Eif4g2	31986.6	0.174514	0.363181	0	1	1
ENSMUSG00000050105.5	ENSMUSG00000050105	Grrp1	17.0925	-4.99295	1.30767	-3.43585	0.000590702	0.00367832
ENSMUSG00000005615.15	ENSMUSG00000005615	Pcyt1a	1798.7	-0.33813	0.268536	0	1	1
ENSMUSG00000005621.11	ENSMUSG00000005621	Zfp592	1459.58	-0.660897	0.234249	-0.686862	0.492169	0.939959
ENSMUSG00000005625.15	ENSMUSG00000005625	Psmd4	7083.66	0.00761492	0.194419	0	1	1
ENSMUSG00000081473.3	ENSMUSG00000081473	Gm4853	40.408	-4.99204	0.817282	-5.49631	3.8782e-08	4.9877e-07
ENSMUSG00000005656.9	ENSMUSG00000005656	Snx6	3235.47	-0.237488	0.174903	0	1	1
ENSMUSG00000072460.5	ENSMUSG00000072460	Atp5l-ps1	34.0103	-4.94762	0.925309	-4.80663	1.53493e-06	1.59419e-05
ENSMUSG00000005674.9	ENSMUSG00000005674	Tomm40l	1287.36	-0.201911	0.214613	0	1	1
ENSMUSG00000078902.3	ENSMUSG00000078902	Gm14443	23.1766	-4.92824	1.21679	-3.63928	0.0002734	0.00183348
ENSMUSG00000062683.11	ENSMUSG00000062683	Atp5g2	4497.68	-4.91681	0.233679	-18.9012	1.11424e-79	4.90617e-77
ENSMUSG00000005682.9	ENSMUSG00000005682	Pan2	1069.2	0.10905	0.176571	0	1	1
ENSMUSG00000005683.8	ENSMUSG00000005683	Cs	14049.5	-0.863878	0.158351	-2.29791	0.0215668	0.082708
ENSMUSG00000005686.17	ENSMUSG00000005686	Ampd3	3491.69	0.432835	0.214155	0	1	1
ENSMUSG00000005687.14	ENSMUSG00000005687	Bcas2	1718.87	0.340467	0.13612	0	1	1
ENSMUSG00000005698.15	ENSMUSG00000005698	Ctcf	2230.09	-0.22364	0.338429	0	1	1
ENSMUSG00000005699.16	ENSMUSG00000005699	Pard6a	171.549	-0.832675	0.302152	-1.10102	0.270888	0.598429
ENSMUSG00000117571.1	ENSMUSG00000117571	ENSMUSG00000117571	13.4306	-4.87385	1.58156	-2.76553	0.00568305	0.0269221
ENSMUSG00000073538.10	ENSMUSG00000073538	E330020D12Rik	18.1228	-4.82627	1.25949	-3.43495	0.000592671	0.00368783
ENSMUSG00000068262.4	ENSMUSG00000068262	Gm5879	85.4951	-4.81081	0.690331	-6.24456	4.24989e-10	6.95785e-09
ENSMUSG00000005774.12	ENSMUSG00000005774	Rfx5	767.919	0.0088967	0.201846	0	1	1
ENSMUSG00000005779.12	ENSMUSG00000005779	Psmb4	7271.25	0.524724	0.20451	0.120895	0.903774	1
ENSMUSG00000005802.12	ENSMUSG00000005802	Slc30a4	1043.09	0.000875832	0.379327	0	1	1
ENSMUSG00000021506.7	ENSMUSG00000021506	Pitx1	2934.16	-4.80922	0.284659	-15.1382	9.06458e-52	1.6135e-49
ENSMUSG00000005804.14	ENSMUSG00000005804	Bloc1s6	1073.59	0.41143	0.103358	0	1	1
ENSMUSG00000005813.12	ENSMUSG00000005813	Metap1	1650.8	-0.271794	0.163517	0	1	1
ENSMUSG00000005823.9	ENSMUSG00000005823	Gpr108	2115.22	-0.36463	0.259502	0	1	1
ENSMUSG00000032327.14	ENSMUSG00000032327	Stra6	2999.21	-4.78565	0.256192	-16.7283	8.15488e-63	1.84388e-60
ENSMUSG00000057666.18	ENSMUSG00000057666	Gapdh	98129.9	-4.7613	0.245959	-17.3253	3.03313e-67	8.18554e-65
ENSMUSG00000005871.15	ENSMUSG00000005871	Apc	1813.3	-0.406327	0.513679	0	1	1
ENSMUSG00000005873.6	ENSMUSG00000005873	Reep5	7251.55	-0.545472	0.101592	-0.447597	0.654444	1
ENSMUSG00000005881.13	ENSMUSG00000005881	Ergic3	5727.72	-0.447953	0.214009	0	1	1
ENSMUSG00000045055.5	ENSMUSG00000045055	Rpsa-ps2	416.212	-4.75207	0.367857	-11.559	6.64507e-31	4.85525e-29
ENSMUSG00000005883.15	ENSMUSG00000005883	Spo11	1.85183	5.51698	4.04344	1.24077	0.21469	0.499888
ENSMUSG00000005886.14	ENSMUSG00000005886	Ncoa2	1299.93	1.48903	0.481669	2.05334	0.0400401	0.136864
ENSMUSG00000005893.14	ENSMUSG00000005893	Nr2c2	743.978	0.0757348	0.473352	0	1	1
ENSMUSG00000005897.14	ENSMUSG00000005897	Nr2c1	1014.87	-0.537345	0.163033	-0.229064	0.818819	1
ENSMUSG00000005899.14	ENSMUSG00000005899	Smpd4	1593.11	-0.910124	0.220238	-1.86219	0.0625767	0.193501
ENSMUSG00000005907.14	ENSMUSG00000005907	Pex1	334.683	-0.834176	0.32754	-1.02026	0.307604	0.661915
ENSMUSG00000038900.17	ENSMUSG00000038900	Rpl12	34840.3	-4.72552	0.19261	-21.9382	1.12279e-106	1.0437e-103
ENSMUSG00000005936.19	ENSMUSG00000005936	Kctd20	2993.86	-0.0873074	0.123829	0	1	1
ENSMUSG00000005949.9	ENSMUSG00000005949	Ctns	699.301	0.620105	0.309005	0.388684	0.69751	1
ENSMUSG00000005951.13	ENSMUSG00000005951	Shpk	134.412	0.105118	0.365299	0	1	1
ENSMUSG00000005958.15	ENSMUSG00000005958	Ephb3	1922.99	0.383714	0.301692	0	1	1
ENSMUSG00000051022.7	ENSMUSG00000051022	Hs3st1	45.4261	-4.71188	0.817851	-5.14993	2.60581e-07	3.00485e-06
ENSMUSG00000005973.6	ENSMUSG00000005973	Rcn1	5717.28	-0.509969	0.149147	-0.0668381	0.946711	1
ENSMUSG00000092358.1	ENSMUSG00000092358	Gm20430	1280.39	14.2291	1.0468	13.1153	2.69157e-39	2.90551e-37
ENSMUSG00000005981.11	ENSMUSG00000005981	Trap1	4099.9	-0.481475	0.156917	0	1	1
ENSMUSG00000005982.14	ENSMUSG00000005982	Naa60	1689.62	-0.00584661	0.179689	0	1	1
ENSMUSG00000005983.15	ENSMUSG00000005983	1700037C18Rik	103.626	-0.671604	0.29691	-0.577965	0.563288	1
ENSMUSG00000052384.14	ENSMUSG00000052384	Nrros	14.5387	-4.62139	1.28566	-3.20567	0.00134749	0.00769233
ENSMUSG00000006005.18	ENSMUSG00000006005	Tpr	3999.96	-0.435747	0.444103	0	1	1
ENSMUSG00000006010.14	ENSMUSG00000006010	BC003331	794.137	-0.0604255	0.445502	0	1	1
ENSMUSG00000017897.18	ENSMUSG00000017897	Eya2	186.207	-4.57612	0.658498	-6.19003	6.01514e-10	9.68675e-09
ENSMUSG00000006019.15	ENSMUSG00000006019	Dhx34	883.085	-0.930625	0.319707	-1.34693	0.178001	0.431538
ENSMUSG00000006021.5	ENSMUSG00000006021	Kptn	698.56	-0.416237	0.246924	0	1	1
ENSMUSG00000006024.13	ENSMUSG00000006024	Napa	8300.55	-0.19943	0.198954	0	1	1
ENSMUSG00000006050.12	ENSMUSG00000006050	Sra1	2545.29	-0.578555	0.18872	-0.41625	0.677227	1
ENSMUSG00000078240.2	ENSMUSG00000078240	Gm3550	29.0271	-4.47862	0.831191	-4.78665	1.69586e-06	1.74276e-05
ENSMUSG00000006058.10	ENSMUSG00000006058	Snf8	2136.58	-0.284094	0.201605	0	1	1
ENSMUSG00000006095.12	ENSMUSG00000006095	Tbcb	2984.55	-0.0380281	0.23982	0	1	1
ENSMUSG00000006127.9	ENSMUSG00000006127	Inpp5k	959.336	0.697228	0.222492	0.886451	0.375374	0.771593
ENSMUSG00000006134.4	ENSMUSG00000006134	Crkl	2101.98	-0.27981	0.317537	0	1	1
ENSMUSG00000006143.12	ENSMUSG00000006143	Upk3bl	4548.7	0.169305	0.340751	0	1	1
ENSMUSG00000006154.13	ENSMUSG00000006154	Eps8l1	1095.98	1.17878	0.390626	1.73767	0.0822692	0.239981
ENSMUSG00000006169.20	ENSMUSG00000006169	Clint1	4972.55	0.195582	0.22701	0	1	1
ENSMUSG00000006179.9	ENSMUSG00000006179	Prss16	84.3422	-0.882573	0.358969	-1.06576	0.286534	0.626294
ENSMUSG00000006191.17	ENSMUSG00000006191	Cdkal1	403.581	-0.633086	0.266716	-0.498982	0.617792	1
ENSMUSG00000073737.3	ENSMUSG00000073737	Gm10566	13.9299	-4.46756	1.43914	-2.75689	0.00583534	0.0275421
ENSMUSG00000006215.12	ENSMUSG00000006215	Zbtb17	1468.74	0.153574	0.244003	0	1	1
ENSMUSG00000006218.4	ENSMUSG00000006218	Fam131c	32.5537	-0.723708	0.451073	-0.495947	0.619932	1
ENSMUSG00000006219.12	ENSMUSG00000006219	Fblim1	5225.68	-0.00240202	0.200802	0	1	1
ENSMUSG00000006235.6	ENSMUSG00000006235	Epor	6.89295	0.235543	1.2485	0	1	1
ENSMUSG00000006241.16	ENSMUSG00000006241	Ccdc159	65.9011	0.889787	0.398008	0.979344	0.32741	0.694149
ENSMUSG00000006262.15	ENSMUSG00000006262	Mob1b	1785.57	0.715658	0.51573	0.418161	0.67583	1
ENSMUSG00000006273.14	ENSMUSG00000006273	Atp6v1b2	12079.5	0.0791736	0.208426	0	1	1
ENSMUSG00000006276.10	ENSMUSG00000006276	Eps15l1	2171.16	-0.176114	0.180161	0	1	1
ENSMUSG00000006281.8	ENSMUSG00000006281	Tep1	836.425	0.822256	0.317953	1.01353	0.310805	0.667316
ENSMUSG00000015957.12	ENSMUSG00000015957	Wnt11	293.952	-4.44701	0.419263	-9.41417	4.76841e-21	1.99963e-19
ENSMUSG00000006289.14	ENSMUSG00000006289	Osgep	759.937	0.0446971	0.193986	0	1	1
ENSMUSG00000006299.13	ENSMUSG00000006299	Aamp	7859.62	0.000122902	0.233088	0	1	1
ENSMUSG00000006301.17	ENSMUSG00000006301	Tmbim1	7440.3	0.167909	0.220467	0	1	1
ENSMUSG00000006304.14	ENSMUSG00000006304	Arpc2	16680.5	-0.368137	0.11224	0	1	1
ENSMUSG00000006307.16	ENSMUSG00000006307	Kmt2b	3258.27	0.00271534	0.494741	0	1	1
ENSMUSG00000006310.10	ENSMUSG00000006310	Zbtb32	8.67711	3.46954	1.34449	2.20868	0.0271972	0.10019
ENSMUSG00000006313.5	ENSMUSG00000006313	Upk1a	30.7322	-0.485703	0.449675	0	1	1
ENSMUSG00000006315.9	ENSMUSG00000006315	Tmem147	4365.15	-0.532529	0.219144	-0.148436	0.881998	1
ENSMUSG00000006333.14	ENSMUSG00000006333	Rps9	43630.9	-0.237409	0.185562	0	1	1
ENSMUSG00000006335.16	ENSMUSG00000006335	Tfpt	646.202	-0.605276	0.209515	-0.502475	0.615334	1
ENSMUSG00000114579.1	ENSMUSG00000114579	Gm4130	224.863	-4.43091	0.38592	-10.1858	2.29456e-24	1.17051e-22
ENSMUSG00000006344.17	ENSMUSG00000006344	Ggt5	10.1511	1.36202	1.13271	0.761021	0.446645	0.87704
ENSMUSG00000006356.10	ENSMUSG00000006356	Crip2	2064.86	-0.253505	0.235839	0	1	1
ENSMUSG00000084257.1	ENSMUSG00000084257	Gm11597	117.879	-4.36692	0.589032	-6.56487	5.20774e-11	9.45074e-10
ENSMUSG00000006369.14	ENSMUSG00000006369	Fbln1	1131.53	-0.449451	0.249289	0	1	1
ENSMUSG00000006373.10	ENSMUSG00000006373	Pgrmc1	3775.31	0.632151	0.27844	0.47461	0.635065	1
ENSMUSG00000006378.15	ENSMUSG00000006378	Gcat	1055.39	-0.910155	0.240908	-1.70254	0.088654	0.254348
ENSMUSG00000006390.15	ENSMUSG00000006390	Elovl1	3881.62	-0.75844	0.189068	-1.36692	0.171652	0.419587
ENSMUSG00000006392.16	ENSMUSG00000006392	Med8	1352.77	-0.205291	0.128268	0	1	1
ENSMUSG00000049719.14	ENSMUSG00000049719	Prss46	97.7949	-4.34949	0.637427	-6.03911	1.54966e-09	2.37742e-08
ENSMUSG00000029814.10	ENSMUSG00000029814	Igf2bp3	295.06	-4.29546	0.470693	-8.06356	7.41046e-16	2.16391e-14
ENSMUSG00000006403.13	ENSMUSG00000006403	Adamts4	29.5718	0.794387	0.599888	0.490737	0.623612	1
ENSMUSG00000006411.12	ENSMUSG00000006411	Nectin4	3124.68	0.83792	0.329347	1.02603	0.304878	0.657373
ENSMUSG00000006412.10	ENSMUSG00000006412	Pfdn2	2105.6	-0.634146	0.186929	-0.71763	0.472985	0.913961
ENSMUSG00000006418.17	ENSMUSG00000006418	Rnf114	4612.31	-0.723182	0.158031	-1.41227	0.157872	0.394845
ENSMUSG00000006423.15	ENSMUSG00000006423	C330007P06Rik	881.127	0.398075	0.376142	0	1	1
ENSMUSG00000006435.16	ENSMUSG00000006435	Neurl1a	398.411	0.784254	0.319213	0.890483	0.373206	0.767985
ENSMUSG00000006442.10	ENSMUSG00000006442	Srm	3584.18	-0.775853	0.187047	-1.47477	0.140273	0.360783
ENSMUSG00000006445.3	ENSMUSG00000006445	Epha2	5367.48	0.902997	0.331603	1.2153	0.224251	0.517684
ENSMUSG00000078881.10	ENSMUSG00000078881	Gm14434	155.393	-4.27298	0.619219	-6.09312	1.10728e-09	1.73311e-08
ENSMUSG00000006457.4	ENSMUSG00000006457	Actn3	7.9875	-0.230675	1.36808	0	1	1
ENSMUSG00000006462.6	ENSMUSG00000006462	A530013C23Rik	18.4071	0.549847	0.762595	0.0653651	0.947883	1
ENSMUSG00000006463.13	ENSMUSG00000006463	Zdhhc24	407.794	0.169119	0.218067	0	1	1
ENSMUSG00000006464.9	ENSMUSG00000006464	Bbs1	47.6607	1.7558	0.635696	1.97546	0.0482154	0.158456
ENSMUSG00000037772.13	ENSMUSG00000037772	Mrpl23	1175.64	-4.26103	0.209683	-17.9367	6.09335e-72	1.92366e-69
ENSMUSG00000006476.19	ENSMUSG00000006476	Nsmf	1322.85	0.512943	0.315543	0.0410171	0.967282	1
ENSMUSG00000006490.3	ENSMUSG00000006490	Prl8a9	525.535	0.5684	0.263287	0.259793	0.795024	1
ENSMUSG00000006494.11	ENSMUSG00000006494	Pdk1	1443.78	0.552939	0.255576	0.207134	0.835905	1
ENSMUSG00000060402.8	ENSMUSG00000060402	Chst8	9.59475	-4.21401	1.30969	-2.8358	0.00457117	0.0223771
ENSMUSG00000056895.4	ENSMUSG00000056895	Hist3h2ba	17.2951	-4.21393	1.19971	-3.09569	0.00196352	0.0106841
ENSMUSG00000098132.1	ENSMUSG00000098132	Rassf10	1669.62	-4.16379	0.179425	-20.4195	1.12113e-92	7.21489e-90
ENSMUSG00000006527.16	ENSMUSG00000006527	Sfmbt1	366.64	1.00643	0.34673	1.46058	0.14413	0.368575
ENSMUSG00000006542.13	ENSMUSG00000006542	Prkag3	3.69581	-2.53071	1.49969	-1.35409	0.175708	0.427628
ENSMUSG00000006567.11	ENSMUSG00000006567	Atp7b	16.0581	1.25846	1.19181	0.636395	0.524519	0.985875
ENSMUSG00000006575.14	ENSMUSG00000006575	Rundc3a	65.5828	0.747992	0.373499	0.663969	0.50671	0.961303
ENSMUSG00000006576.16	ENSMUSG00000006576	Slc4a3	558.893	1.08206	0.393071	1.48081	0.138658	0.358027
ENSMUSG00000078868.3	ENSMUSG00000078868	Gm14412	19.9829	-4.14586	0.91003	-4.00631	6.16747e-05	0.000474238
ENSMUSG00000006587.6	ENSMUSG00000006587	Snai3	31.6337	-2.01115	0.628155	-2.4057	0.0161416	0.064892
ENSMUSG00000006589.8	ENSMUSG00000006589	Aprt	6968.47	-0.932428	0.212588	-2.03411	0.0419403	0.142082
ENSMUSG00000006599.13	ENSMUSG00000006599	Gtf2h1	2318.84	-0.149945	0.299428	0	1	1
ENSMUSG00000006611.15	ENSMUSG00000006611	Hfe	11.4323	0.651076	0.737096	0.204961	0.837603	1
ENSMUSG00000056608.14	ENSMUSG00000056608	Chd9	6365.64	-4.1458	0.270081	-13.4989	1.58707e-41	1.87006e-39
ENSMUSG00000044424.4	ENSMUSG00000044424	Gm9493	478.948	-4.12637	0.257769	-14.0683	5.94675e-45	8.57767e-43
ENSMUSG00000020427.11	ENSMUSG00000020427	Igfbp3	17553.7	-4.10208	0.187211	-19.2407	1.68877e-82	8.07328e-80
ENSMUSG00000115420.1	ENSMUSG00000115420	AL732506	44.5321	-4.08665	1.39994	-2.562	0.0104071	0.0451471
ENSMUSG00000006673.14	ENSMUSG00000006673	Qrich1	3261.01	-0.138144	0.291937	0	1	1
ENSMUSG00000006676.16	ENSMUSG00000006676	Usp19	6735.17	0.097472	0.278534	0	1	1
ENSMUSG00000096617.3	ENSMUSG00000096617	Gm5559	7.96475	-4.05935	1.28446	-2.77109	0.00558695	0.026542
ENSMUSG00000006699.17	ENSMUSG00000006699	Cdc42	14259.1	0.0631822	0.15589	0	1	1
ENSMUSG00000006705.13	ENSMUSG00000006705	Pknox1	556.597	0.0658425	0.22919	0	1	1
ENSMUSG00000006715.11	ENSMUSG00000006715	Gmnn	462.198	-0.860949	0.207683	-1.73798	0.0822146	0.239905
ENSMUSG00000006717.7	ENSMUSG00000006717	Acot13	1133.26	-0.413149	0.217706	0	1	1
ENSMUSG00000006720.16	ENSMUSG00000006720	Zfp184	31.6565	-0.738619	0.534286	-0.446613	0.655155	1
ENSMUSG00000006724.12	ENSMUSG00000006724	Cyp27b1	6.88557	0.0313078	1.27185	0	1	1
ENSMUSG00000081695.1	ENSMUSG00000081695	Rpsa-ps5	90.4331	-4.01471	0.459217	-7.65369	1.95291e-14	5.05039e-13
ENSMUSG00000006731.10	ENSMUSG00000006731	B4galnt1	6179.4	-0.44414	0.285815	0	1	1
ENSMUSG00000064358.1	ENSMUSG00000064358	mt-Co3	52788.9	-4.01239	0.36256	-9.68776	3.39908e-22	1.53298e-20
ENSMUSG00000062380.4	ENSMUSG00000062380	Tubb3	1367.19	-4.00783	0.248255	-14.13	2.48254e-45	3.64368e-43
ENSMUSG00000006740.14	ENSMUSG00000006740	Kif5b	5685.38	0.0403391	0.838879	0	1	1
ENSMUSG00000006763.14	ENSMUSG00000006763	Saal1	782.838	-0.357013	0.176152	0	1	1
ENSMUSG00000066245.5	ENSMUSG00000066245	Gm10156	16.1751	-3.99669	0.963186	-3.63033	0.000283055	0.00189216
ENSMUSG00000006782.16	ENSMUSG00000006782	Cnp	440.048	-0.98315	0.281903	-1.71389	0.0865486	0.249764
ENSMUSG00000006784.14	ENSMUSG00000006784	Ttc25	8.7465	-0.354515	0.959747	0	1	1
ENSMUSG00000006800.14	ENSMUSG00000006800	Sulf2	4067.07	-0.0889311	0.252841	0	1	1
ENSMUSG00000006818.5	ENSMUSG00000006818	Sod2	2063.79	-0.304022	0.100088	0	1	1
ENSMUSG00000006850.8	ENSMUSG00000006850	Tmco6	306.948	-0.0983722	0.356942	0	1	1
ENSMUSG00000006906.10	ENSMUSG00000006906	Stambp	977.248	-0.485819	0.157378	0	1	1
ENSMUSG00000006920.14	ENSMUSG00000006920	Ezh1	1535.64	0.193698	0.187379	0	1	1
ENSMUSG00000036611.5	ENSMUSG00000036611	Eepd1	53.8244	-3.98884	0.620107	-5.62619	1.84228e-08	2.4601e-07
ENSMUSG00000006931.15	ENSMUSG00000006931	P3h4	4346.19	0.119987	0.220953	0	1	1
ENSMUSG00000006932.17	ENSMUSG00000006932	Ctnnb1	19568	-0.0271129	0.228844	0	1	1
ENSMUSG00000078974.10	ENSMUSG00000078974	Sec61g	2359.59	-3.97874	0.258609	-13.4517	3.00715e-41	3.51858e-39
ENSMUSG00000105796.1	ENSMUSG00000105796	Gm42845	725.232	14.1305	1.05099	12.9692	1.82827e-38	1.90003e-36
ENSMUSG00000006998.16	ENSMUSG00000006998	Psmd2	16173.9	-0.463806	0.113072	0	1	1
ENSMUSG00000007021.5	ENSMUSG00000007021	Syngr3	6.00078	-1.25284	1.6146	-0.466274	0.641019	1
ENSMUSG00000007029.16	ENSMUSG00000007029	Vars	9264.11	-1.2209	0.295801	-2.43712	0.0148049	0.0604038
ENSMUSG00000007030.8	ENSMUSG00000007030	Vwa7	97.9869	0.79366	0.458343	0.640698	0.521719	0.982045
ENSMUSG00000007033.4	ENSMUSG00000007033	Hspa1l	5.73057	2.80687	1.30073	1.77352	0.076143	0.225451
ENSMUSG00000007035.15	ENSMUSG00000007035	Msh5	29.6204	0.658653	0.571765	0.27748	0.781412	1
ENSMUSG00000007036.15	ENSMUSG00000007036	Abhd16a	1245.41	0.0127484	0.240244	0	1	1
ENSMUSG00000007038.5	ENSMUSG00000007038	Neu1	621.676	0.547301	0.275492	0.171698	0.863675	1
ENSMUSG00000023979.14	ENSMUSG00000023979	Guca1b	12.6714	-3.95372	1.1779	-2.93211	0.00336671	0.0171065
ENSMUSG00000007041.9	ENSMUSG00000007041	Clic1	15440.8	-0.21404	0.16168	0	1	1
ENSMUSG00000082394.1	ENSMUSG00000082394	Gm4596	12.9783	-3.93934	1.16347	-2.95611	0.00311543	0.0159655
ENSMUSG00000007080.14	ENSMUSG00000007080	Pole	686.016	-0.846288	0.247296	-1.4003	0.161424	0.401569
ENSMUSG00000007207.10	ENSMUSG00000007207	Stx1a	512.662	0.666455	0.333673	0.498857	0.61788	1
ENSMUSG00000007216.6	ENSMUSG00000007216	Zfp775	268.948	-1.14993	0.26272	-2.47386	0.0133663	0.0555641
ENSMUSG00000097503.2	ENSMUSG00000097503	3110045C21Rik	36.4308	-3.93511	0.748565	-4.58892	4.45536e-06	4.27449e-05
ENSMUSG00000007379.15	ENSMUSG00000007379	Dennd2c	1798.3	1.04591	0.346418	1.57587	0.115057	0.309962
ENSMUSG00000007411.16	ENSMUSG00000007411	Mark3	4832.9	0.325923	0.176294	0	1	1
ENSMUSG00000007415.15	ENSMUSG00000007415	Gatad1	2639.14	-0.367013	0.110037	0	1	1
ENSMUSG00000048216.13	ENSMUSG00000048216	Gpr85	23.1974	-3.92604	0.848114	-4.0396	5.35423e-05	0.00041824
ENSMUSG00000007476.18	ENSMUSG00000007476	Lrrc8a	2220.71	0.375051	0.260549	0	1	1
ENSMUSG00000007564.15	ENSMUSG00000007564	Ppp2r1a	14435.7	-0.57871	0.179411	-0.438715	0.660868	1
ENSMUSG00000007570.16	ENSMUSG00000007570	Fance	1149	-0.586574	0.214597	-0.403426	0.686635	1
ENSMUSG00000007589.9	ENSMUSG00000007589	Tinf2	434.372	0.656673	0.202991	0.771824	0.440219	0.867749
ENSMUSG00000007591.15	ENSMUSG00000007591	Tssk4	6.40571	0.167377	1.13318	0	1	1
ENSMUSG00000007594.10	ENSMUSG00000007594	Hapln4	7.84723	1.06869	1.04488	0.544259	0.586263	1
ENSMUSG00000007603.9	ENSMUSG00000007603	Dus3l	1310.01	-0.50025	0.24824	-0.00100888	0.999195	1
ENSMUSG00000007610.15	ENSMUSG00000007610	Gtpbp3	782.05	-0.264219	0.168541	0	1	1
ENSMUSG00000007613.15	ENSMUSG00000007613	Tgfbr1	379.899	0.746915	0.493455	0.500381	0.616807	1
ENSMUSG00000007617.18	ENSMUSG00000007617	Homer1	513.947	-0.259054	0.507271	0	1	1
ENSMUSG00000007646.13	ENSMUSG00000007646	Rad51c	55.3512	-0.259434	0.604273	0	1	1
ENSMUSG00000007655.16	ENSMUSG00000007655	Cav1	14118	0.600871	0.31523	0.31999	0.748976	1
ENSMUSG00000007656.13	ENSMUSG00000007656	Arpp19	5184.42	-0.498176	0.139784	0	1	1
ENSMUSG00000007659.18	ENSMUSG00000007659	Bcl2l1	6075.48	0.0061579	0.332526	0	1	1
ENSMUSG00000007670.10	ENSMUSG00000007670	Khsrp	4749.03	-0.906519	0.293387	-1.38561	0.165867	0.409275
ENSMUSG00000092329.1	ENSMUSG00000092329	Gm20388	721.613	14.1233	1.05138	12.9575	2.13027e-38	2.18673e-36
ENSMUSG00000059412.7	ENSMUSG00000059412	Fxyd2	90.7184	-3.92343	0.531302	-6.44347	1.16773e-10	2.05236e-09
ENSMUSG00000007739.10	ENSMUSG00000007739	Cct4	11672.3	-0.500182	0.225842	-0.000804397	0.999358	1
ENSMUSG00000007777.9	ENSMUSG00000007777	0610009B22Rik	506.764	-0.368186	0.19363	0	1	1
ENSMUSG00000033213.16	ENSMUSG00000033213	AA467197	136.572	-3.91317	0.481851	-7.08344	1.40616e-12	3.06352e-11
ENSMUSG00000007805.4	ENSMUSG00000007805	Twist2	14.4892	0.793389	0.892312	0.328796	0.74231	1
ENSMUSG00000007812.16	ENSMUSG00000007812	Zfp655	1265.86	0.552097	0.364388	0.142972	0.886312	1
ENSMUSG00000023243.9	ENSMUSG00000023243	Kcnk5	102.581	-3.90125	0.491592	-6.91885	4.55338e-12	9.38266e-11
ENSMUSG00000007817.15	ENSMUSG00000007817	Zmiz1	8402	-0.463296	0.393905	0	1	1
ENSMUSG00000007827.10	ENSMUSG00000007827	Ankrd26	236.627	-1.14352	0.628409	-1.02404	0.305815	0.659138
ENSMUSG00000007833.15	ENSMUSG00000007833	Aldh16a1	1838.26	-0.436107	0.244631	0	1	1
ENSMUSG00000007836.6	ENSMUSG00000007836	Hnrnpa0	9278.58	0.312922	0.153042	0	1	1
ENSMUSG00000007837.11	ENSMUSG00000007837	Prrg2	1466.35	0.759171	0.22304	1.16199	0.245238	0.554879
ENSMUSG00000007850.16	ENSMUSG00000007850	Hnrnph1	4506.47	0.378121	0.487571	0	1	1
ENSMUSG00000007867.9	ENSMUSG00000007867	Ift43	1567.21	-0.482969	0.162333	0	1	1
ENSMUSG00000007872.3	ENSMUSG00000007872	Id3	2205.39	0.619268	0.24762	0.481657	0.63005	1
ENSMUSG00000007880.16	ENSMUSG00000007880	Arid1a	4240.56	-0.00654351	0.359276	0	1	1
ENSMUSG00000007888.15	ENSMUSG00000007888	Crlf1	31.6461	0.048742	0.903272	0	1	1
ENSMUSG00000007891.16	ENSMUSG00000007891	Ctsd	61598.1	0.52281	0.310025	0.0735747	0.941349	1
ENSMUSG00000007892.8	ENSMUSG00000007892	Rplp1	78961.8	-0.40103	0.257631	0	1	1
ENSMUSG00000007908.14	ENSMUSG00000007908	Hmgcll1	60.5846	1.11674	0.517966	1.19069	0.233777	0.534219
ENSMUSG00000007950.9	ENSMUSG00000007950	Abhd8	1115.98	0.445391	0.266756	0	1	1
ENSMUSG00000007987.12	ENSMUSG00000007987	Ift22	592.558	0.538203	0.233789	0.163409	0.870197	1
ENSMUSG00000056380.13	ENSMUSG00000056380	Gpr50	432.708	-3.89706	0.51322	-6.61911	3.6138e-11	6.72593e-10
ENSMUSG00000008035.12	ENSMUSG00000008035	Mid1ip1	9304.68	-0.626666	0.280326	-0.451853	0.651375	1
ENSMUSG00000008036.11	ENSMUSG00000008036	Ap2s1	5279.31	-0.0296772	0.227602	0	1	1
ENSMUSG00000008090.14	ENSMUSG00000008090	Fgfrl1	450.028	0.729966	0.308802	0.744702	0.456452	0.890308
ENSMUSG00000008129.14	ENSMUSG00000008129	4930432K21Rik	22.3904	-1.06535	0.608171	-0.929585	0.352586	0.736329
ENSMUSG00000008136.14	ENSMUSG00000008136	Fhl2	7082.3	-0.354999	0.112522	0	1	1
ENSMUSG00000008140.18	ENSMUSG00000008140	Emc10	3613.98	-0.268196	0.229688	0	1	1
ENSMUSG00000008167.14	ENSMUSG00000008167	Fbxw9	4255.34	0.566711	0.218999	0.304616	0.760658	1
ENSMUSG00000008200.15	ENSMUSG00000008200	Fnbp4	1445.41	0.700928	0.403472	0.497998	0.618485	1
ENSMUSG00000008206.16	ENSMUSG00000008206	Cers4	3.2324	2.87887	2.65127	0.897258	0.369581	0.762495
ENSMUSG00000008226.14	ENSMUSG00000008226	Scrn3	504.298	-0.360021	0.341528	0	1	1
ENSMUSG00000078870.9	ENSMUSG00000078870	Gm14410	155.621	-3.89068	0.506908	-6.68894	2.24799e-11	4.28887e-10
ENSMUSG00000008305.18	ENSMUSG00000008305	Tle1	925.275	-0.103389	0.158662	0	1	1
ENSMUSG00000008307.11	ENSMUSG00000008307	1700109H08Rik	14.2664	1.58782	1.57486	0.690738	0.48973	0.936583
ENSMUSG00000008318.10	ENSMUSG00000008318	Relt	156.035	0.494953	0.507827	0	1	1
ENSMUSG00000109145.1	ENSMUSG00000109145	Gm20744	296.73	-3.8843	0.28947	-11.6914	1.41086e-31	1.06817e-29
ENSMUSG00000039145.16	ENSMUSG00000039145	Camk1d	85.4228	-3.84155	0.673423	-4.96203	6.9759e-07	7.65382e-06
ENSMUSG00000044041.4	ENSMUSG00000044041	Krt13	89.8408	-3.81531	0.579435	-5.72163	1.05505e-08	1.46136e-07
ENSMUSG00000008384.8	ENSMUSG00000008384	Sertad1	979.048	0.764709	0.218662	1.21058	0.226055	0.520512
ENSMUSG00000008393.9	ENSMUSG00000008393	Carhsp1	7951.39	0.577007	0.172567	0.446244	0.655421	1
ENSMUSG00000008398.15	ENSMUSG00000008398	Elk3	1590.3	0.347438	0.157772	0	1	1
ENSMUSG00000008429.8	ENSMUSG00000008429	Herpud2	1006.13	0.678853	0.306931	0.582714	0.560086	1
ENSMUSG00000092837.1	ENSMUSG00000092837	Rpph1	73.5181	-3.80676	0.6375	-5.18708	2.13619e-07	2.49775e-06
ENSMUSG00000102428.1	ENSMUSG00000102428	Pcdhga12	582.8	-3.78199	0.274129	-11.9724	4.95467e-33	3.94769e-31
ENSMUSG00000008461.6	ENSMUSG00000008461	Fut1	55.4372	0.295539	0.407106	0	1	1
ENSMUSG00000008475.13	ENSMUSG00000008475	Arpc5	11729.4	0.0382356	0.192118	0	1	1
ENSMUSG00000008540.11	ENSMUSG00000008540	Mgst1	563.691	0.0896648	0.272272	0	1	1
ENSMUSG00000008575.17	ENSMUSG00000008575	Nfib	805.823	-0.221199	0.502857	0	1	1
ENSMUSG00000008601.12	ENSMUSG00000008601	Rab25	3885.08	-0.124222	0.321917	0	1	1
ENSMUSG00000008604.11	ENSMUSG00000008604	Ubqln4	3530.43	-0.419793	0.234489	0	1	1
ENSMUSG00000036585.16	ENSMUSG00000036585	Fgf1	85.3271	-3.72411	0.546617	-5.8983	3.67267e-09	5.37629e-08
ENSMUSG00000027236.8	ENSMUSG00000027236	Eif3j1	2918.89	-3.71469	0.380558	-8.4473	2.98129e-17	9.95668e-16
ENSMUSG00000008683.16	ENSMUSG00000008683	Rps15a	19775.4	-0.589812	0.203239	-0.441905	0.658558	1
ENSMUSG00000008690.15	ENSMUSG00000008690	Ncaph2	7044.81	-0.0602617	0.201292	0	1	1
ENSMUSG00000008730.17	ENSMUSG00000008730	Hipk1	1924.45	1.39951	0.411304	2.18696	0.0287454	0.104832
ENSMUSG00000026890.19	ENSMUSG00000026890	Lhx6	15.4512	-3.71434	1.00919	-3.18506	0.00144725	0.00818254
ENSMUSG00000008763.16	ENSMUSG00000008763	Man1a2	1318.39	0.440051	0.341641	0	1	1
ENSMUSG00000008822.15	ENSMUSG00000008822	Acyp1	235.843	0.913389	0.230021	1.79718	0.0723068	0.21705
ENSMUSG00000097616.7	ENSMUSG00000097616	1110019D14Rik	26.5	-3.67032	0.753445	-4.20777	2.57907e-05	0.000214906
ENSMUSG00000008859.8	ENSMUSG00000008859	Rala	2823.72	-0.0314237	0.168557	0	1	1
ENSMUSG00000008892.12	ENSMUSG00000008892	Vdac3	4066.99	-0.826843	0.18234	-1.7925	0.0730533	0.21882
ENSMUSG00000008958.14	ENSMUSG00000008958	Vps72	2987.33	-0.314162	0.177174	0	1	1
ENSMUSG00000008976.16	ENSMUSG00000008976	Gabpa	1431.04	0.0350041	0.434234	0	1	1
ENSMUSG00000055629.5	ENSMUSG00000055629	B4galnt4	600.611	-3.66267	0.284846	-11.1031	1.21203e-28	7.76998e-27
ENSMUSG00000009013.5	ENSMUSG00000009013	Dynll1	13813.4	-0.423205	0.169237	0	1	1
ENSMUSG00000009030.14	ENSMUSG00000009030	Pdcl	1152.95	-0.114382	0.37817	0	1	1
ENSMUSG00000009035.15	ENSMUSG00000009035	Tmem184b	1680.92	-0.111222	0.304147	0	1	1
ENSMUSG00000026649.14	ENSMUSG00000026649	Cfap126	30.0003	-3.64383	0.732701	-4.29074	1.78083e-05	0.000153039
ENSMUSG00000009076.10	ENSMUSG00000009076	Zmat5	390.43	-0.660467	0.211561	-0.758493	0.448156	0.879161
ENSMUSG00000070691.10	ENSMUSG00000070691	Runx3	20.7579	-3.63717	1.04244	-3.00945	0.00261725	0.0137366
ENSMUSG00000009090.17	ENSMUSG00000009090	Ap1b1	3824.64	0.246426	0.234106	0	1	1
ENSMUSG00000009092.5	ENSMUSG00000009092	Derl3	2.81266	3.54153	3.00346	1.01267	0.311216	0.667855
ENSMUSG00000009097.10	ENSMUSG00000009097	Tbx1	1323.46	-0.298103	0.260741	0	1	1
ENSMUSG00000009108.15	ENSMUSG00000009108	Gnat2	13.2846	0.231209	0.708818	0	1	1
ENSMUSG00000009112.4	ENSMUSG00000009112	Bcl2l13	5054.53	-0.20931	0.139377	0	1	1
ENSMUSG00000009145.6	ENSMUSG00000009145	Dqx1	287.377	0.18073	0.266214	0	1	1
ENSMUSG00000009207.15	ENSMUSG00000009207	Lnpk	481.681	-0.116186	0.432218	0	1	1
ENSMUSG00000009246.14	ENSMUSG00000009246	Trpm5	9.44226	4.13031	1.77561	2.04454	0.0408998	0.139234
ENSMUSG00000009291.13	ENSMUSG00000009291	Pttg1ip	9488.89	-0.51544	0.220725	-0.0699513	0.944232	1
ENSMUSG00000009292.18	ENSMUSG00000009292	Trpm2	3.08629	1.37473	1.45972	0.599244	0.54901	1
ENSMUSG00000009293.17	ENSMUSG00000009293	Ube2g2	6968.46	-0.0757037	0.234757	0	1	1
ENSMUSG00000009376.15	ENSMUSG00000009376	Met	1893.66	0.90947	0.433034	0.945584	0.344361	0.722579
ENSMUSG00000009406.13	ENSMUSG00000009406	Elk1	811.597	0.12259	0.245911	0	1	1
ENSMUSG00000048758.14	ENSMUSG00000048758	Rpl29	32278.7	-3.54592	0.186599	-16.3233	6.73711e-60	1.46397e-57
ENSMUSG00000009470.17	ENSMUSG00000009470	Tnpo1	6006.58	0.0286609	0.383494	0	1	1
ENSMUSG00000009535.13	ENSMUSG00000009535	Rnmt	1307.38	0.171569	0.296016	0	1	1
ENSMUSG00000009545.14	ENSMUSG00000009545	Kcnq1	25.7121	0.688619	0.761351	0.247743	0.804333	1
ENSMUSG00000009549.14	ENSMUSG00000009549	Srp14	2720.28	0.707285	0.196518	1.05479	0.291521	0.634874
ENSMUSG00000009555.16	ENSMUSG00000009555	Cdk9	3225.65	0.161528	0.166229	0	1	1
ENSMUSG00000009563.16	ENSMUSG00000009563	Tor2a	1097.24	-0.218029	0.222178	0	1	1
ENSMUSG00000027470.9	ENSMUSG00000027470	Mylk2	30.5887	-3.54205	1.0515	-2.89307	0.00381494	0.0190941
ENSMUSG00000009569.14	ENSMUSG00000009569	Mkl2	1411.87	0.194781	0.360129	0	1	1
ENSMUSG00000009575.14	ENSMUSG00000009575	Cbx5	1825.75	-0.954839	0.398828	-1.14044	0.254103	0.569332
ENSMUSG00000113185.1	ENSMUSG00000113185	Gm47127	28.7243	-3.52803	0.825945	-3.66614	0.000246236	0.00166804
ENSMUSG00000009614.16	ENSMUSG00000009614	Sardh	10.3396	0.263993	1.1595	0	1	1
ENSMUSG00000009621.18	ENSMUSG00000009621	Vav2	2094.92	-0.029633	0.264912	0	1	1
ENSMUSG00000061601.15	ENSMUSG00000061601	Pclo	35.1637	-3.52574	0.943566	-3.20671	0.00134263	0.00767241
ENSMUSG00000009630.10	ENSMUSG00000009630	Ppp2cb	4671.78	-0.706385	0.116863	-1.76605	0.0773873	0.228363
ENSMUSG00000009640.11	ENSMUSG00000009640	Dmap1	759.823	-0.188344	0.215771	0	1	1
ENSMUSG00000009647.13	ENSMUSG00000009647	Mcu	540.196	-0.81154	0.171671	-1.81475	0.0695625	0.210855
ENSMUSG00000009681.10	ENSMUSG00000009681	Bcr	2297.8	-0.369539	0.276693	0	1	1
ENSMUSG00000009687.14	ENSMUSG00000009687	Fxyd5	20.4511	1.08448	0.855363	0.683308	0.494412	0.943466
ENSMUSG00000009731.4	ENSMUSG00000009731	Kcnd1	6.43077	2.0153	1.35541	1.11796	0.263584	0.58564
ENSMUSG00000009733.9	ENSMUSG00000009733	Tfcp2	357.431	0.304209	0.232153	0	1	1
ENSMUSG00000009739.17	ENSMUSG00000009739	Pou6f1	356.352	1.06765	0.290712	1.95261	0.0508655	0.165548
ENSMUSG00000009741.15	ENSMUSG00000009741	Ubp1	2455.75	-0.303395	0.223953	0	1	1
ENSMUSG00000009772.15	ENSMUSG00000009772	Nuak2	2489.36	0.0510097	0.248205	0	1	1
ENSMUSG00000009828.15	ENSMUSG00000009828	Ick	328.612	0.201202	0.185069	0	1	1
ENSMUSG00000009863.14	ENSMUSG00000009863	Sdhb	2953.54	0.0540111	0.17808	0	1	1
ENSMUSG00000009894.15	ENSMUSG00000009894	Snap47	3740.46	-0.441712	0.24586	0	1	1
ENSMUSG00000009900.7	ENSMUSG00000009900	Wnt3a	129.231	-0.881034	0.333536	-1.14241	0.253284	0.567994
ENSMUSG00000034883.9	ENSMUSG00000034883	Lrr1	64.0461	-3.51637	0.494929	-6.09456	1.09736e-09	1.7192e-08
ENSMUSG00000009907.17	ENSMUSG00000009907	Vps4b	3684.76	0.289811	0.326732	0	1	1
ENSMUSG00000009927.9	ENSMUSG00000009927	Rps25	32186.4	-0.564929	0.202727	-0.320277	0.748758	1
ENSMUSG00000009995.17	ENSMUSG00000009995	Taz	1227.35	0.706137	0.197023	1.04626	0.295441	0.641657
ENSMUSG00000010025.19	ENSMUSG00000010025	Aldh3a2	853.018	0.961691	0.232326	1.98726	0.0468936	0.154972
ENSMUSG00000010044.12	ENSMUSG00000010044	Zmynd10	5.76697	2.03749	1.31051	1.1732	0.240716	0.546909
ENSMUSG00000010045.2	ENSMUSG00000010045	Tmem115	2798.43	-0.642984	0.210926	-0.677887	0.497843	0.948738
ENSMUSG00000010047.12	ENSMUSG00000010047	Hyal2	3689.23	-0.512921	0.177495	-0.0727967	0.941968	1
ENSMUSG00000081400.1	ENSMUSG00000081400	Gm13680	77.6471	-3.51158	0.446635	-6.74283	1.55335e-11	3.01867e-10
ENSMUSG00000010051.15	ENSMUSG00000010051	Hyal1	2680.07	0.382921	0.188311	0	1	1
ENSMUSG00000010054.4	ENSMUSG00000010054	Tusc2	789.481	0.12029	0.2423	0	1	1
ENSMUSG00000010057.8	ENSMUSG00000010057	Nprl2	677.096	-0.306434	0.252726	0	1	1
ENSMUSG00000010067.13	ENSMUSG00000010067	Rassf1	3409.36	0.36876	0.224863	0	1	1
ENSMUSG00000010080.15	ENSMUSG00000010080	Epn3	3233.3	0.260162	0.381266	0	1	1
ENSMUSG00000010095.13	ENSMUSG00000010095	Slc3a2	10213.3	-0.62481	0.204942	-0.609001	0.542524	1
ENSMUSG00000010097.15	ENSMUSG00000010097	Nxf1	2802.19	0.174186	0.187198	0	1	1
ENSMUSG00000010110.17	ENSMUSG00000010110	Stx5a	1829.09	0.433579	0.163586	0	1	1
ENSMUSG00000033377.14	ENSMUSG00000033377	Palmd	2593.52	-3.51014	0.188351	-15.9815	1.7197e-57	3.50903e-55
ENSMUSG00000010205.11	ENSMUSG00000010205	Raver1	4406.75	-0.582109	0.348314	-0.235731	0.813641	1
ENSMUSG00000010277.7	ENSMUSG00000010277	2610507B11Rik	3757.42	0.344934	0.180586	0	1	1
ENSMUSG00000010290.7	ENSMUSG00000010290	AI597479	846.418	-0.204106	0.326033	0	1	1
ENSMUSG00000010307.7	ENSMUSG00000010307	Tmem86a	289.487	-1.35048	0.396763	-2.14354	0.0320696	0.114631
ENSMUSG00000010311.15	ENSMUSG00000010311	Optc	6.27937	1.08957	1.36675	0.431369	0.6662	1
ENSMUSG00000010358.13	ENSMUSG00000010358	Ifi35	1188.06	-0.0183784	0.237274	0	1	1
ENSMUSG00000010362.9	ENSMUSG00000010362	Rdm1	175.718	-0.648389	0.340252	-0.436115	0.662754	1
ENSMUSG00000010376.15	ENSMUSG00000010376	Nedd8	2819.95	0.71027	0.195812	1.07384	0.282895	0.620448
ENSMUSG00000010392.8	ENSMUSG00000010392	Gosr1	1360.6	0.423599	0.229204	0	1	1
ENSMUSG00000010406.12	ENSMUSG00000010406	Mrpl52	1208.13	0.934922	0.239374	1.81691	0.0692306	0.209925
ENSMUSG00000010453.12	ENSMUSG00000010453	Kansl3	2610.83	-0.0457832	0.166049	0	1	1
ENSMUSG00000010492.10	ENSMUSG00000010492	Uckl1os	8.59908	4.35056	2.41475	1.5946	0.110801	0.30103
ENSMUSG00000010517.7	ENSMUSG00000010517	Faf1	2139.49	0.24441	0.177055	0	1	1
ENSMUSG00000010538.14	ENSMUSG00000010538	Tsacc	47.4027	-0.108911	0.445139	0	1	1
ENSMUSG00000010554.14	ENSMUSG00000010554	Mettl16	1870.46	-0.575687	0.191346	-0.395554	0.692434	1
ENSMUSG00000010601.14	ENSMUSG00000010601	Apol7a	8.81349	0.717015	1.05578	0.205549	0.837143	1
ENSMUSG00000010607.8	ENSMUSG00000010607	Pigyl	481.785	-0.738114	0.312456	-0.762073	0.446017	0.876115
ENSMUSG00000010608.15	ENSMUSG00000010608	Rbm25	2838.68	0.427949	0.451119	0	1	1
ENSMUSG00000010609.15	ENSMUSG00000010609	Psen2	105.206	-0.574812	0.533197	-0.140309	0.888416	1
ENSMUSG00000051335.6	ENSMUSG00000051335	Gfod1	690.766	-3.49564	0.226531	-13.224	6.38026e-40	6.99746e-38
ENSMUSG00000118107.1	ENSMUSG00000118107	ENSMUSG00000118107	19.1807	-3.47346	0.981069	-3.03084	0.00243874	0.0128925
ENSMUSG00000010663.5	ENSMUSG00000010663	Fads1	1527.25	-1.11591	0.283826	-2.17004	0.0300038	0.108569
ENSMUSG00000010721.15	ENSMUSG00000010721	Lmbr1	513.896	0.143713	0.290723	0	1	1
ENSMUSG00000010751.15	ENSMUSG00000010751	Tnfrsf22	1287.1	-0.714379	0.282794	-0.758074	0.448407	0.879161
ENSMUSG00000010755.17	ENSMUSG00000010755	Cars	5659.21	-0.396921	0.161281	0	1	1
ENSMUSG00000010760.5	ENSMUSG00000010760	Phlda2	85.7007	-0.754535	0.399761	-0.636717	0.524309	0.985701
ENSMUSG00000010825.17	ENSMUSG00000010825	Grid2ip	32.3218	1.84779	0.657007	2.0514	0.0402278	0.13731
ENSMUSG00000010830.8	ENSMUSG00000010830	Kdelr3	892.031	0.167727	0.167634	0	1	1
ENSMUSG00000010911.12	ENSMUSG00000010911	Apip	354.923	-0.865878	0.183528	-1.99358	0.0461979	0.153157
ENSMUSG00000010914.10	ENSMUSG00000010914	Pdhx	738.942	-0.392445	0.143617	0	1	1
ENSMUSG00000010936.11	ENSMUSG00000010936	Vac14	1641.55	-0.664568	0.252111	-0.652762	0.51391	0.971609
ENSMUSG00000072421.4	ENSMUSG00000072421	Gm10357	27.5853	-3.44283	0.863803	-3.40683	0.00065721	0.00405623
ENSMUSG00000011096.17	ENSMUSG00000011096	Akt1s1	6232.45	-0.23961	0.235949	0	1	1
ENSMUSG00000011114.18	ENSMUSG00000011114	Tbrg1	7204.66	-0.350101	0.126907	0	1	1
ENSMUSG00000011148.14	ENSMUSG00000011148	Adssl1	70.2492	0.367556	0.694509	0	1	1
ENSMUSG00000011158.8	ENSMUSG00000011158	Brf1	806.678	0.356493	0.171147	0	1	1
ENSMUSG00000094806.2	ENSMUSG00000094806	Cyp2d10	112.238	-3.42488	0.695957	-4.20267	2.63786e-05	0.00021904
ENSMUSG00000011254.16	ENSMUSG00000011254	Thg1l	320.226	-0.882423	0.242717	-1.57559	0.11512	0.310025
ENSMUSG00000011256.16	ENSMUSG00000011256	Adam19	5.42088	4.72359	2.36217	1.78801	0.0737745	0.220231
ENSMUSG00000011257.19	ENSMUSG00000011257	Pabpc4	5926.2	-0.783913	0.127143	-2.23303	0.0255471	0.0952864
ENSMUSG00000105703.2	ENSMUSG00000105703	Gm43305	758.541	-3.40618	0.3052	-9.52221	1.69538e-21	7.38726e-20
ENSMUSG00000018893.15	ENSMUSG00000018893	Mb	49.1688	-3.38888	0.58099	-4.97234	6.61507e-07	7.30102e-06
ENSMUSG00000011306.7	ENSMUSG00000011306	Sugp1	2599.12	-0.672035	0.187708	-0.916502	0.359403	0.746652
ENSMUSG00000011427.16	ENSMUSG00000011427	Zfp790	287.172	-0.3879	0.33564	0	1	1
ENSMUSG00000032024.10	ENSMUSG00000032024	Clmp	38.5597	-3.37466	0.794767	-3.61699	0.000298051	0.00198369
ENSMUSG00000086003.7	ENSMUSG00000086003	B230206L02Rik	26.8598	-3.36982	0.620209	-4.62718	3.70683e-06	3.60178e-05
ENSMUSG00000011751.16	ENSMUSG00000011751	Sptbn4	8.0763	1.99366	1.00443	1.48707	0.136995	0.354556
ENSMUSG00000011752.7	ENSMUSG00000011752	Pgam1	29827.3	-0.227868	0.192683	0	1	1
ENSMUSG00000011831.16	ENSMUSG00000011831	Evi5	810.542	0.198301	0.516409	0	1	1
ENSMUSG00000011832.15	ENSMUSG00000011832	Evi5l	644.897	0.409933	0.181229	0	1	1
ENSMUSG00000011837.4	ENSMUSG00000011837	Snapc2	1153.58	-0.305175	0.217013	0	1	1
ENSMUSG00000011877.13	ENSMUSG00000011877	Git1	2888.28	0.233163	0.343305	0	1	1
ENSMUSG00000013643.13	ENSMUSG00000013643	Lypd8	17.9367	-3.35952	0.827153	-3.45706	0.000546101	0.00341967
ENSMUSG00000011958.17	ENSMUSG00000011958	Bnip2	4015.53	-0.0316552	0.259297	0	1	1
ENSMUSG00000011960.12	ENSMUSG00000011960	Ccnt1	1394.27	0.15223	0.433322	0	1	1
ENSMUSG00000012017.4	ENSMUSG00000012017	Scarf2	23.0941	2.36918	0.946329	1.97519	0.0482469	0.158474
ENSMUSG00000012076.8	ENSMUSG00000012076	Brms1l	519.379	0.202782	0.325945	0	1	1
ENSMUSG00000012114.17	ENSMUSG00000012114	Med15	3994.88	-0.457557	0.24366	0	1	1
ENSMUSG00000012117.13	ENSMUSG00000012117	Dhdds	1676.87	-0.198007	0.137231	0	1	1
ENSMUSG00000012123.17	ENSMUSG00000012123	Crybg2	874.92	1.00383	0.396306	1.27131	0.203618	0.479716
ENSMUSG00000012126.16	ENSMUSG00000012126	Ubxn11	51.4576	0.96179	0.513354	0.899554	0.368357	0.760439
ENSMUSG00000012187.13	ENSMUSG00000012187	Mogat1	11.7547	3.11019	1.63989	1.59169	0.111455	0.302148
ENSMUSG00000012296.16	ENSMUSG00000012296	Tjap1	1442.06	0.424825	0.261827	0	1	1
ENSMUSG00000012350.15	ENSMUSG00000012350	Ehf	2298.38	0.398013	0.382344	0	1	1
ENSMUSG00000074553.4	ENSMUSG00000074553	Eif1-ps1	134.667	-3.35758	0.340057	-8.40323	4.34381e-17	1.41402e-15
ENSMUSG00000012422.14	ENSMUSG00000012422	Tmem167	2522.47	-0.163699	0.238899	0	1	1
ENSMUSG00000048387.8	ENSMUSG00000048387	Osr1	61.5715	-3.35757	0.487896	-5.85692	4.71536e-09	6.81325e-08
ENSMUSG00000012429.9	ENSMUSG00000012429	Mplkip	762.942	-0.1282	0.216118	0	1	1
ENSMUSG00000012443.4	ENSMUSG00000012443	Kif11	689.814	-1.50194	0.40548	-2.471	0.0134735	0.0559399
ENSMUSG00000012483.4	ENSMUSG00000012483	Rpa3	477.796	0.127776	0.292993	0	1	1
ENSMUSG00000012519.14	ENSMUSG00000012519	Mlkl	721.63	-0.906066	0.190502	-2.13156	0.0330433	0.117559
ENSMUSG00000012535.14	ENSMUSG00000012535	Tnpo3	4082.41	-0.513251	0.300845	-0.0440463	0.964867	1
ENSMUSG00000012609.19	ENSMUSG00000012609	Ttll5	588.953	-0.387373	0.162193	0	1	1
ENSMUSG00000012640.16	ENSMUSG00000012640	Zfp715	303.765	0.0236569	0.406423	0	1	1
ENSMUSG00000012848.15	ENSMUSG00000012848	Rps5	52127.1	-0.0188082	0.208548	0	1	1
ENSMUSG00000012889.8	ENSMUSG00000012889	Podnl1	5.43747	-0.170739	1.12458	0	1	1
ENSMUSG00000013033.16	ENSMUSG00000013033	Adgrl1	1168.76	-0.648263	0.333487	-0.444584	0.65662	1
ENSMUSG00000013076.17	ENSMUSG00000013076	Amotl1	10555.3	0.403871	0.248133	0	1	1
ENSMUSG00000013089.15	ENSMUSG00000013089	Etv5	93.1155	0.469148	0.372636	0	1	1
ENSMUSG00000013091.5	ENSMUSG00000013091	Tmem190	3.01613	5.44649	2.65809	1.86092	0.0627556	0.19391
ENSMUSG00000013150.15	ENSMUSG00000013150	Gfod2	611.132	0.0979564	0.241333	0	1	1
ENSMUSG00000013155.10	ENSMUSG00000013155	Enkd1	427.22	-0.40348	0.254548	0	1	1
ENSMUSG00000013160.7	ENSMUSG00000013160	Atp6v0d1	4844.48	0.440492	0.256081	0	1	1
ENSMUSG00000013236.17	ENSMUSG00000013236	Ptprs	4159.59	0.0490413	0.390814	0	1	1
ENSMUSG00000013275.9	ENSMUSG00000013275	Slc41a1	1180.89	0.0801064	0.168231	0	1	1
ENSMUSG00000013367.5	ENSMUSG00000013367	Iglon5	23.7006	1.7433	1.005	1.23711	0.216046	0.502416
ENSMUSG00000029189.10	ENSMUSG00000029189	Sel1l3	98.7279	-3.33665	0.460206	-6.16387	7.09874e-10	1.13444e-08
ENSMUSG00000013419.7	ENSMUSG00000013419	Zfp651	308.593	-0.250494	0.280815	0	1	1
ENSMUSG00000025608.9	ENSMUSG00000025608	Podxl	87.3993	-3.33433	0.462309	-6.1308	8.74371e-10	1.38936e-08
ENSMUSG00000090101.1	ENSMUSG00000090101	Snhg9	17.7637	-3.31814	0.999904	-2.81841	0.00482624	0.0234746
ENSMUSG00000013495.15	ENSMUSG00000013495	Tmem175	461.061	0.617978	0.247342	0.476985	0.633373	1
ENSMUSG00000013523.13	ENSMUSG00000013523	Bcas1	2.8611	1.94019	2.53338	0.568487	0.569704	1
ENSMUSG00000013539.14	ENSMUSG00000013539	Tango2	428.534	0.33266	0.222074	0	1	1
ENSMUSG00000013593.12	ENSMUSG00000013593	Ndufs2	8689.44	0.131832	0.195968	0	1	1
ENSMUSG00000013622.15	ENSMUSG00000013622	Atraid	1256.45	-0.766851	0.240253	-1.11071	0.266693	0.590841
ENSMUSG00000033350.7	ENSMUSG00000033350	Chst2	284.917	-3.31056	0.304144	-9.2409	2.44444e-20	9.8555e-19
ENSMUSG00000000579.14	ENSMUSG00000000579	Dynlt1c	133.117	-3.30501	0.435698	-6.43796	1.21094e-10	2.12384e-09
ENSMUSG00000013646.17	ENSMUSG00000013646	Sh3bp5l	2613.63	0.626377	0.263272	0.480026	0.631209	1
ENSMUSG00000013662.6	ENSMUSG00000013662	Atad1	3128.59	-0.476614	0.342246	0	1	1
ENSMUSG00000013663.7	ENSMUSG00000013663	Pten	3018.37	0.198472	0.411836	0	1	1
ENSMUSG00000013698.12	ENSMUSG00000013698	Pea15a	2733.69	-0.609679	0.209769	-0.522856	0.601075	1
ENSMUSG00000013701.13	ENSMUSG00000013701	Timm23	3155.81	-0.655706	0.18463	-0.84334	0.399038	0.806658
ENSMUSG00000013736.16	ENSMUSG00000013736	Trnt1	1610.07	-0.48575	0.330469	0	1	1
ENSMUSG00000021556.12	ENSMUSG00000021556	Golm1	190.761	-3.30193	0.449295	-6.23628	4.48111e-10	7.3078e-09
ENSMUSG00000013787.15	ENSMUSG00000013787	Ehmt2	7947.7	-0.311974	0.241308	0	1	1
ENSMUSG00000013822.7	ENSMUSG00000013822	Elof1	1969.3	0.483252	0.238597	0	1	1
ENSMUSG00000013833.15	ENSMUSG00000013833	Med16	1708.6	-0.518646	0.196893	-0.0947026	0.924551	1
ENSMUSG00000013846.10	ENSMUSG00000013846	St3gal1	317.211	-0.262881	0.300386	0	1	1
ENSMUSG00000013858.14	ENSMUSG00000013858	Tmem259	4568.91	0.83622	0.270916	1.24105	0.214587	0.499888
ENSMUSG00000013878.18	ENSMUSG00000013878	Rnf170	579.576	-0.112751	0.437583	0	1	1
ENSMUSG00000013921.15	ENSMUSG00000013921	Clip3	10.6371	1.56706	1.01048	1.05599	0.290974	0.634176
ENSMUSG00000013973.12	ENSMUSG00000013973	Dedd	1611.8	-0.706581	0.140102	-1.4745	0.140348	0.360832
ENSMUSG00000013997.10	ENSMUSG00000013997	Nit1	1718.26	-0.00214996	0.176093	0	1	1
ENSMUSG00000014039.18	ENSMUSG00000014039	Prdm15	635.051	0.0466516	0.292986	0	1	1
ENSMUSG00000014074.17	ENSMUSG00000014074	Rnf168	1323.99	-1.11849	0.343883	-1.79856	0.0720882	0.216588
ENSMUSG00000014075.15	ENSMUSG00000014075	Tctex1d2	159.333	-0.00265634	0.317949	0	1	1
ENSMUSG00000014077.13	ENSMUSG00000014077	Chp1	4275.15	0.2444	0.176427	0	1	1
ENSMUSG00000064360.1	ENSMUSG00000064360	mt-Nd3	14240.1	-3.29444	0.242346	-11.5308	9.22884e-31	6.68471e-29
ENSMUSG00000014158.12	ENSMUSG00000014158	Trpv4	792.017	-0.413206	0.284465	0	1	1
ENSMUSG00000015709.9	ENSMUSG00000015709	Arnt2	18.4573	-3.29347	0.874237	-3.19532	0.00139674	0.00792214
ENSMUSG00000014195.15	ENSMUSG00000014195	Dnajc7	4068.35	-0.738811	0.153121	-1.55962	0.11885	0.317617
ENSMUSG00000014226.10	ENSMUSG00000014226	Cacybp	5056.92	-0.693811	0.262577	-0.738112	0.460447	0.89594
ENSMUSG00000014232.14	ENSMUSG00000014232	Cluap1	460.696	-0.573602	0.243693	-0.302029	0.76263	1
ENSMUSG00000014243.5	ENSMUSG00000014243	Zswim7	97.3918	0.117918	0.323142	0	1	1
ENSMUSG00000014245.8	ENSMUSG00000014245	Pigl	130.401	0.109451	0.328512	0	1	1
ENSMUSG00000014294.4	ENSMUSG00000014294	Ndufa2	2731.12	-0.0390353	0.263617	0	1	1
ENSMUSG00000064232.2	ENSMUSG00000064232	Gm5414	144.782	-3.29142	0.42478	-6.57146	4.98245e-11	9.06157e-10
ENSMUSG00000014303.13	ENSMUSG00000014303	Glis2	307.399	0.290915	0.35363	0	1	1
ENSMUSG00000014313.15	ENSMUSG00000014313	Cox6c	4771.08	-0.175772	0.220201	0	1	1
ENSMUSG00000046711.16	ENSMUSG00000046711	Hmga1	8724.71	-3.29112	0.217361	-12.8409	9.66959e-38	9.51715e-36
ENSMUSG00000014349.7	ENSMUSG00000014349	Ube2z	9150.98	-0.148001	0.160933	0	1	1
ENSMUSG00000014353.15	ENSMUSG00000014353	Tmem87b	1337.55	-0.300242	0.332723	0	1	1
ENSMUSG00000014355.10	ENSMUSG00000014355	Anapc1	4957.99	-0.293285	0.333998	0	1	1
ENSMUSG00000014361.5	ENSMUSG00000014361	Mertk	8.35516	0.979653	1.45072	0.330631	0.740923	1
ENSMUSG00000014402.15	ENSMUSG00000014402	Tsg101	4835.05	-0.52824	0.178653	-0.158071	0.874401	1
ENSMUSG00000014418.16	ENSMUSG00000014418	Hps5	624.488	0.273725	0.268952	0	1	1
ENSMUSG00000014426.9	ENSMUSG00000014426	Map3k4	1384.81	-0.00846503	0.239271	0	1	1
ENSMUSG00000014444.17	ENSMUSG00000014444	Piezo1	5604.48	0.613768	0.420467	0.270575	0.786718	1
ENSMUSG00000014470.4	ENSMUSG00000014470	Rnf166	1181.26	0.0762084	0.253613	0	1	1
ENSMUSG00000014496.8	ENSMUSG00000014496	Ankrd28	276.907	1.33454	0.487991	1.71015	0.0872386	0.251341
ENSMUSG00000014498.9	ENSMUSG00000014498	Ankrd52	4702.24	-0.938588	0.378099	-1.15998	0.246056	0.556202
ENSMUSG00000030031.14	ENSMUSG00000030031	Kbtbd8	220.516	-3.2895	0.461985	-6.03808	1.55962e-09	2.38752e-08
ENSMUSG00000014504.16	ENSMUSG00000014504	Srp19	1320.54	-0.373328	0.161421	0	1	1
ENSMUSG00000098274.7	ENSMUSG00000098274	Rpl24	23116.9	-3.28837	0.197186	-14.1408	2.12938e-45	3.153e-43
ENSMUSG00000014550.14	ENSMUSG00000014550	Rbsn	1506.65	-0.676065	0.271399	-0.648732	0.516512	0.975009
ENSMUSG00000014551.8	ENSMUSG00000014551	Mrps25	1115.73	-0.0242455	0.170028	0	1	1
ENSMUSG00000014554.13	ENSMUSG00000014554	Dguok	592.018	-0.114313	0.173944	0	1	1
ENSMUSG00000021464.14	ENSMUSG00000021464	Ror2	54.9377	-3.27446	0.516605	-5.37056	7.84914e-08	9.70671e-07
ENSMUSG00000014599.10	ENSMUSG00000014599	Csf1	349.633	0.257772	0.363174	0	1	1
ENSMUSG00000014601.13	ENSMUSG00000014601	Strip1	2187.98	-0.125786	0.190131	0	1	1
ENSMUSG00000014606.14	ENSMUSG00000014606	Slc25a11	2195.87	0.425147	0.237752	0	1	1
ENSMUSG00000014633.15	ENSMUSG00000014633	Cmc2	338.442	-0.469314	0.220916	0	1	1
ENSMUSG00000014668.15	ENSMUSG00000014668	Chfr	1821.9	0.481793	0.166568	0	1	1
ENSMUSG00000014704.10	ENSMUSG00000014704	Hoxa2	62.296	-0.21774	0.486055	0	1	1
ENSMUSG00000014748.13	ENSMUSG00000014748	Tex261	3579.28	-0.825141	0.2013	-1.6152	0.106267	0.291246
ENSMUSG00000014763.8	ENSMUSG00000014763	Fam120b	1275.66	0.344384	0.229617	0	1	1
ENSMUSG00000014767.17	ENSMUSG00000014767	Tbp	914.929	-0.544394	0.195013	-0.227647	0.819921	1
ENSMUSG00000014769.10	ENSMUSG00000014769	Psmb1	9273.95	-0.0100951	0.18597	0	1	1
ENSMUSG00000014771.13	ENSMUSG00000014771	Pdcd2	935.551	-0.671932	0.202933	-0.847236	0.396863	0.803232
ENSMUSG00000014773.13	ENSMUSG00000014773	Dll1	3442.94	-0.186971	0.333689	0	1	1
ENSMUSG00000045954.7	ENSMUSG00000045954	Cavin2	176.333	-3.26944	0.613267	-4.51587	6.30564e-06	5.91401e-05
ENSMUSG00000014778.10	ENSMUSG00000014778	Fhod1	255.304	-0.236345	0.412559	0	1	1
ENSMUSG00000014782.16	ENSMUSG00000014782	Plekhg4	19.1263	-2.0768	0.732747	-2.1519	0.031405	0.112761
ENSMUSG00000014786.8	ENSMUSG00000014786	Slc9a5	190.073	-0.452254	0.471838	0	1	1
ENSMUSG00000014791.10	ENSMUSG00000014791	Elmo3	1425.05	-0.132325	0.150674	0	1	1
ENSMUSG00000014813.9	ENSMUSG00000014813	Stc1	14.225	1.72621	1.01766	1.20493	0.22823	0.524048
ENSMUSG00000014837.15	ENSMUSG00000014837	4931428F04Rik	177.394	-1.248	0.342868	-2.18159	0.0291399	0.106016
ENSMUSG00000014846.12	ENSMUSG00000014846	Tppp3	33.9165	0.941569	0.46683	0.945889	0.344205	0.722343
ENSMUSG00000014850.15	ENSMUSG00000014850	Msh3	224.7	0.00827263	0.315372	0	1	1
ENSMUSG00000014856.12	ENSMUSG00000014856	Tmem208	1344.2	-0.0208551	0.214087	0	1	1
ENSMUSG00000014859.9	ENSMUSG00000014859	E2f4	3202.88	0.0973094	0.190056	0	1	1
ENSMUSG00000014867.9	ENSMUSG00000014867	Surf4	10684.9	-0.445544	0.134508	0	1	1
ENSMUSG00000042734.6	ENSMUSG00000042734	Ttc9	1672.75	-3.26821	0.174809	-15.8356	1.76677e-56	3.47783e-54
ENSMUSG00000014905.4	ENSMUSG00000014905	Dnajb9	755.088	1.151	0.337599	1.92833	0.0538137	0.172526
ENSMUSG00000014907.10	ENSMUSG00000014907	Naf1	951.68	0.556005	0.368882	0.151824	0.879326	1
ENSMUSG00000014932.15	ENSMUSG00000014932	Yes1	1304.23	0.0759956	0.454213	0	1	1
ENSMUSG00000014956.15	ENSMUSG00000014956	Ppp1cb	11828.4	0.419584	0.338911	0	1	1
ENSMUSG00000014959.12	ENSMUSG00000014959	Gorasp2	6743.91	-0.711698	0.1116	-1.89693	0.0578372	0.18226
ENSMUSG00000014980.14	ENSMUSG00000014980	Tsen15	669.134	-0.610961	0.208708	-0.531658	0.594963	1
ENSMUSG00000015002.18	ENSMUSG00000015002	Efr3a	2117.75	-0.0405247	0.406008	0	1	1
ENSMUSG00000015013.9	ENSMUSG00000015013	Trappc2l	776.85	0.141313	0.290057	0	1	1
ENSMUSG00000015016.8	ENSMUSG00000015016	Acsf3	648.249	-0.309453	0.313749	0	1	1
ENSMUSG00000015023.7	ENSMUSG00000015023	Ddx19a	2896.03	-0.765817	0.115659	-2.29828	0.0215458	0.0826465
ENSMUSG00000015027.11	ENSMUSG00000015027	Galns	120.581	-0.604497	0.369718	-0.28264	0.777453	1
ENSMUSG00000015083.11	ENSMUSG00000015083	C8g	7.16993	1.98725	1.17345	1.26742	0.205006	0.482376
ENSMUSG00000015085.8	ENSMUSG00000015085	Entpd2	105.493	0.84492	0.395442	0.87224	0.383078	0.782907
ENSMUSG00000015087.14	ENSMUSG00000015087	Rabl6	5531.54	-0.502641	0.186768	-0.0141409	0.988718	1
ENSMUSG00000015090.13	ENSMUSG00000015090	Ptgds	13.5506	3.29573	1.91012	1.46364	0.143293	0.366882
ENSMUSG00000015092.9	ENSMUSG00000015092	Edf1	6356.91	-0.164857	0.244243	0	1	1
ENSMUSG00000097028.2	ENSMUSG00000097028	Ptgs2os	36.3859	-3.26561	0.779012	-3.55015	0.000385014	0.00250177
ENSMUSG00000015094.16	ENSMUSG00000015094	Npdc1	2017.78	0.367015	0.303471	0	1	1
ENSMUSG00000015095.12	ENSMUSG00000015095	Fbxw5	1953.57	-0.28283	0.250279	0	1	1
ENSMUSG00000015112.15	ENSMUSG00000015112	Slc25a13	721.425	0.0665658	0.176013	0	1	1
ENSMUSG00000037370.13	ENSMUSG00000037370	Enpp1	168.723	-3.25744	0.40334	-6.83653	8.11327e-12	1.62382e-10
ENSMUSG00000015126.9	ENSMUSG00000015126	Tsr3	1129.79	-0.331518	0.234611	0	1	1
ENSMUSG00000015127.14	ENSMUSG00000015127	Unkl	482.923	0.636057	0.26817	0.507353	0.611907	1
ENSMUSG00000015133.17	ENSMUSG00000015133	Lrrk1	2595.21	-0.0982142	0.308716	0	1	1
ENSMUSG00000015134.15	ENSMUSG00000015134	Aldh1a3	908.897	-0.577694	0.716934	-0.10837	0.913702	1
ENSMUSG00000015143.15	ENSMUSG00000015143	Actn1	50920.3	-0.0289023	0.195491	0	1	1
ENSMUSG00000015149.14	ENSMUSG00000015149	Sirt2	3661.15	-0.347106	0.233921	0	1	1
ENSMUSG00000015165.16	ENSMUSG00000015165	Hnrnpl	8799.46	0.213097	0.141739	0	1	1
ENSMUSG00000029608.10	ENSMUSG00000029608	Rph3a	15.9627	-3.25322	0.997745	-2.75945	0.00578995	0.0273855
ENSMUSG00000015189.12	ENSMUSG00000015189	Casd1	354.043	0.224931	0.399771	0	1	1
ENSMUSG00000015202.13	ENSMUSG00000015202	Magi1	980.377	0.532896	0.299911	0.109687	0.912658	1
ENSMUSG00000015214.14	ENSMUSG00000015214	Mtmr1	760.576	0.373729	0.28971	0	1	1
ENSMUSG00000074183.3	ENSMUSG00000074183	Gsta1	241.894	-3.24585	0.487392	-5.63375	1.76334e-08	2.36601e-07
ENSMUSG00000021298.8	ENSMUSG00000021298	Gpr132	18.2679	-3.22199	0.911414	-2.98655	0.00282141	0.0146594
ENSMUSG00000015224.10	ENSMUSG00000015224	Cyp2j9	56.1598	0.635695	0.458205	0.296145	0.76712	1
ENSMUSG00000042759.12	ENSMUSG00000042759	Apobr	182.343	-3.21747	0.40982	-6.63089	3.3367e-11	6.22405e-10
ENSMUSG00000015247.10	ENSMUSG00000015247	Nipsnap3b	359.571	0.556273	0.185432	0.303471	0.761531	1
ENSMUSG00000015289.4	ENSMUSG00000015289	Lage3	1353.7	-0.35857	0.255642	0	1	1
ENSMUSG00000015290.15	ENSMUSG00000015290	Ubl4a	2830.88	-0.15766	0.132949	0	1	1
ENSMUSG00000015291.10	ENSMUSG00000015291	Gdi1	3277.95	0.53024	0.264843	0.114179	0.909096	1
ENSMUSG00000083022.1	ENSMUSG00000083022	Rps15a-ps6	146.624	-3.21077	0.333406	-8.13053	4.27404e-16	1.27702e-14
ENSMUSG00000015312.9	ENSMUSG00000015312	Gadd45b	3367.29	0.656136	0.268938	0.580564	0.561534	1
ENSMUSG00000015335.16	ENSMUSG00000015335	Zdhhc12	455.35	0.370073	0.288575	0	1	1
ENSMUSG00000015337.5	ENSMUSG00000015337	Endog	272.83	0.0973289	0.295196	0	1	1
ENSMUSG00000015341.17	ENSMUSG00000015341	Golga7	3912.93	0.516758	0.16624	0.100808	0.919703	1
ENSMUSG00000015342.6	ENSMUSG00000015342	Xk	47.0228	1.56384	0.591063	1.79988	0.0718795	0.216039
ENSMUSG00000074272.10	ENSMUSG00000074272	Ceacam1	234.287	-3.20807	0.79681	-3.39864	0.000677211	0.00417044
ENSMUSG00000015357.10	ENSMUSG00000015357	Clpx	1335.72	0.0469181	0.346118	0	1	1
ENSMUSG00000015363.13	ENSMUSG00000015363	Trabd	2953.08	0.135358	0.279744	0	1	1
ENSMUSG00000015377.10	ENSMUSG00000015377	Dennd6b	220.903	1.20962	0.52059	1.36311	0.172847	0.421954
ENSMUSG00000114196.1	ENSMUSG00000114196	Gm47547	25.8765	-3.20411	0.743743	-3.63581	0.000277108	0.00185463
ENSMUSG00000015451.16	ENSMUSG00000015451	C4a	32.0659	1.28642	0.722142	1.089	0.276152	0.60821
ENSMUSG00000015452.14	ENSMUSG00000015452	Ager	29.2886	1.03976	0.663919	0.812988	0.416225	0.833745
ENSMUSG00000015461.15	ENSMUSG00000015461	Atf6b	2050.3	0.365368	0.263921	0	1	1
ENSMUSG00000015467.14	ENSMUSG00000015467	Egfl8	11.7459	0.47883	0.855918	0	1	1
ENSMUSG00000015468.14	ENSMUSG00000015468	Notch4	8.28938	-0.491801	1.24899	0	1	1
ENSMUSG00000015474.16	ENSMUSG00000015474	Ppt2	330.509	0.398842	0.259291	0	1	1
ENSMUSG00000015478.13	ENSMUSG00000015478	Rnf5	1136.88	-0.20024	0.284903	0	1	1
ENSMUSG00000015488.14	ENSMUSG00000015488	Cacfd1	1645.89	-0.378543	0.18074	0	1	1
ENSMUSG00000015501.10	ENSMUSG00000015501	Hivep2	1239.52	0.494659	0.490918	0	1	1
ENSMUSG00000015522.18	ENSMUSG00000015522	Arnt	1566.02	0.542319	0.266599	0.158736	0.873877	1
ENSMUSG00000069755.5	ENSMUSG00000069755	Zfp125	241.281	-3.19735	0.42452	-6.35388	2.09956e-10	3.57373e-09
ENSMUSG00000015536.14	ENSMUSG00000015536	Mocs2	778.009	0.192518	0.171843	0	1	1
ENSMUSG00000015542.17	ENSMUSG00000015542	Nat9	774.931	-0.0464495	0.230381	0	1	1
ENSMUSG00000015568.16	ENSMUSG00000015568	Lpl	1055.04	-0.919803	0.405186	-1.03607	0.300168	0.649225
ENSMUSG00000015575.15	ENSMUSG00000015575	Atp6v0e	5700.23	0.366466	0.251729	0	1	1
ENSMUSG00000015597.17	ENSMUSG00000015597	Zfp318	323.713	0.489759	0.582107	0	1	1
ENSMUSG00000015605.6	ENSMUSG00000015605	Srf	3952.46	-0.250417	0.188834	0	1	1
ENSMUSG00000063873.10	ENSMUSG00000063873	Slc24a3	894.39	-3.18399	0.218175	-12.302	8.83622e-35	7.62101e-33
ENSMUSG00000015647.9	ENSMUSG00000015647	Lama5	5459.79	0.612648	0.453813	0.248226	0.80396	1
ENSMUSG00000048327.6	ENSMUSG00000048327	Ckap2l	2432.62	-3.18375	0.195062	-13.7585	4.52917e-43	5.82939e-41
ENSMUSG00000015653.13	ENSMUSG00000015653	Steap2	757.047	0.70632	0.431545	0.478097	0.632581	1
ENSMUSG00000048164.9	ENSMUSG00000048164	Gm7204	34.9911	-3.15903	0.700585	-3.79544	0.000147383	0.00104581
ENSMUSG00000015659.12	ENSMUSG00000015659	Serac1	105.313	0.0215744	0.51754	0	1	1
ENSMUSG00000015668.13	ENSMUSG00000015668	Pdzd11	2726.95	-0.835202	0.166522	-2.01295	0.0441194	0.147818
ENSMUSG00000015671.11	ENSMUSG00000015671	Psma2	6628.38	0.0452979	0.165828	0	1	1
ENSMUSG00000015672.4	ENSMUSG00000015672	Mrpl32	1242.16	-0.307435	0.129605	0	1	1
ENSMUSG00000015697.14	ENSMUSG00000015697	Setdb1	1462.43	-0.0148882	0.229111	0	1	1
ENSMUSG00000047061.6	ENSMUSG00000047061	Gm9817	97.4143	-3.1514	0.642077	-4.12941	3.63701e-05	0.000293725
ENSMUSG00000021867.16	ENSMUSG00000021867	Tmem254b	728.83	-3.14731	0.221907	-11.9298	8.27421e-33	6.49972e-31
ENSMUSG00000015711.8	ENSMUSG00000015711	Prune1	1354.2	0.230112	0.174603	0	1	1
ENSMUSG00000015714.11	ENSMUSG00000015714	Cers2	1723.58	-0.798748	0.149062	-2.00419	0.0450497	0.150378
ENSMUSG00000015733.13	ENSMUSG00000015733	Capza2	5598.12	0.273752	0.390337	0	1	1
ENSMUSG00000015745.9	ENSMUSG00000015745	Plekho1	148.231	1.1203	0.319732	1.94008	0.0523702	0.169031
ENSMUSG00000015747.5	ENSMUSG00000015747	Vps45	587.114	0.122719	0.14492	0	1	1
ENSMUSG00000100794.1	ENSMUSG00000100794	Gm29667	50.7383	-3.14019	0.553372	-4.77109	1.83234e-06	1.87286e-05
ENSMUSG00000015749.12	ENSMUSG00000015749	Anp32e	1618.49	0.0428942	0.279359	0	1	1
ENSMUSG00000015750.15	ENSMUSG00000015750	Aph1a	4146.84	0.446487	0.215631	0	1	1
ENSMUSG00000015755.16	ENSMUSG00000015755	Tab2	3066.17	0.242925	0.326427	0	1	1
ENSMUSG00000015757.10	ENSMUSG00000015757	Ppil4	1145.41	-0.0424974	0.428678	0	1	1
ENSMUSG00000015759.11	ENSMUSG00000015759	Cnih1	2204.53	0.257541	0.130857	0	1	1
ENSMUSG00000015766.14	ENSMUSG00000015766	Eps8	501.857	-0.963503	0.268896	-1.72372	0.084758	0.245911
ENSMUSG00000015776.12	ENSMUSG00000015776	Med22	3591.79	-0.789228	0.21733	-1.33082	0.183247	0.441481
ENSMUSG00000015790.16	ENSMUSG00000015790	Surf1	1240.74	0.0929631	0.221631	0	1	1
ENSMUSG00000015804.14	ENSMUSG00000015804	Med28	1737.65	0.377013	0.190245	0	1	1
ENSMUSG00000042793.13	ENSMUSG00000042793	Lgr6	20.8888	-3.13321	0.822413	-3.20181	0.00136565	0.00776951
ENSMUSG00000015812.8	ENSMUSG00000015812	Gnrh1	4.62447	4.2198	1.82578	2.03738	0.041612	0.141168
ENSMUSG00000015837.15	ENSMUSG00000015837	Sqstm1	13136.7	-0.464272	0.250875	0	1	1
ENSMUSG00000015839.6	ENSMUSG00000015839	Nfe2l2	6848.71	-0.717133	0.256591	-0.846223	0.397428	0.804083
ENSMUSG00000015846.15	ENSMUSG00000015846	Rxra	8132.92	-0.339189	0.187071	0	1	1
ENSMUSG00000015850.11	ENSMUSG00000015850	Adamtsl4	1261.94	0.280192	0.544848	0	1	1
ENSMUSG00000015869.16	ENSMUSG00000015869	Prpsap1	2575.63	-0.669977	0.145152	-1.17102	0.241589	0.548397
ENSMUSG00000095199.8	ENSMUSG00000095199	Zfp967	73.8631	-3.13193	0.721482	-3.64795	0.000264343	0.0017763
ENSMUSG00000015882.18	ENSMUSG00000015882	Lcorl	353.247	0.345774	0.582643	0	1	1
ENSMUSG00000015889.8	ENSMUSG00000015889	Lta4h	3090.05	-0.15858	0.130189	0	1	1
ENSMUSG00000015932.8	ENSMUSG00000015932	Dstn	46250.9	-0.444983	0.17327	0	1	1
ENSMUSG00000028655.11	ENSMUSG00000028655	Mfsd2a	367.736	-3.1288	0.373987	-7.02912	2.0784e-12	4.43004e-11
ENSMUSG00000015942.9	ENSMUSG00000015942	Gtf2ird2	381.136	-0.333163	0.196192	0	1	1
ENSMUSG00000015943.11	ENSMUSG00000015943	Bola1	605.04	0.0608965	0.253184	0	1	1
ENSMUSG00000015944.9	ENSMUSG00000015944	Gatsl2	662.963	0.465621	0.26278	0	1	1
ENSMUSG00000098178.1	ENSMUSG00000098178	Gm42418	221449	-3.12876	0.578537	-4.5438	5.52503e-06	5.22877e-05
ENSMUSG00000015961.8	ENSMUSG00000015961	Adss	3544.16	-0.207467	0.26536	0	1	1
ENSMUSG00000082423.1	ENSMUSG00000082423	Gm15148	714.376	14.1087	1.05226	12.9328	2.93926e-38	2.99876e-36
ENSMUSG00000057933.10	ENSMUSG00000057933	Gsta2	35.4239	-3.12331	0.759295	-3.45493	0.000550446	0.0034443
ENSMUSG00000032549.7	ENSMUSG00000032549	Rab6b	280.961	-3.11512	0.302122	-8.65584	4.89315e-18	1.72362e-16
ENSMUSG00000015971.5	ENSMUSG00000015971	Actr8	691.103	0.0507667	0.159488	0	1	1
ENSMUSG00000045689.3	ENSMUSG00000045689	Pcdhb4	23.2773	-3.11244	0.714196	-3.65788	0.000254308	0.00171645
ENSMUSG00000015994.10	ENSMUSG00000015994	Fnta	2553.55	-0.575294	0.141376	-0.532579	0.594325	1
ENSMUSG00000016018.4	ENSMUSG00000016018	Skiv2l2	2722.63	-0.816619	0.296648	-1.06732	0.285825	0.625073
ENSMUSG00000016028.10	ENSMUSG00000016028	Celsr1	4398.3	-0.858149	0.353597	-1.01287	0.31112	0.667736
ENSMUSG00000016128.14	ENSMUSG00000016128	Stard13	870.782	-0.0128175	0.350746	0	1	1
ENSMUSG00000117251.1	ENSMUSG00000117251	ENSMUSG00000117251	22.3084	-3.09551	0.767309	-3.38261	0.000718003	0.00439738
ENSMUSG00000042073.15	ENSMUSG00000042073	Abhd14b	420.946	-3.07834	0.328954	-7.838	4.57776e-15	1.26394e-13
ENSMUSG00000016206.6	ENSMUSG00000016206	H2-M3	44.4186	1.03877	0.526216	1.02386	0.305903	0.659245
ENSMUSG00000016239.11	ENSMUSG00000016239	Lonrf3	6.29725	-0.154126	1.027	0	1	1
ENSMUSG00000016252.7	ENSMUSG00000016252	Atp5e	4188.08	-0.140627	0.230368	0	1	1
ENSMUSG00000052942.13	ENSMUSG00000052942	Glis3	117.189	-3.07434	0.401737	-6.408	1.47437e-10	2.55903e-09
ENSMUSG00000058883.16	ENSMUSG00000058883	Zfp708	68.0592	-3.07408	0.805406	-3.196	0.00139349	0.00790637
ENSMUSG00000085569.1	ENSMUSG00000085569	Gm12602	119.361	-3.07361	0.37353	-6.88997	5.58032e-12	1.14564e-10
ENSMUSG00000016262.14	ENSMUSG00000016262	Sertad4	660.859	-0.107512	0.287206	0	1	1
ENSMUSG00000016308.12	ENSMUSG00000016308	Ube2a	1704.98	0.0891446	0.118072	0	1	1
ENSMUSG00000095478.2	ENSMUSG00000095478	Gm9824	21.0428	-3.07236	0.766529	-3.35585	0.000791218	0.00479315
ENSMUSG00000016344.14	ENSMUSG00000016344	Ppdpf	3376.67	-0.939061	0.181976	-2.41275	0.0158329	0.0637978
ENSMUSG00000082662.1	ENSMUSG00000082662	Gm15516	683.982	14.0452	1.05019	12.8979	4.62485e-38	4.68988e-36
ENSMUSG00000016356.18	ENSMUSG00000016356	Col20a1	166.524	1.22023	0.448946	1.60427	0.108654	0.29667
ENSMUSG00000016382.15	ENSMUSG00000016382	Pls3	19309.1	-0.014064	0.264993	0	1	1
ENSMUSG00000016386.15	ENSMUSG00000016386	Mpped2	7.00383	-3.03756	1.72151	-1.47403	0.140474	0.361101
ENSMUSG00000016409.4	ENSMUSG00000016409	Nkap	483.002	0.448307	0.449138	0	1	1
ENSMUSG00000016427.7	ENSMUSG00000016427	Ndufa1	1248.63	-0.204334	0.234897	0	1	1
ENSMUSG00000116358.1	ENSMUSG00000116358	AC161165	658.97	13.9922	1.05364	12.8054	1.52981e-37	1.49689e-35
ENSMUSG00000016477.18	ENSMUSG00000016477	E2f3	707.137	0.142036	0.228193	0	1	1
ENSMUSG00000016481.15	ENSMUSG00000016481	Cr1l	1848.75	-0.497136	0.169088	0	1	1
ENSMUSG00000016487.15	ENSMUSG00000016487	Ppfibp1	3320.25	0.214299	0.401753	0	1	1
ENSMUSG00000016493.13	ENSMUSG00000016493	Cd46	18.7055	1.12856	1.18034	0.532528	0.59436	1
ENSMUSG00000016494.9	ENSMUSG00000016494	Cd34	3.58227	3.04489	1.81899	1.39906	0.161794	0.402156
ENSMUSG00000016495.12	ENSMUSG00000016495	Plgrkt	777.841	-0.431007	0.206887	0	1	1
ENSMUSG00000016496.7	ENSMUSG00000016496	Cd274	30.5937	1.21473	0.664964	1.07484	0.282447	0.61971
ENSMUSG00000016503.17	ENSMUSG00000016503	Gtf3a	1582.7	0.142221	0.191498	0	1	1
ENSMUSG00000016510.11	ENSMUSG00000016510	Mtif3	891.081	-0.722362	0.160543	-1.38507	0.166032	0.409561
ENSMUSG00000016520.7	ENSMUSG00000016520	Lnx2	1002.27	-0.762629	0.262547	-1.00031	0.317161	0.677917
ENSMUSG00000016524.12	ENSMUSG00000016524	Il19	3.65085	-1.12601	1.90236	-0.329069	0.742104	1
ENSMUSG00000084131.1	ENSMUSG00000084131	Rpl3-ps2	162.991	-3.02697	0.372647	-6.78113	1.1924e-11	2.34168e-10
ENSMUSG00000016528.10	ENSMUSG00000016528	Mapkapk2	7828.64	0.0297333	0.183223	0	1	1
ENSMUSG00000016529.5	ENSMUSG00000016529	Il10	5.39566	2.42072	1.5199	1.26372	0.20633	0.484876
ENSMUSG00000016534.15	ENSMUSG00000016534	Lamp2	7580.31	0.235581	0.284412	0	1	1
ENSMUSG00000016541.10	ENSMUSG00000016541	Atxn10	7777.47	-0.426252	0.123838	0	1	1
ENSMUSG00000016552.13	ENSMUSG00000016552	Foxred2	46.9106	0.00795688	0.503986	0	1	1
ENSMUSG00000017754.13	ENSMUSG00000017754	Pltp	1297.42	-3.02641	0.353522	-7.1464	8.90834e-13	1.97423e-11
ENSMUSG00000016559.14	ENSMUSG00000016559	H3f3b	27999	-0.126729	0.128348	0	1	1
ENSMUSG00000016619.10	ENSMUSG00000016619	Nup50	3571.27	-0.622648	0.107365	-1.14235	0.253309	0.567994
ENSMUSG00000016624.15	ENSMUSG00000016624	Phf21b	23.0789	1.28628	0.838587	0.937626	0.348437	0.728846
ENSMUSG00000016637.7	ENSMUSG00000016637	Ift27	379.358	0.422607	0.239228	0	1	1
ENSMUSG00000016664.16	ENSMUSG00000016664	Pacsin2	3484.55	-0.181773	0.180445	0	1	1
ENSMUSG00000017499.15	ENSMUSG00000017499	Cdc6	421.613	-3.0264	0.24338	-10.3805	3.04286e-25	1.61629e-23
ENSMUSG00000016757.11	ENSMUSG00000016757	Ttll12	6872.02	-0.285265	0.254312	0	1	1
ENSMUSG00000016763.15	ENSMUSG00000016763	Scube1	24.4525	-1.44823	0.771665	-1.22881	0.219142	0.508274
ENSMUSG00000016831.12	ENSMUSG00000016831	Tox4	2022.19	0.391238	0.118199	0	1	1
ENSMUSG00000016833.14	ENSMUSG00000016833	Mrps18c	873.233	-0.106308	0.233826	0	1	1
ENSMUSG00000047842.7	ENSMUSG00000047842	Diras2	27.7261	-3.01842	0.738975	-3.408	0.00065442	0.0040405
ENSMUSG00000016921.14	ENSMUSG00000016921	Srsf6	9098.86	-0.219539	0.15612	0	1	1
ENSMUSG00000016933.17	ENSMUSG00000016933	Plcg1	3997.69	-0.639754	0.201412	-0.693871	0.487763	0.933781
ENSMUSG00000016940.18	ENSMUSG00000016940	Kctd2	954.711	-0.603111	0.210119	-0.490725	0.623621	1
ENSMUSG00000016946.6	ENSMUSG00000016946	Kctd5	4043.3	-0.574899	0.160158	-0.467658	0.640029	1
ENSMUSG00000016984.7	ENSMUSG00000016984	Etaa1	295.64	-0.872273	0.500251	-0.744172	0.456772	0.890348
ENSMUSG00000017002.14	ENSMUSG00000017002	Slpi	3921.28	1.06721	0.511442	1.10904	0.267414	0.59224
ENSMUSG00000017009.3	ENSMUSG00000017009	Sdc4	9798.81	0.555117	0.189288	0.291179	0.770915	1
ENSMUSG00000017057.9	ENSMUSG00000017057	Il13ra1	707.157	1.14302	0.364882	1.76226	0.0780258	0.229887
ENSMUSG00000017119.19	ENSMUSG00000017119	Nbr1	3230.17	0.84701	0.252361	1.37505	0.169115	0.41478
ENSMUSG00000017132.17	ENSMUSG00000017132	Cyth1	1557.75	0.292805	0.227825	0	1	1
ENSMUSG00000017144.8	ENSMUSG00000017144	Rnd3	6169.74	0.287369	0.328639	0	1	1
ENSMUSG00000017146.12	ENSMUSG00000017146	Brca1	272.978	-0.972573	0.408748	-1.15615	0.24762	0.558976
ENSMUSG00000017167.6	ENSMUSG00000017167	Cntnap1	39.5898	-0.127261	0.658046	0	1	1
ENSMUSG00000017176.17	ENSMUSG00000017176	Nt5c3b	1345.87	-0.619924	0.168678	-0.710965	0.477106	0.920011
ENSMUSG00000017188.3	ENSMUSG00000017188	Coa3	2263.36	-0.345991	0.2023	0	1	1
ENSMUSG00000017204.4	ENSMUSG00000017204	Gsdma	397.197	1.50794	0.750915	1.34229	0.179502	0.434085
ENSMUSG00000017210.14	ENSMUSG00000017210	Med24	1959.74	-0.334414	0.25881	0	1	1
ENSMUSG00000017221.14	ENSMUSG00000017221	Psmd3	10722.1	-0.11191	0.182526	0	1	1
ENSMUSG00000049971.17	ENSMUSG00000049971	Glt1d1	450.552	-3.0001	0.235597	-10.6118	2.62677e-26	1.50518e-24
ENSMUSG00000017286.15	ENSMUSG00000017286	Glod4	2104.56	0.337726	0.212502	0	1	1
ENSMUSG00000017288.15	ENSMUSG00000017288	Vps53	1910.53	-0.161627	0.193336	0	1	1
ENSMUSG00000017291.13	ENSMUSG00000017291	Taok1	2218.96	0.465065	0.499073	0	1	1
ENSMUSG00000083111.1	ENSMUSG00000083111	Gm14421	88.7662	-2.99648	0.912935	-2.73457	0.0062462	0.029234
ENSMUSG00000017307.16	ENSMUSG00000017307	Acot8	675.258	0.178071	0.230799	0	1	1
ENSMUSG00000104686.1	ENSMUSG00000104686	Gm42815	37.3128	-2.98515	0.603964	-4.11474	3.87619e-05	0.000311211
ENSMUSG00000017376.15	ENSMUSG00000017376	Nlk	493.893	0.467834	0.279507	0	1	1
ENSMUSG00000017386.10	ENSMUSG00000017386	Traf4	2183.93	0.0558491	0.25246	0	1	1
ENSMUSG00000090173.8	ENSMUSG00000090173	Fbxw10	14.1297	-2.98391	0.943673	-2.63218	0.00848398	0.0380064
ENSMUSG00000017400.10	ENSMUSG00000017400	Stac2	6.11863	2.17981	1.33584	1.25749	0.208576	0.488917
ENSMUSG00000017404.12	ENSMUSG00000017404	Rpl19	54021.6	-0.769531	0.201422	-1.33814	0.180851	0.436778
ENSMUSG00000017405.14	ENSMUSG00000017405	Nek8	246.995	0.841412	0.263298	1.29668	0.194742	0.462844
ENSMUSG00000017417.14	ENSMUSG00000017417	Plxdc1	24.4861	-1.54983	0.909194	-1.15468	0.248221	0.559734
ENSMUSG00000017418.14	ENSMUSG00000017418	Arl5b	443.287	0.559717	0.505743	0.118077	0.906007	1
ENSMUSG00000017421.18	ENSMUSG00000017421	Zfp207	6802.83	-0.823229	0.162986	-1.98316	0.0473491	0.156231
ENSMUSG00000017428.16	ENSMUSG00000017428	Psmd11	4136.17	0.420271	0.161573	0	1	1
ENSMUSG00000017446.14	ENSMUSG00000017446	C1qtnf1	65.6052	-0.170946	0.49604	0	1	1
ENSMUSG00000017466.9	ENSMUSG00000017466	Timp2	5201.01	0.829052	0.305639	1.0766	0.281659	0.618368
ENSMUSG00000091754.8	ENSMUSG00000091754	Gm3636	46.0133	-2.98291	0.845886	-2.93528	0.00333245	0.0169582
ENSMUSG00000017485.11	ENSMUSG00000017485	Top2b	3796.56	0.0241707	0.513625	0	1	1
ENSMUSG00000076036.1	ENSMUSG00000076036	Gm22133	608.67	13.8777	1.05293	12.7052	5.53059e-37	5.31826e-35
ENSMUSG00000017493.12	ENSMUSG00000017493	Igfbp4	126.556	2.93849	1.65823	1.47054	0.141415	0.362853
ENSMUSG00000050138.8	ENSMUSG00000050138	Kcnk12	42.4159	-2.97867	0.781149	-3.17311	0.00150815	0.00847082
ENSMUSG00000017548.15	ENSMUSG00000017548	Suz12	972.488	0.834769	0.505765	0.661907	0.508031	0.963433
ENSMUSG00000017550.14	ENSMUSG00000017550	Atad5	226.545	-1.07127	0.417895	-1.36701	0.171621	0.419587
ENSMUSG00000017561.16	ENSMUSG00000017561	Crlf3	499.705	-0.12291	0.164303	0	1	1
ENSMUSG00000017607.9	ENSMUSG00000017607	Tns4	25267.3	0.23192	0.235485	0	1	1
ENSMUSG00000017615.12	ENSMUSG00000017615	Tnfaip1	5079.43	-0.0546024	0.143177	0	1	1
ENSMUSG00000017631.19	ENSMUSG00000017631	Abr	1951.98	-0.524524	0.164647	-0.14895	0.881593	1
ENSMUSG00000027405.16	ENSMUSG00000027405	Nop56	20292	-2.9716	0.134907	-18.3207	5.65414e-75	2.05663e-72
ENSMUSG00000017664.16	ENSMUSG00000017664	Slc35c2	2574.29	-1.15266	0.295654	-2.20752	0.0272776	0.100332
ENSMUSG00000017667.9	ENSMUSG00000017667	Zfp334	409.98	-1.03078	0.338382	-1.56859	0.116745	0.31309
ENSMUSG00000017670.16	ENSMUSG00000017670	Elmo2	3905.7	-0.773245	0.179547	-1.52186	0.128045	0.336758
ENSMUSG00000014301.13	ENSMUSG00000014301	Pam16	613.692	-2.96309	0.282822	-8.70899	3.06607e-18	1.09152e-16
ENSMUSG00000017679.16	ENSMUSG00000017679	Ttpal	1818.93	0.0717016	0.211223	0	1	1
ENSMUSG00000017686.17	ENSMUSG00000017686	Rhot1	1317.98	0.606093	0.294065	0.360783	0.718262	1
ENSMUSG00000071141.7	ENSMUSG00000071141	Rpl36a-ps3	535.394	13.6908	2.44559	5.39372	6.90143e-08	8.61109e-07
ENSMUSG00000058900.5	ENSMUSG00000058900	Rsl1	119.267	-2.95567	0.401956	-6.10931	1.00064e-09	1.5795e-08
ENSMUSG00000017707.9	ENSMUSG00000017707	Serinc3	7477.34	-0.135326	0.208356	0	1	1
ENSMUSG00000017713.9	ENSMUSG00000017713	Tha1	37.3429	-0.305585	0.445063	0	1	1
ENSMUSG00000017715.11	ENSMUSG00000017715	Pgs1	3388.77	-0.0485964	0.208022	0	1	1
ENSMUSG00000066258.13	ENSMUSG00000066258	Trim12a	39.16	-2.92733	0.677887	-3.58073	0.000342636	0.00225708
ENSMUSG00000017718.15	ENSMUSG00000017718	Afmid	93.4524	-0.127146	0.377995	0	1	1
ENSMUSG00000017721.15	ENSMUSG00000017721	Pigt	4936.91	-0.570983	0.279594	-0.25388	0.799588	1
ENSMUSG00000041482.17	ENSMUSG00000041482	Piezo2	23.0374	-2.92484	0.954899	-2.53937	0.0111053	0.0476307
ENSMUSG00000017724.14	ENSMUSG00000017724	Etv4	376.848	0.167848	0.318944	0	1	1
ENSMUSG00000017734.15	ENSMUSG00000017734	Dbndd2	3667.48	-0.197159	0.23441	0	1	1
ENSMUSG00000017737.2	ENSMUSG00000017737	Mmp9	30.6954	2.68048	1.16653	1.8692	0.0615949	0.191172
ENSMUSG00000017747.13	ENSMUSG00000017747	Ghdc	737.491	-0.608536	0.308047	-0.352337	0.724586	1
ENSMUSG00000081128.1	ENSMUSG00000081128	Gm13328	45.7436	-2.91766	0.624488	-3.87143	0.000108199	0.000790909
ENSMUSG00000017756.9	ENSMUSG00000017756	Slc12a7	705.725	-0.40293	0.295329	0	1	1
ENSMUSG00000017760.16	ENSMUSG00000017760	Ctsa	4987.33	-0.213685	0.255359	0	1	1
ENSMUSG00000028642.7	ENSMUSG00000028642	Tmem269	32.231	-2.91681	0.55923	-4.32168	1.54844e-05	0.00013487
ENSMUSG00000017765.17	ENSMUSG00000017765	Slc12a4	1313.15	-0.390313	0.295239	0	1	1
ENSMUSG00000017767.3	ENSMUSG00000017767	Spata25	3.6481	6.30231	2.97464	1.9506	0.0511052	0.166263
ENSMUSG00000017774.19	ENSMUSG00000017774	Myo1c	9629.15	0.465763	0.200427	0	1	1
ENSMUSG00000017776.15	ENSMUSG00000017776	Crk	3529.47	0.667456	0.386268	0.433522	0.664635	1
ENSMUSG00000017778.14	ENSMUSG00000017778	Cox7c	4763.82	-1.06021	0.248482	-2.25455	0.0241615	0.0908968
ENSMUSG00000017781.17	ENSMUSG00000017781	Pitpna	6722.15	0.0635002	0.106198	0	1	1
ENSMUSG00000017801.15	ENSMUSG00000017801	Mlx	1546.42	-0.558414	0.202025	-0.289141	0.772474	1
ENSMUSG00000017802.14	ENSMUSG00000017802	Retreg3	3948.04	-0.0716297	0.149956	0	1	1
ENSMUSG00000017817.11	ENSMUSG00000017817	Jph2	8.43321	1.43561	0.901701	1.03761	0.299451	0.647927
ENSMUSG00000017830.15	ENSMUSG00000017830	Dhx58	18.2084	0.29639	0.772275	0	1	1
ENSMUSG00000017831.8	ENSMUSG00000017831	Rab5a	2348.35	0.689892	0.376375	0.504528	0.61389	1
ENSMUSG00000017837.12	ENSMUSG00000017837	Nkiras2	3396.64	0.00160554	0.221777	0	1	1
ENSMUSG00000017843.14	ENSMUSG00000017843	Ppp2r5c	4989.98	-0.242653	0.154825	0	1	1
ENSMUSG00000017858.12	ENSMUSG00000017858	Ift52	1572.15	-0.518303	0.157145	-0.116474	0.907277	1
ENSMUSG00000032249.14	ENSMUSG00000032249	Anp32a	965.091	-2.91176	0.237583	-10.1512	3.2716e-24	1.6588e-22
ENSMUSG00000050520.4	ENSMUSG00000050520	Cldn8	28.5581	-2.90269	0.692664	-3.46876	0.000522869	0.00328897
ENSMUSG00000017929.13	ENSMUSG00000017929	B4galt5	119.357	-0.274669	0.425486	0	1	1
ENSMUSG00000017943.15	ENSMUSG00000017943	Gdap1l1	13.4912	-0.899609	0.701339	-0.569781	0.568826	1
ENSMUSG00000017969.13	ENSMUSG00000017969	Ptgis	4.7268	2.52177	1.61039	1.25545	0.209315	0.490308
ENSMUSG00000041453.12	ENSMUSG00000041453	Rpl21	23535.7	-2.88206	0.173316	-13.744	5.53364e-43	7.01431e-41
ENSMUSG00000038793.8	ENSMUSG00000038793	Lefty1	37.0597	-2.87698	0.5851	-4.06252	4.85453e-05	0.000383142
ENSMUSG00000018012.11	ENSMUSG00000018012	Rac3	661.817	-0.900146	0.181495	-2.20472	0.0274736	0.100853
ENSMUSG00000018040.9	ENSMUSG00000018040	Rrp7a	4564.28	-0.793323	0.198038	-1.48114	0.138569	0.357909
ENSMUSG00000018042.18	ENSMUSG00000018042	Cyb5r3	7884.57	0.137604	0.160182	0	1	1
ENSMUSG00000018068.13	ENSMUSG00000018068	Ints2	591.341	0.0137896	0.467375	0	1	1
ENSMUSG00000018076.12	ENSMUSG00000018076	Med13l	1487.52	1.10014	0.385831	1.55544	0.119841	0.319702
ENSMUSG00000034456.15	ENSMUSG00000034456	Uroc1	30.3471	-2.86672	0.62291	-3.79946	0.000145011	0.00102941
ENSMUSG00000018143.10	ENSMUSG00000018143	Mafk	2064.52	1.12414	0.294755	2.11748	0.0342194	0.120768
ENSMUSG00000018160.15	ENSMUSG00000018160	Med1	1459.4	0.418933	0.343648	0	1	1
ENSMUSG00000104861.1	ENSMUSG00000104861	3110039M20Rik	399.101	-2.86281	0.282194	-8.37298	5.61777e-17	1.79726e-15
ENSMUSG00000018167.10	ENSMUSG00000018167	Stard3	823.561	0.21545	0.225192	0	1	1
ENSMUSG00000096255.2	ENSMUSG00000096255	Dynlt1	2242.49	-2.85345	0.207015	-11.3685	6.00184e-30	4.1497e-28
ENSMUSG00000018189.12	ENSMUSG00000018189	Uchl5	1370.14	-0.557617	0.226932	-0.253893	0.799578	1
ENSMUSG00000018196.18	ENSMUSG00000018196	Glrx2	824.434	-0.534578	0.143492	-0.240976	0.809574	1
ENSMUSG00000018199.9	ENSMUSG00000018199	Trove2	1377.06	-0.905519	0.536187	-0.756302	0.449468	0.880105
ENSMUSG00000018209.15	ENSMUSG00000018209	Stk4	3184.01	-0.206686	0.185382	0	1	1
ENSMUSG00000117875.1	ENSMUSG00000117875	ENSMUSG00000117875	136.93	-2.84555	0.345548	-6.78792	1.13765e-11	2.23944e-10
ENSMUSG00000018238.6	ENSMUSG00000018238	Gdf9	5.24136	1.33432	1.10256	0.756711	0.449223	0.879729
ENSMUSG00000018239.9	ENSMUSG00000018239	Zcchc10	331.519	-0.00787568	0.362077	0	1	1
ENSMUSG00000018286.6	ENSMUSG00000018286	Psmb6	5896.18	0.0592343	0.224628	0	1	1
ENSMUSG00000018287.12	ENSMUSG00000018287	Spag7	1988.32	-0.824457	0.144299	-2.2485	0.0245444	0.0920799
ENSMUSG00000018293.4	ENSMUSG00000018293	Pfn1	27630.6	0.144561	0.158003	0	1	1
ENSMUSG00000018322.10	ENSMUSG00000018322	Tomm34	1806.56	-1.03151	0.229166	-2.31931	0.0203781	0.0787813
ENSMUSG00000018326.9	ENSMUSG00000018326	Ywhab	12759.6	-0.51924	0.23714	-0.0811325	0.935337	1
ENSMUSG00000018334.18	ENSMUSG00000018334	Ksr1	215.736	-0.621929	0.385644	-0.31617	0.751874	1
ENSMUSG00000001228.14	ENSMUSG00000001228	Uhrf1	2483.09	-2.84347	0.215783	-10.8603	1.78172e-27	1.08013e-25
ENSMUSG00000018340.13	ENSMUSG00000018340	Anxa6	2417.29	0.480492	0.190245	0	1	1
ENSMUSG00000018347.16	ENSMUSG00000018347	Zkscan6	493.206	-0.210264	0.15782	0	1	1
ENSMUSG00000027496.15	ENSMUSG00000027496	Aurka	2157.82	-2.84244	0.326818	-7.16742	7.64234e-13	1.70496e-11
ENSMUSG00000018363.16	ENSMUSG00000018363	Smurf2	1509.08	0.412328	0.401893	0	1	1
ENSMUSG00000018372.13	ENSMUSG00000018372	Cep95	234.812	0.202899	0.489157	0	1	1
ENSMUSG00000018377.10	ENSMUSG00000018377	Vezf1	1124.83	0.406022	0.467181	0	1	1
ENSMUSG00000018378.13	ENSMUSG00000018378	Cuedc1	1357.76	0.861283	0.258784	1.39608	0.162691	0.403814
ENSMUSG00000018379.17	ENSMUSG00000018379	Srsf1	4897.16	0.0596559	0.396317	0	1	1
ENSMUSG00000018381.15	ENSMUSG00000018381	Abi3	4.44273	4.10689	2.28057	1.58158	0.113747	0.307217
ENSMUSG00000018387.12	ENSMUSG00000018387	Shroom1	368.174	1.16093	0.437795	1.50969	0.131123	0.342697
ENSMUSG00000018395.19	ENSMUSG00000018395	Kif3a	649.391	0.0412835	0.303252	0	1	1
ENSMUSG00000018398.18	ENSMUSG00000018398	44812	4309.35	0.304525	0.217803	0	1	1
ENSMUSG00000018401.17	ENSMUSG00000018401	Mtmr4	1185.84	0.254259	0.220331	0	1	1
ENSMUSG00000018405.7	ENSMUSG00000018405	Mrm1	389.448	0.240149	0.17602	0	1	1
ENSMUSG00000018411.17	ENSMUSG00000018411	Mapt	28.6576	-0.50522	0.50115	-0.0104152	0.99169	1
ENSMUSG00000018412.16	ENSMUSG00000018412	Kansl1	1719.28	0.53788	0.290881	0.130226	0.896387	1
ENSMUSG00000018415.14	ENSMUSG00000018415	Gid4	1226.33	0.427313	0.191064	0	1	1
ENSMUSG00000018417.14	ENSMUSG00000018417	Myo1b	2470.65	-0.718345	0.424916	-0.513856	0.607353	1
ENSMUSG00000050747.14	ENSMUSG00000050747	Trim15	76.6801	-2.84199	0.488951	-4.78983	1.66926e-06	1.71878e-05
ENSMUSG00000041064.13	ENSMUSG00000041064	Pif1	213.507	-2.83198	0.401653	-5.80597	6.39954e-09	9.09167e-08
ENSMUSG00000018428.15	ENSMUSG00000018428	Akap1	1410.38	-0.879445	0.150698	-2.51791	0.0118053	0.0501082
ENSMUSG00000018433.14	ENSMUSG00000018433	Nol11	2237.98	-0.938186	0.340062	-1.28855	0.197555	0.468001
ENSMUSG00000018442.13	ENSMUSG00000018442	Derl2	1274.45	0.431644	0.172055	0	1	1
ENSMUSG00000018446.8	ENSMUSG00000018446	C1qbp	4052.37	-0.281334	0.127411	0	1	1
ENSMUSG00000018449.12	ENSMUSG00000018449	Rpain	159.555	1.12592	0.292989	2.13633	0.0326526	0.116466
ENSMUSG00000018470.8	ENSMUSG00000018470	Kcnab3	22.0312	1.355	0.559581	1.52793	0.126531	0.333298
ENSMUSG00000018474.18	ENSMUSG00000018474	Chd3	4282.76	-1.04064	0.26869	-2.01213	0.0442067	0.148052
ENSMUSG00000018476.7	ENSMUSG00000018476	Kdm6b	3924.81	0.593835	0.480332	0.195354	0.845116	1
ENSMUSG00000018481.9	ENSMUSG00000018481	Appbp2	1731.51	0.352317	0.345928	0	1	1
ENSMUSG00000018500.2	ENSMUSG00000018500	Adora2b	184.616	0.119387	0.199055	0	1	1
ENSMUSG00000018501.17	ENSMUSG00000018501	Ncor1	2664.31	0.541479	0.471026	0.0880607	0.929828	1
ENSMUSG00000018507.16	ENSMUSG00000018507	Trpv2	8.9567	0.227578	1.06112	0	1	1
ENSMUSG00000018509.8	ENSMUSG00000018509	Cenpv	728.97	-0.450537	0.263859	0	1	1
ENSMUSG00000018537.16	ENSMUSG00000018537	Pcgf2	1069.93	0.210557	0.293718	0	1	1
ENSMUSG00000063694.5	ENSMUSG00000063694	Cycs	5202.63	-2.82992	0.163212	-14.2754	3.11611e-46	4.73989e-44
ENSMUSG00000017861.11	ENSMUSG00000017861	Mybl2	2274.79	-2.82832	0.259521	-8.97161	2.92221e-19	1.11124e-17
ENSMUSG00000018548.15	ENSMUSG00000018548	Trim37	375.236	0.0713904	0.368591	0	1	1
ENSMUSG00000018554.13	ENSMUSG00000018554	Ybx2	101.314	0.440957	0.304064	0	1	1
ENSMUSG00000018559.16	ENSMUSG00000018559	Ctdnep1	2783.13	0.193776	0.272647	0	1	1
ENSMUSG00000018565.17	ENSMUSG00000018565	Elp5	2224.89	-0.0377637	0.185596	0	1	1
ENSMUSG00000039485.8	ENSMUSG00000039485	Tspyl4	21.3748	-2.82118	0.83165	-2.79106	0.00525357	0.0252087
ENSMUSG00000018567.14	ENSMUSG00000018567	Gabarap	8650.76	0.115885	0.26287	0	1	1
ENSMUSG00000018569.12	ENSMUSG00000018569	Cldn7	11.377	3.42322	1.40062	2.08709	0.0368803	0.128398
ENSMUSG00000018570.17	ENSMUSG00000018570	2810408A11Rik	85.9832	-0.0597782	0.277133	0	1	1
ENSMUSG00000018572.10	ENSMUSG00000018572	Phf23	3108.57	0.0526739	0.190687	0	1	1
ENSMUSG00000018574.14	ENSMUSG00000018574	Acadvl	2202.27	0.929569	0.226909	1.89314	0.0583399	0.183313
ENSMUSG00000029816.10	ENSMUSG00000029816	Gpnmb	190.741	-2.81414	0.378322	-6.11685	9.54426e-10	1.51226e-08
ENSMUSG00000018585.9	ENSMUSG00000018585	Atox1	4958.59	0.261737	0.243866	0	1	1
ENSMUSG00000018593.13	ENSMUSG00000018593	Sparc	10533.7	-0.20272	0.294124	0	1	1
ENSMUSG00000018599.5	ENSMUSG00000018599	Mief2	362.239	-0.370874	0.320371	0	1	1
ENSMUSG00000018604.18	ENSMUSG00000018604	Tbx3	9.57215	2.29346	0.91227	1.96593	0.0493065	0.161226
ENSMUSG00000018648.15	ENSMUSG00000018648	Dusp14	1601.75	0.198392	0.18958	0	1	1
ENSMUSG00000018651.14	ENSMUSG00000018651	Tada2a	575.375	0.0743212	0.153862	0	1	1
ENSMUSG00000018659.12	ENSMUSG00000018659	Pnpo	1202.8	-0.38176	0.32926	0	1	1
ENSMUSG00000018661.17	ENSMUSG00000018661	Cog1	1797.72	-0.457776	0.253499	0	1	1
ENSMUSG00000018666.13	ENSMUSG00000018666	Cbx1	1293.64	0.2937	0.317677	0	1	1
ENSMUSG00000018669.14	ENSMUSG00000018669	Cdk5rap3	2736.78	-0.0219366	0.296346	0	1	1
ENSMUSG00000097174.2	ENSMUSG00000097174	Gm4890	34.1615	-2.80682	0.686998	-3.35783	0.000785579	0.00476416
ENSMUSG00000018677.9	ENSMUSG00000018677	Slc25a39	10164.6	0.199874	0.282532	0	1	1
ENSMUSG00000018678.13	ENSMUSG00000018678	Sp2	793.745	-0.330208	0.328787	0	1	1
ENSMUSG00000112449.1	ENSMUSG00000112449	Srp54	1276.16	-2.80482	0.319419	-7.21564	5.36791e-13	1.20883e-11
ENSMUSG00000018707.13	ENSMUSG00000018707	Dync1h1	8485.05	0.234049	0.301013	0	1	1
ENSMUSG00000018727.19	ENSMUSG00000018727	Cpsf4l	5.16631	-1.22849	1.16808	-0.623661	0.53285	0.997053
ENSMUSG00000018733.10	ENSMUSG00000018733	Pex12	371.932	-0.77684	0.190284	-1.45488	0.145701	0.371458
ENSMUSG00000075122.5	ENSMUSG00000075122	Cd80	823.933	-2.80328	0.251537	-9.1568	5.34599e-20	2.10965e-18
ENSMUSG00000018740.14	ENSMUSG00000018740	Slc25a35	46.0616	-1.1683	0.4323	-1.54592	0.122123	0.324969
ENSMUSG00000018750.14	ENSMUSG00000018750	Zbtb4	1657.32	0.0667332	0.185147	0	1	1
ENSMUSG00000018761.14	ENSMUSG00000018761	Mpdu1	1523.59	-0.206638	0.208187	0	1	1
ENSMUSG00000018765.5	ENSMUSG00000018765	Fxr2	3798.26	0.37195	0.211591	0	1	1
ENSMUSG00000018770.9	ENSMUSG00000018770	Atp5g3	8275.26	0.205085	0.144336	0	1	1
ENSMUSG00000032318.12	ENSMUSG00000032318	Isl2	27.1716	-2.80307	0.656152	-3.50997	0.000448165	0.00286977
ENSMUSG00000018796.13	ENSMUSG00000018796	Acsl1	176.123	1.13085	0.301765	2.09054	0.0365698	0.127639
ENSMUSG00000078887.10	ENSMUSG00000078887	Gm6710	80.4457	-2.77139	0.566706	-4.00806	6.12192e-05	0.000471168
ENSMUSG00000018809.2	ENSMUSG00000018809	Smyd4	175.962	-0.244804	0.322519	0	1	1
ENSMUSG00000018819.10	ENSMUSG00000018819	Lsp1	36.588	1.81844	0.638031	2.06642	0.0387889	0.133597
ENSMUSG00000018820.13	ENSMUSG00000018820	Zfyve27	1378.2	0.377155	0.310817	0	1	1
ENSMUSG00000018821.3	ENSMUSG00000018821	Avpi1	7519.82	-0.022169	0.290345	0	1	1
ENSMUSG00000063754.7	ENSMUSG00000063754	Gm10136	91.8745	-2.75867	0.384336	-5.87682	4.18226e-09	6.06918e-08
ENSMUSG00000018841.17	ENSMUSG00000018841	Rad51d	586.817	-0.0814965	0.154308	0	1	1
ENSMUSG00000018846.8	ENSMUSG00000018846	Pank3	2333.71	-0.665206	0.487014	-0.339223	0.734441	1
ENSMUSG00000018848.4	ENSMUSG00000018848	Rars	6343.65	-0.61297	0.168437	-0.670699	0.502413	0.955052
ENSMUSG00000018849.6	ENSMUSG00000018849	Wwc1	3451.51	0.404528	0.208615	0	1	1
ENSMUSG00000018858.15	ENSMUSG00000018858	Mrpl58	1013.13	-0.711682	0.214479	-0.986959	0.323663	0.688472
ENSMUSG00000018861.8	ENSMUSG00000018861	Fdxr	282.095	1.00382	0.35562	1.41674	0.15656	0.392678
ENSMUSG00000018865.9	ENSMUSG00000018865	Sult4a1	278.016	-0.563938	0.418489	-0.152784	0.878569	1
ENSMUSG00000018882.12	ENSMUSG00000018882	Mrpl45	2054.5	-0.478486	0.158135	0	1	1
ENSMUSG00000082045.4	ENSMUSG00000082045	Gm11585	34.4244	-2.75037	0.777631	-2.89388	0.00380519	0.019051
ENSMUSG00000018899.16	ENSMUSG00000018899	Irf1	99.5481	-0.652867	0.5345	-0.286	0.774878	1
ENSMUSG00000018900.7	ENSMUSG00000018900	Slc22a5	144.871	-0.781726	0.232372	-1.21239	0.225362	0.519656
ENSMUSG00000018906.14	ENSMUSG00000018906	P4ha2	1352.78	-0.296957	0.282248	0	1	1
ENSMUSG00000018907.10	ENSMUSG00000018907	Alox12e	2.8124	6.11988	3.44815	1.62983	0.103138	0.284582
ENSMUSG00000018909.15	ENSMUSG00000018909	Arrb1	106.67	-0.31553	0.408759	0	1	1
ENSMUSG00000018916.5	ENSMUSG00000018916	Csf2	11.8151	-1.37133	1.14303	-0.762296	0.445883	0.875956
ENSMUSG00000018920.11	ENSMUSG00000018920	Cxcl16	4359.92	0.813038	0.220142	1.42198	0.155031	0.389662
ENSMUSG00000018921.11	ENSMUSG00000018921	Pelp1	2084.29	-0.200642	0.275361	0	1	1
ENSMUSG00000018923.13	ENSMUSG00000018923	Med11	834.126	-0.49489	0.171761	0	1	1
ENSMUSG00000018927.3	ENSMUSG00000018927	Ccl6	5.81611	1.90509	1.39394	1.008	0.313454	0.671538
ENSMUSG00000018931.3	ENSMUSG00000018931	Natd1	1215.92	0.490927	0.311953	0	1	1
ENSMUSG00000018932.9	ENSMUSG00000018932	Map2k3	5229.14	-0.1105	0.212491	0	1	1
ENSMUSG00000018965.11	ENSMUSG00000018965	Ywhah	7690.07	-0.52762	0.112524	-0.245462	0.806099	1
ENSMUSG00000018974.7	ENSMUSG00000018974	Sart3	2453.1	-0.843376	0.196231	-1.74985	0.0801436	0.234628
ENSMUSG00000100405.1	ENSMUSG00000100405	Gm28911	526.04	13.6672	1.05428	12.4893	8.54416e-36	7.68607e-34
ENSMUSG00000018995.12	ENSMUSG00000018995	Nars2	277.942	-0.0837559	0.240685	0	1	1
ENSMUSG00000018999.14	ENSMUSG00000018999	Slc35b4	763.728	-0.572081	0.199312	-0.361648	0.717615	1
ENSMUSG00000019039.14	ENSMUSG00000019039	Dalrd3	1185.75	0.768957	0.260885	1.03094	0.302569	0.653237
ENSMUSG00000019054.13	ENSMUSG00000019054	Fis1	3908.6	-0.0543504	0.242137	0	1	1
ENSMUSG00000019055.15	ENSMUSG00000019055	Plod1	519.197	0.668549	0.265297	0.635321	0.525219	0.986746
ENSMUSG00000019066.13	ENSMUSG00000019066	Rab3d	1936.79	0.158796	0.33307	0	1	1
ENSMUSG00000019080.8	ENSMUSG00000019080	Mfsd3	429.491	-0.0258836	0.233385	0	1	1
ENSMUSG00000019082.18	ENSMUSG00000019082	Slc25a22	1090.7	-0.471259	0.297285	0	1	1
ENSMUSG00000019087.13	ENSMUSG00000019087	Atp6ap1	5579.27	-0.264685	0.276769	0	1	1
ENSMUSG00000019088.13	ENSMUSG00000019088	Dnase1l1	443.72	0.221011	0.213148	0	1	1
ENSMUSG00000081926.1	ENSMUSG00000081926	Gm15536	513.986	13.6338	1.05469	12.4527	1.35113e-35	1.18985e-33
ENSMUSG00000019132.11	ENSMUSG00000019132	BC005537	2643.77	1.21447	0.373025	1.91535	0.0554476	0.176546
ENSMUSG00000019139.10	ENSMUSG00000019139	Isyna1	2186.21	-0.0485267	0.264069	0	1	1
ENSMUSG00000019143.15	ENSMUSG00000019143	Hars2	1038.09	-0.364379	0.182032	0	1	1
ENSMUSG00000019158.9	ENSMUSG00000019158	Tmem160	745.929	-0.312081	0.354584	0	1	1
ENSMUSG00000019173.11	ENSMUSG00000019173	Rab5c	9581.45	-0.447883	0.192963	0	1	1
ENSMUSG00000019178.17	ENSMUSG00000019178	Styxl1	10.7693	-0.29446	1.05239	0	1	1
ENSMUSG00000019179.10	ENSMUSG00000019179	Mdh2	14492	-0.482693	0.172785	0	1	1
ENSMUSG00000019188.16	ENSMUSG00000019188	H13	6705.26	-0.654697	0.239584	-0.645687	0.518482	0.977823
ENSMUSG00000019189.13	ENSMUSG00000019189	Rnf145	3252.55	-0.344966	0.13308	0	1	1
ENSMUSG00000036867.7	ENSMUSG00000036867	Smad6	14.2111	-2.74505	0.773828	-2.90122	0.00371714	0.0186772
ENSMUSG00000019210.10	ENSMUSG00000019210	Atp6v1e1	4918.98	0.776035	0.212967	1.29614	0.194929	0.463156
ENSMUSG00000019214.14	ENSMUSG00000019214	Chtf18	489.69	-0.415094	0.371015	0	1	1
ENSMUSG00000019235.9	ENSMUSG00000019235	Rps6kl1	7.74606	5.13796	2.15187	2.15532	0.0311371	0.112112
ENSMUSG00000019254.16	ENSMUSG00000019254	Ppp1r12c	1799.02	0.249583	0.243893	0	1	1
ENSMUSG00000028758.12	ENSMUSG00000028758	Kif17	116.421	-2.72966	0.364687	-6.11391	9.72189e-10	1.53749e-08
ENSMUSG00000019261.3	ENSMUSG00000019261	Map1s	1929.48	-0.719958	0.282647	-0.778207	0.436447	0.861896
ENSMUSG00000019278.5	ENSMUSG00000019278	Dpep1	15.1576	1.58808	0.834493	1.30388	0.192276	0.457893
ENSMUSG00000019295.8	ENSMUSG00000019295	Tmem129	1092.47	-0.637194	0.204136	-0.672071	0.501539	0.953607
ENSMUSG00000019297.9	ENSMUSG00000019297	Nop9	1510.65	0.209623	0.174117	0	1	1
ENSMUSG00000019302.16	ENSMUSG00000019302	Atp6v0a1	1612.71	-0.204141	0.336424	0	1	1
ENSMUSG00000103567.1	ENSMUSG00000103567	Pcdhga5	180.599	-2.72536	0.349959	-6.35891	2.03192e-10	3.46566e-09
ENSMUSG00000019312.10	ENSMUSG00000019312	Grb7	925.569	0.362231	0.282484	0	1	1
ENSMUSG00000019320.14	ENSMUSG00000019320	Noxo1	89.7552	0.48895	0.452427	0	1	1
ENSMUSG00000019326.14	ENSMUSG00000019326	Aoc3	9.38566	1.30273	0.882923	0.909178	0.363256	0.752974
ENSMUSG00000019338.13	ENSMUSG00000019338	Zfp687	977.27	0.292452	0.255269	0	1	1
ENSMUSG00000050953.10	ENSMUSG00000050953	Gja1	8088.75	-2.70926	0.326453	-6.76746	1.31058e-11	2.55878e-10
ENSMUSG00000019362.8	ENSMUSG00000019362	D8Ertd738e	2850.84	-0.162544	0.249412	0	1	1
ENSMUSG00000062175.13	ENSMUSG00000062175	Tgif2	1081.2	-2.70704	0.190573	-11.581	5.14223e-31	3.7903e-29
ENSMUSG00000019370.10	ENSMUSG00000019370	Calm3	5747.09	-0.18461	0.224049	0	1	1
ENSMUSG00000019373.11	ENSMUSG00000019373	Cops3	2225.71	-0.322817	0.197258	0	1	1
ENSMUSG00000019428.16	ENSMUSG00000019428	Fkbp8	10226.8	-0.0329667	0.261003	0	1	1
ENSMUSG00000019432.15	ENSMUSG00000019432	Ddx39b	8978.57	-0.45925	0.146776	0	1	1
ENSMUSG00000019433.9	ENSMUSG00000019433	Gipc1	6897.64	-0.28442	0.255006	0	1	1
ENSMUSG00000019437.17	ENSMUSG00000019437	Tlcd1	400.589	-0.864902	0.250286	-1.45794	0.144856	0.369738
ENSMUSG00000019461.12	ENSMUSG00000019461	Plscr3	5657.3	-0.115618	0.256843	0	1	1
ENSMUSG00000019464.6	ENSMUSG00000019464	Ptger1	25.8371	1.69572	0.560282	2.13414	0.0328317	0.117005
ENSMUSG00000097574.2	ENSMUSG00000097574	C920006O11Rik	35.2927	-2.70111	0.541931	-4.06161	4.87353e-05	0.000384279
ENSMUSG00000085421.1	ENSMUSG00000085421	4732490B19Rik	23.0007	-2.70035	0.750968	-2.93003	0.00338934	0.0171912
ENSMUSG00000019471.10	ENSMUSG00000019471	Cdc37	13340.5	-0.371788	0.203491	0	1	1
ENSMUSG00000019478.16	ENSMUSG00000019478	Rab4a	238.79	0.569704	0.291663	0.238988	0.811115	1
ENSMUSG00000019487.11	ENSMUSG00000019487	Trip10	2014.59	0.710998	0.189678	1.1124	0.265965	0.589576
ENSMUSG00000019494.14	ENSMUSG00000019494	Cops6	5434.02	-0.208357	0.182056	0	1	1
ENSMUSG00000019505.7	ENSMUSG00000019505	Ubb	31763.9	-1.00977	0.231231	-2.20458	0.0274837	0.100868
ENSMUSG00000019518.11	ENSMUSG00000019518	Ap4m1	976.137	0.0344144	0.192937	0	1	1
ENSMUSG00000035455.12	ENSMUSG00000035455	Fignl1	628.982	-2.68216	0.256922	-8.49347	2.0055e-17	6.80648e-16
ENSMUSG00000019539.11	ENSMUSG00000019539	Rcn3	29.8288	1.69611	0.839153	1.42538	0.154048	0.387948
ENSMUSG00000019558.14	ENSMUSG00000019558	Slc6a8	5759.44	-0.0358661	0.272732	0	1	1
ENSMUSG00000019564.12	ENSMUSG00000019564	Arid3a	560.169	0.11811	0.161626	0	1	1
ENSMUSG00000066551.12	ENSMUSG00000066551	Hmgb1	9622.98	-2.68006	0.261734	-8.32929	8.13257e-17	2.56271e-15
ENSMUSG00000019578.11	ENSMUSG00000019578	Ubxn6	2938.05	0.435579	0.260411	0	1	1
ENSMUSG00000019579.13	ENSMUSG00000019579	Mydgf	2711.28	0.0319992	0.20845	0	1	1
ENSMUSG00000019590.16	ENSMUSG00000019590	Cyb561	1305.99	-0.222131	0.244418	0	1	1
ENSMUSG00000067212.8	ENSMUSG00000067212	H2-T23	3002.89	-2.65519	0.20016	-10.7674	4.90928e-27	2.88218e-25
ENSMUSG00000027800.14	ENSMUSG00000027800	Tm4sf1	5714.57	-2.65358	0.42963	-5.01263	5.36904e-07	6.00099e-06
ENSMUSG00000019689.4	ENSMUSG00000019689	Fmc1	193.148	-0.359572	0.250898	0	1	1
ENSMUSG00000074519.11	ENSMUSG00000074519	Zfp971	123.725	-2.64172	0.636107	-3.36691	0.000760153	0.00462337
ENSMUSG00000019710.13	ENSMUSG00000019710	Mrpl24	1871.69	0.355621	0.132726	0	1	1
ENSMUSG00000019715.14	ENSMUSG00000019715	Gle1	1667.31	-0.752856	0.168111	-1.5041	0.132556	0.345579
ENSMUSG00000024691.13	ENSMUSG00000024691	Fam111a	1454.14	-2.62746	0.310101	-6.86056	6.85923e-12	1.38887e-10
ENSMUSG00000019726.12	ENSMUSG00000019726	Lyst	328.469	-0.137079	0.519441	0	1	1
ENSMUSG00000019731.13	ENSMUSG00000019731	Slc35e1	2665.06	-0.742254	0.200341	-1.20921	0.226581	0.520978
ENSMUSG00000019732.14	ENSMUSG00000019732	Calr3	33.8441	-1.45244	0.678416	-1.40392	0.160343	0.39983
ENSMUSG00000021594.11	ENSMUSG00000021594	Srd5a1	2138.59	-2.61418	0.32058	-6.59485	4.25689e-11	7.85752e-10
ENSMUSG00000019737.14	ENSMUSG00000019737	Syne4	7.47701	2.72618	1.51239	1.47196	0.141031	0.362088
ENSMUSG00000019738.15	ENSMUSG00000019738	Polr2i	837.732	-0.561894	0.2111	-0.293195	0.769373	1
ENSMUSG00000019756.10	ENSMUSG00000019756	Prl8a1	19.9908	1.67497	0.638761	1.83945	0.0658491	0.201608
ENSMUSG00000037138.18	ENSMUSG00000037138	Aff3	161.518	-2.61275	0.345215	-6.12009	9.3525e-10	1.48328e-08
ENSMUSG00000019763.11	ENSMUSG00000019763	Rmnd1	302.416	-0.154845	0.216847	0	1	1
ENSMUSG00000019767.12	ENSMUSG00000019767	Ccdc170	4.55898	1.72971	1.70564	0.720965	0.470931	0.911498
ENSMUSG00000019768.16	ENSMUSG00000019768	Esr1	14.3257	-0.584439	0.902993	-0.0935099	0.925499	1
ENSMUSG00000078864.10	ENSMUSG00000078864	Gm14322	86.7055	-2.61211	0.476782	-4.42992	9.42663e-06	8.58608e-05
ENSMUSG00000019774.8	ENSMUSG00000019774	Mtrf1l	160.478	-1.22031	0.364708	-1.97502	0.0482657	0.158505
ENSMUSG00000103088.1	ENSMUSG00000103088	Pcdhgb6	994.054	-2.60692	0.344915	-6.10853	1.00555e-09	1.58576e-08
ENSMUSG00000019777.16	ENSMUSG00000019777	Hdac2	3843.88	-0.57308	0.284093	-0.25724	0.796994	1
ENSMUSG00000019779.15	ENSMUSG00000019779	Frk	164.237	0.0104758	0.385699	0	1	1
ENSMUSG00000025036.7	ENSMUSG00000025036	Sfxn2	281.265	-2.59903	0.248891	-8.43356	3.35312e-17	1.10442e-15
ENSMUSG00000019790.17	ENSMUSG00000019790	Stxbp5	965.963	0.45898	0.382731	0	1	1
ENSMUSG00000019791.12	ENSMUSG00000019791	Hint3	347.513	0.232663	0.255873	0	1	1
ENSMUSG00000019792.8	ENSMUSG00000019792	Trmt11	298.343	-0.264165	0.35532	0	1	1
ENSMUSG00000019794.13	ENSMUSG00000019794	Katna1	1196.28	-0.238862	0.176696	0	1	1
ENSMUSG00000019795.17	ENSMUSG00000019795	Pcmt1	1753.87	-0.46077	0.134583	0	1	1
ENSMUSG00000019796.12	ENSMUSG00000019796	Lrp11	948.643	-0.48494	0.150383	0	1	1
ENSMUSG00000019797.11	ENSMUSG00000019797	1700021F05Rik	535.015	-0.689583	0.188695	-1.0047	0.31504	0.674217
ENSMUSG00000019802.13	ENSMUSG00000019802	Sec63	1753.61	0.878624	0.358255	1.05686	0.290577	0.633478
ENSMUSG00000019804.12	ENSMUSG00000019804	Snx3	4889.12	-0.401989	0.152372	0	1	1
ENSMUSG00000038587.9	ENSMUSG00000038587	Akap12	2479.58	-2.59411	0.349707	-5.9882	2.12181e-09	3.18405e-08
ENSMUSG00000019808.8	ENSMUSG00000019808	Adat2	376.522	0.950712	0.221714	2.03286	0.0420671	0.142339
ENSMUSG00000019809.16	ENSMUSG00000019809	Pex3	776.008	-0.593991	0.305622	-0.307539	0.758433	1
ENSMUSG00000019810.15	ENSMUSG00000019810	Fuca2	1396.65	0.371074	0.170375	0	1	1
ENSMUSG00000019813.16	ENSMUSG00000019813	Cep57l1	209.686	-0.961275	0.278898	-1.65392	0.0981437	0.273827
ENSMUSG00000019814.5	ENSMUSG00000019814	Ltv1	2157.28	-0.8444	0.228719	-1.50577	0.132125	0.344617
ENSMUSG00000079499.9	ENSMUSG00000079499	6530402F18Rik	20.2699	-2.57878	0.701951	-2.96144	0.00306204	0.0157112
ENSMUSG00000019818.15	ENSMUSG00000019818	Cd164	4272.62	0.358668	0.325965	0	1	1
ENSMUSG00000019820.11	ENSMUSG00000019820	Utrn	1638.56	0.503324	0.471522	0.00705007	0.994375	1
ENSMUSG00000019822.12	ENSMUSG00000019822	Smpd2	817.029	0.0789497	0.207383	0	1	1
ENSMUSG00000074796.10	ENSMUSG00000074796	Slc4a11	773.504	-2.56515	0.296648	-6.9616	3.36427e-12	7.01974e-11
ENSMUSG00000019826.11	ENSMUSG00000019826	Zbtb24	598.234	-0.349444	0.181242	0	1	1
ENSMUSG00000019831.14	ENSMUSG00000019831	Wasf1	151.947	-0.283426	0.440305	0	1	1
ENSMUSG00000027364.14	ENSMUSG00000027364	Usp50	64.202	-2.56037	0.490804	-4.19795	2.69347e-05	0.000222994
ENSMUSG00000019837.8	ENSMUSG00000019837	Gtf3c6	1425.77	-0.939936	0.179437	-2.45176	0.0142161	0.0585149
ENSMUSG00000027395.15	ENSMUSG00000027395	Polr1b	4522.01	-2.5528	0.189257	-10.8466	2.06884e-27	1.24517e-25
ENSMUSG00000019841.15	ENSMUSG00000019841	Rev3l	385.899	-0.291393	0.612163	0	1	1
ENSMUSG00000019842.6	ENSMUSG00000019842	Traf3ip2	1667.4	-0.123474	0.169243	0	1	1
ENSMUSG00000029755.10	ENSMUSG00000029755	Dlx5	56.9229	-2.53965	0.460421	-4.42997	9.42447e-06	8.58608e-05
ENSMUSG00000019845.8	ENSMUSG00000019845	Tube1	133.385	-0.642213	0.230651	-0.616572	0.537517	1
ENSMUSG00000039748.11	ENSMUSG00000039748	Exo1	422.349	-2.53929	0.261131	-7.80943	5.74474e-15	1.55788e-13
ENSMUSG00000082029.1	ENSMUSG00000082029	H3f3c	101.251	-2.53325	0.641366	-3.17018	0.00152343	0.00854256
ENSMUSG00000019849.11	ENSMUSG00000019849	Prep	6880.89	-0.540861	0.138692	-0.294616	0.768287	1
ENSMUSG00000019850.11	ENSMUSG00000019850	Tnfaip3	656.58	0.578757	0.492681	0.159854	0.872996	1
ENSMUSG00000019851.8	ENSMUSG00000019851	Perp	85533.7	0.242806	0.117515	0	1	1
ENSMUSG00000032496.7	ENSMUSG00000032496	Ltf	1036.04	-2.52954	0.59387	-3.41748	0.000632026	0.00391524
ENSMUSG00000019854.17	ENSMUSG00000019854	Reps1	2048.61	-0.131336	0.140872	0	1	1
ENSMUSG00000019857.7	ENSMUSG00000019857	Asf1a	579.338	-0.980097	0.255814	-1.87674	0.0605531	0.188638
ENSMUSG00000019861.15	ENSMUSG00000019861	Gopc	1033.64	0.444237	0.435728	0	1	1
ENSMUSG00000051323.16	ENSMUSG00000051323	Pcdh19	120.374	-2.52334	0.774479	-2.61252	0.00898787	0.0399323
ENSMUSG00000044313.13	ENSMUSG00000044313	Mab21l3	418.434	-2.52249	0.266329	-7.59397	3.10261e-14	7.87751e-13
ENSMUSG00000019866.15	ENSMUSG00000019866	Crybg1	2636.66	0.549542	0.282373	0.175447	0.860728	1
ENSMUSG00000019868.16	ENSMUSG00000019868	Vta1	1740.93	0.0165747	0.129573	0	1	1
ENSMUSG00000031584.16	ENSMUSG00000031584	Gsr	2371.52	-2.51591	0.155468	-12.9667	1.88999e-38	1.95206e-36
ENSMUSG00000019873.8	ENSMUSG00000019873	Reep3	3869.24	0.291675	0.44883	0	1	1
ENSMUSG00000019877.10	ENSMUSG00000019877	Serinc1	5935.78	-0.329343	0.255986	0	1	1
ENSMUSG00000019878.8	ENSMUSG00000019878	Hsf2	441.277	0.784733	0.512887	0.555157	0.578787	1
ENSMUSG00000019883.11	ENSMUSG00000019883	Echdc1	1025.27	0.350565	0.318441	0	1	1
ENSMUSG00000019889.10	ENSMUSG00000019889	Ptprk	2603.61	0.329785	0.183362	0	1	1
ENSMUSG00000019890.4	ENSMUSG00000019890	Nts	2.78678	5.74433	3.29235	1.59289	0.111186	0.301615
ENSMUSG00000019891.15	ENSMUSG00000019891	Dcbld1	689.283	0.742382	0.143793	1.68563	0.091867	0.261148
ENSMUSG00000019897.8	ENSMUSG00000019897	Ccdc59	1284.24	-0.430583	0.159895	0	1	1
ENSMUSG00000019907.10	ENSMUSG00000019907	Ppp1r12a	2748.06	0.319456	0.405059	0	1	1
ENSMUSG00000019916.14	ENSMUSG00000019916	P4ha1	1049.31	-0.113269	0.329279	0	1	1
ENSMUSG00000019917.10	ENSMUSG00000019917	44814	656.856	0.109901	0.325137	0	1	1
ENSMUSG00000019920.18	ENSMUSG00000019920	Lims1	3413.81	0.068549	0.487337	0	1	1
ENSMUSG00000019923.14	ENSMUSG00000019923	Zwint	2889.23	0.204084	0.150472	0	1	1
ENSMUSG00000019927.6	ENSMUSG00000019927	Ube2d1	1312.8	-0.0177005	0.15404	0	1	1
ENSMUSG00000019929.16	ENSMUSG00000019929	Dcn	34.7696	0.238476	1.06704	0	1	1
ENSMUSG00000019942.13	ENSMUSG00000019942	Cdk1	2099.81	-1.32142	0.385247	-2.1322	0.0329907	0.117437
ENSMUSG00000019943.10	ENSMUSG00000019943	Atp2b1	1820.44	0.219621	0.374061	0	1	1
ENSMUSG00000019944.14	ENSMUSG00000019944	Rhobtb1	161.376	0.341208	0.223421	0	1	1
ENSMUSG00000030867.7	ENSMUSG00000030867	Plk1	2424.85	-2.51365	0.286221	-7.03529	1.98849e-12	4.2601e-11
ENSMUSG00000019948.4	ENSMUSG00000019948	Actr6	177.401	0.453144	0.447801	0	1	1
ENSMUSG00000019951.10	ENSMUSG00000019951	Uhrf1bp1l	1393.66	0.680708	0.447693	0.403642	0.686476	1
ENSMUSG00000019952.15	ENSMUSG00000019952	Poc1b	369.546	-0.721328	0.168233	-1.3156	0.188307	0.45101
ENSMUSG00000040187.15	ENSMUSG00000040187	Arntl2	270.335	-2.50775	0.329797	-6.08783	1.14452e-09	1.78307e-08
ENSMUSG00000019961.17	ENSMUSG00000019961	Tmpo	6048.14	0.061329	0.307619	0	1	1
ENSMUSG00000019966.18	ENSMUSG00000019966	Kitl	349.878	-0.774462	0.489713	-0.560455	0.575169	1
ENSMUSG00000019969.14	ENSMUSG00000019969	Psen1	2789.67	-0.106207	0.163872	0	1	1
ENSMUSG00000036186.5	ENSMUSG00000036186	Fam69b	217.103	-2.50471	0.232594	-8.61892	6.75869e-18	2.36089e-16
ENSMUSG00000019971.10	ENSMUSG00000019971	Cep290	242.337	0.163529	0.518568	0	1	1
ENSMUSG00000019975.12	ENSMUSG00000019975	Ikbip	381.097	-0.593879	0.435401	-0.215615	0.829288	1
ENSMUSG00000019977.16	ENSMUSG00000019977	Hbs1l	3632.67	-0.206863	0.205775	0	1	1
ENSMUSG00000019978.16	ENSMUSG00000019978	Epb41l2	2427.27	-1.57988	0.43395	-2.4885	0.0128284	0.0537284
ENSMUSG00000019979.12	ENSMUSG00000019979	Apaf1	889.63	0.576095	0.447471	0.170055	0.864967	1
ENSMUSG00000019982.15	ENSMUSG00000019982	Myb	6.07915	1.34082	1.32084	0.636581	0.524398	0.985757
ENSMUSG00000019984.16	ENSMUSG00000019984	Med23	997.794	-0.254525	0.197527	0	1	1
ENSMUSG00000019986.17	ENSMUSG00000019986	Ahi1	61.7958	-0.143863	0.514457	0	1	1
ENSMUSG00000019987.9	ENSMUSG00000019987	Arg1	5986.44	0.850136	0.605794	0.577979	0.563279	1
ENSMUSG00000019988.7	ENSMUSG00000019988	Nedd1	773.887	-0.546648	0.282487	-0.165134	0.868838	1
ENSMUSG00000093264.1	ENSMUSG00000093264	Gm23419	492.997	13.5736	1.05523	12.3893	2.98491e-35	2.60122e-33
ENSMUSG00000019992.8	ENSMUSG00000019992	Mtfr2	88.1284	-0.755367	0.332215	-0.76868	0.442083	0.870023
ENSMUSG00000019996.17	ENSMUSG00000019996	Map7	2192.77	0.192699	0.194902	0	1	1
ENSMUSG00000019997.11	ENSMUSG00000019997	Ctgf	7666.23	-0.0871401	0.391282	0	1	1
ENSMUSG00000019998.6	ENSMUSG00000019998	Stx7	2070.52	0.500258	0.25983	0.000994497	0.999207	1
ENSMUSG00000027430.12	ENSMUSG00000027430	Dtd1	1481.55	-2.50364	0.183386	-10.9258	8.67307e-28	5.3549e-26
ENSMUSG00000020003.16	ENSMUSG00000020003	Pex7	575.486	-0.282175	0.186575	0	1	1
ENSMUSG00000020009.13	ENSMUSG00000020009	Ifngr1	1422.08	0.495167	0.108199	0	1	1
ENSMUSG00000020014.17	ENSMUSG00000020014	Cfap54	7.86459	-0.689242	1.06923	-0.17699	0.859517	1
ENSMUSG00000020015.10	ENSMUSG00000020015	Cdk17	877.07	0.48008	0.330113	0	1	1
ENSMUSG00000027684.16	ENSMUSG00000027684	Mecom	55.4175	-2.50253	0.621149	-3.2239	0.00126456	0.00728102
ENSMUSG00000031004.8	ENSMUSG00000031004	Mki67	4012.1	-2.4961	0.32515	-6.13902	8.30305e-10	1.32185e-08
ENSMUSG00000020019.4	ENSMUSG00000020019	Ntn4	684.134	0.607257	0.215053	0.498746	0.617958	1
ENSMUSG00000020021.4	ENSMUSG00000020021	Fgd6	615.351	1.05626	0.315866	1.76106	0.0782287	0.230323
ENSMUSG00000005045.16	ENSMUSG00000005045	Chd5	46.3965	-2.49406	0.70096	-2.84475	0.00444465	0.0219051
ENSMUSG00000054342.8	ENSMUSG00000054342	Kcnn4	2317.79	-2.49046	0.164077	-12.1313	7.21275e-34	5.91587e-32
ENSMUSG00000020024.7	ENSMUSG00000020024	Cep83	599.372	-0.016351	0.351109	0	1	1
ENSMUSG00000020027.18	ENSMUSG00000020027	Socs2	546.047	-0.971364	0.327984	-1.43715	0.150674	0.381577
ENSMUSG00000020029.6	ENSMUSG00000020029	Nudt4	1750.99	0.177471	0.239988	0	1	1
ENSMUSG00000020032.14	ENSMUSG00000020032	Nuak1	9360.94	0.314063	0.202176	0	1	1
ENSMUSG00000020034.7	ENSMUSG00000020034	Tcp11l2	808.684	0.241143	0.202165	0	1	1
ENSMUSG00000020038.10	ENSMUSG00000020038	Cry1	442.187	0.0830421	0.199157	0	1	1
ENSMUSG00000042606.9	ENSMUSG00000042606	Hirip3	782.538	-2.48697	0.234728	-8.46499	2.56177e-17	8.62444e-16
ENSMUSG00000074909.5	ENSMUSG00000074909	Ranbp6	610.7	-2.45934	0.356015	-5.50354	3.72231e-08	4.81312e-07
ENSMUSG00000020048.13	ENSMUSG00000020048	Hsp90b1	6916.54	0.677625	0.336309	0.528161	0.597387	1
ENSMUSG00000020056.16	ENSMUSG00000020056	Washc3	1091.95	0.104205	0.15782	0	1	1
ENSMUSG00000020057.2	ENSMUSG00000020057	Dram1	236.908	0.148637	0.267469	0	1	1
ENSMUSG00000115936.1	ENSMUSG00000115936	AC154509	15.6206	-2.45742	0.73949	-2.64699	0.00812113	0.0365768
ENSMUSG00000020063.16	ENSMUSG00000020063	Sirt1	598.956	-0.18667	0.486452	0	1	1
ENSMUSG00000020064.9	ENSMUSG00000020064	Herc4	1100.3	0.400534	0.398998	0	1	1
ENSMUSG00000020069.16	ENSMUSG00000020069	Hnrnph3	386.428	0.315386	0.290249	0	1	1
ENSMUSG00000020070.18	ENSMUSG00000020070	Rufy2	328.862	1.25953	0.432394	1.75656	0.0789929	0.232173
ENSMUSG00000020072.15	ENSMUSG00000020072	Pbld2	17.3485	0.496411	1.11144	0	1	1
ENSMUSG00000020074.7	ENSMUSG00000020074	Ccar1	2952.04	-0.831768	0.417925	-0.793845	0.427286	0.849186
ENSMUSG00000020075.8	ENSMUSG00000020075	Ddx21	9883.9	-1.10495	0.35761	-1.69163	0.0907161	0.258587
ENSMUSG00000020076.7	ENSMUSG00000020076	Ddx50	1165.84	0.345753	0.344953	0	1	1
ENSMUSG00000020078.16	ENSMUSG00000020078	Vps26a	2719.78	-0.231825	0.270277	0	1	1
ENSMUSG00000032348.6	ENSMUSG00000032348	Gsta4	3630.2	-2.45019	0.485024	-4.02082	5.79968e-05	0.000448911
ENSMUSG00000020083.13	ENSMUSG00000020083	Fam241b	349.922	1.10971	0.400126	1.52379	0.127561	0.3358
ENSMUSG00000020085.15	ENSMUSG00000020085	Aifm2	1095.83	-0.419963	0.208153	0	1	1
ENSMUSG00000020086.6	ENSMUSG00000020086	H2afy2	201.238	0.577896	0.273202	0.285122	0.775551	1
ENSMUSG00000020087.5	ENSMUSG00000020087	Tysnd1	1958.25	-0.10597	0.281996	0	1	1
ENSMUSG00000020088.10	ENSMUSG00000020088	Sar1a	5433.86	-0.585657	0.130516	-0.656291	0.511637	0.968297
ENSMUSG00000003779.16	ENSMUSG00000003779	Kif20a	2498.03	-2.44255	0.22633	-8.58284	9.25628e-18	3.19992e-16
ENSMUSG00000020091.15	ENSMUSG00000020091	Eif4ebp2	6574.92	-0.240199	0.25071	0	1	1
ENSMUSG00000020092.9	ENSMUSG00000020092	Pald1	341.518	-0.106962	0.29308	0	1	1
ENSMUSG00000020097.14	ENSMUSG00000020097	Sgpl1	4966.57	-0.29538	0.126793	0	1	1
ENSMUSG00000030752.8	ENSMUSG00000030752	Kdm8	408.802	-2.44238	0.294817	-6.58843	4.44497e-11	8.18188e-10
ENSMUSG00000020100.15	ENSMUSG00000020100	Slc29a3	767.779	-0.680806	0.225716	-0.801034	0.423112	0.8432
ENSMUSG00000037820.15	ENSMUSG00000037820	Tgm2	4230.22	-2.44017	0.322063	-6.02419	1.69961e-09	2.58762e-08
ENSMUSG00000020258.16	ENSMUSG00000020258	Glyctk	139.497	-2.43503	0.282662	-6.84575	7.60786e-12	1.53182e-10
ENSMUSG00000028069.16	ENSMUSG00000028069	Gpatch4	1164.79	-2.42168	0.152143	-12.6308	1.42827e-36	1.32766e-34
ENSMUSG00000020107.10	ENSMUSG00000020107	Anapc16	1534.75	-0.470956	0.140369	0	1	1
ENSMUSG00000020108.4	ENSMUSG00000020108	Ddit4	5080.86	-0.668795	0.133278	-1.26648	0.20534	0.482957
ENSMUSG00000020109.13	ENSMUSG00000020109	Dnajb12	2019.52	0.192866	0.187149	0	1	1
ENSMUSG00000020111.15	ENSMUSG00000020111	Micu1	1663.49	-0.0898009	0.217284	0	1	1
ENSMUSG00000020114.12	ENSMUSG00000020114	Cand1	6341.66	-0.330649	0.272305	0	1	1
ENSMUSG00000020115.3	ENSMUSG00000020115	Tbk1	822.661	0.400891	0.344526	0	1	1
ENSMUSG00000020116.7	ENSMUSG00000020116	Pno1	2934.13	-0.674113	0.216049	-0.805896	0.420303	0.83897
ENSMUSG00000020121.15	ENSMUSG00000020121	Srgap1	1055.38	-1.27759	0.373038	-2.08449	0.037116	0.129063
ENSMUSG00000020122.16	ENSMUSG00000020122	Egfr	3297.58	0.721978	0.288926	0.76829	0.442315	0.870377
ENSMUSG00000020124.10	ENSMUSG00000020124	Usp15	2096.99	-0.188937	0.315363	0	1	1
ENSMUSG00000020128.15	ENSMUSG00000020128	Vps54	1172.38	0.764652	0.446838	0.592276	0.553666	1
ENSMUSG00000020130.9	ENSMUSG00000020130	Tbc1d15	1566.3	0.494845	0.318984	0	1	1
ENSMUSG00000020131.14	ENSMUSG00000020131	Pcsk4	174.821	0.0691303	0.271635	0	1	1
ENSMUSG00000020132.10	ENSMUSG00000020132	Rab21	2566.44	0.291661	0.221624	0	1	1
ENSMUSG00000020133.8	ENSMUSG00000020133	2310011J03Rik	2332.64	-0.0902986	0.206793	0	1	1
ENSMUSG00000020134.13	ENSMUSG00000020134	Peli1	504.036	0.761091	0.380297	0.686543	0.49237	0.940235
ENSMUSG00000029371.7	ENSMUSG00000029371	Cxcl5	812.495	-2.41598	0.631145	-3.03572	0.00239959	0.0127137
ENSMUSG00000020137.5	ENSMUSG00000020137	Thap2	374.655	-0.796733	0.371792	-0.798114	0.424804	0.846069
ENSMUSG00000020142.12	ENSMUSG00000020142	Slc1a4	1100.03	-0.753377	0.219733	-1.15312	0.248863	0.560881
ENSMUSG00000020149.17	ENSMUSG00000020149	Rab1	8073.71	0.0837316	0.321108	0	1	1
ENSMUSG00000020150.13	ENSMUSG00000020150	Gamt	26.9278	0.91682	0.665011	0.626787	0.530799	0.994549
ENSMUSG00000020152.7	ENSMUSG00000020152	Actr2	8197.37	0.391875	0.380424	0	1	1
ENSMUSG00000020153.14	ENSMUSG00000020153	Ndufs7	2511.73	0.238784	0.196573	0	1	1
ENSMUSG00000020156.16	ENSMUSG00000020156	Mum1	1109.61	-0.951549	0.255047	-1.77045	0.0766516	0.226596
ENSMUSG00000020159.8	ENSMUSG00000020159	Gabrp	98.9481	1.16831	0.83037	0.804839	0.420912	0.839726
ENSMUSG00000020160.18	ENSMUSG00000020160	Meis1	142.46	-0.613421	0.327399	-0.346431	0.729019	1
ENSMUSG00000020163.12	ENSMUSG00000020163	Uqcr11	3594.14	0.00245299	0.258859	0	1	1
ENSMUSG00000020166.15	ENSMUSG00000020166	Cnot2	2932.88	-0.323181	0.260173	0	1	1
ENSMUSG00000020167.14	ENSMUSG00000020167	Tcf3	5989.36	-0.395258	0.178177	0	1	1
ENSMUSG00000020170.4	ENSMUSG00000020170	Frs2	1139.27	0.628595	0.399232	0.322107	0.747372	1
ENSMUSG00000052957.8	ENSMUSG00000052957	Gas1	2613.29	-2.4152	0.355876	-5.38165	7.38058e-08	9.17473e-07
ENSMUSG00000020173.17	ENSMUSG00000020173	Cobl	639.817	1.16439	0.347812	1.9102	0.0561081	0.177938
ENSMUSG00000020175.15	ENSMUSG00000020175	Rab36	3.33518	6.20189	2.91353	1.95704	0.0503427	0.163974
ENSMUSG00000054517.9	ENSMUSG00000054517	Trim65	287.278	-2.40399	0.276734	-6.88021	5.97638e-12	1.21947e-10
ENSMUSG00000020180.10	ENSMUSG00000020180	Snrpd3	2958.04	-0.215941	0.176059	0	1	1
ENSMUSG00000020181.17	ENSMUSG00000020181	Nav3	24.2904	0.951988	0.939463	0.481113	0.630436	1
ENSMUSG00000015656.17	ENSMUSG00000015656	Hspa8	140767	-2.39533	0.1424	-13.3099	2.02742e-40	2.26152e-38
ENSMUSG00000020184.15	ENSMUSG00000020184	Mdm2	2781.88	1.17167	0.401648	1.67228	0.0944697	0.266691
ENSMUSG00000030217.2	ENSMUSG00000030217	Art4	25.8702	-2.39406	0.66621	-2.84303	0.00446865	0.022004
ENSMUSG00000020186.7	ENSMUSG00000020186	Csrp2	87.4223	-0.41532	0.306342	0	1	1
ENSMUSG00000020189.15	ENSMUSG00000020189	Osbpl8	828.784	0.328658	0.552405	0	1	1
ENSMUSG00000020190.13	ENSMUSG00000020190	Mknk2	11043.6	0.0603646	0.266102	0	1	1
ENSMUSG00000020196.10	ENSMUSG00000020196	Cabin1	2170.77	-0.830513	0.316238	-1.04514	0.295959	0.642447
ENSMUSG00000049517.8	ENSMUSG00000049517	Rps23	32253.5	-2.3934	0.20483	-9.24376	2.37974e-20	9.61783e-19
ENSMUSG00000020205.8	ENSMUSG00000020205	Phlda1	5336.47	0.667108	0.287964	0.580309	0.561706	1
ENSMUSG00000020211.15	ENSMUSG00000020211	Sf3a2	3428.54	-0.515135	0.284519	-0.0531961	0.957576	1
ENSMUSG00000020212.14	ENSMUSG00000020212	Mdm1	76.343	0.866211	0.429403	0.852838	0.393749	0.798377
ENSMUSG00000020219.7	ENSMUSG00000020219	Timm13	4201.09	-0.11413	0.268737	0	1	1
ENSMUSG00000020220.16	ENSMUSG00000020220	Vps13d	757.409	1.10974	0.361784	1.68538	0.0919152	0.261241
ENSMUSG00000042190.12	ENSMUSG00000042190	Cmklr1	81.0429	-2.38524	0.442769	-4.25784	2.06408e-05	0.000174955
ENSMUSG00000020225.10	ENSMUSG00000020225	Tmbim4	1669.09	0.201467	0.242223	0	1	1
ENSMUSG00000020227.10	ENSMUSG00000020227	Irak3	143.889	0.48956	0.255601	0	1	1
ENSMUSG00000020228.11	ENSMUSG00000020228	Helb	280.588	0.139486	0.331197	0	1	1
ENSMUSG00000020230.15	ENSMUSG00000020230	Prmt2	834.499	0.367253	0.244037	0	1	1
ENSMUSG00000020231.15	ENSMUSG00000020231	Dip2a	2960.69	-0.357191	0.186683	0	1	1
ENSMUSG00000020232.17	ENSMUSG00000020232	Hmg20b	3384.17	0.347466	0.233086	0	1	1
ENSMUSG00000020234.10	ENSMUSG00000020234	4930404N11Rik	7.02312	2.63435	1.25184	1.70497	0.0881994	0.253217
ENSMUSG00000020235.16	ENSMUSG00000020235	Fzr1	2656.69	-0.202647	0.357356	0	1	1
ENSMUSG00000020238.14	ENSMUSG00000020238	Ncln	5051.69	-0.279445	0.303813	0	1	1
ENSMUSG00000020241.13	ENSMUSG00000020241	Col6a2	966.552	-1.2168	0.541506	-1.32371	0.185599	0.446136
ENSMUSG00000020246.13	ENSMUSG00000020246	Hcfc2	462.191	0.282693	0.317175	0	1	1
ENSMUSG00000020248.18	ENSMUSG00000020248	Nfyb	846.957	-0.632611	0.322994	-0.410567	0.68139	1
ENSMUSG00000020250.10	ENSMUSG00000020250	Txnrd1	2382.06	-0.134877	0.124713	0	1	1
ENSMUSG00000020251.13	ENSMUSG00000020251	Glt8d2	3.38211	3.30046	1.97397	1.41869	0.155989	0.391481
ENSMUSG00000020253.15	ENSMUSG00000020253	Ppm1m	521.128	0.345518	0.193036	0	1	1
ENSMUSG00000020255.8	ENSMUSG00000020255	D10Wsu102e	1742.3	-0.359618	0.248236	0	1	1
ENSMUSG00000020256.14	ENSMUSG00000020256	Aldh1l2	336.195	-0.000777057	0.371845	0	1	1
ENSMUSG00000020257.13	ENSMUSG00000020257	Wdr82	2817.26	-0.689234	0.22412	-0.844341	0.398479	0.805916
ENSMUSG00000028678.13	ENSMUSG00000028678	Kif2c	873.868	-2.3791	0.212853	-8.82813	1.06442e-18	3.89714e-17
ENSMUSG00000020260.9	ENSMUSG00000020260	Pofut2	2275.4	-0.196225	0.16841	0	1	1
ENSMUSG00000020261.15	ENSMUSG00000020261	Slc36a1	665.692	0.390162	0.295013	0	1	1
ENSMUSG00000020262.15	ENSMUSG00000020262	Adarb1	1961.48	-1.23397	0.294005	-2.49646	0.0125439	0.0527481
ENSMUSG00000078862.10	ENSMUSG00000078862	Gm14326	320.254	-2.36948	0.420802	-4.44266	8.88545e-06	8.15979e-05
ENSMUSG00000037071.3	ENSMUSG00000037071	Scd1	3384.52	-2.36854	0.208994	-8.94065	3.86892e-19	1.45471e-17
ENSMUSG00000020267.6	ENSMUSG00000020267	Hint1	9915.3	-0.351158	0.212918	0	1	1
ENSMUSG00000020268.14	ENSMUSG00000020268	Lyrm7	104.625	-0.733226	0.280143	-0.832524	0.405113	0.816178
ENSMUSG00000020271.17	ENSMUSG00000020271	Fbxw11	3852.04	0.230273	0.151332	0	1	1
ENSMUSG00000020272.8	ENSMUSG00000020272	Stk10	230.018	-0.641183	0.364403	-0.387437	0.698433	1
ENSMUSG00000020273.13	ENSMUSG00000020273	Papolg	408.624	0.272815	0.33891	0	1	1
ENSMUSG00000020275.9	ENSMUSG00000020275	Rel	467.992	0.150062	0.56858	0	1	1
ENSMUSG00000020277.10	ENSMUSG00000020277	Pfkl	10070.5	-0.0962988	0.23836	0	1	1
ENSMUSG00000020280.12	ENSMUSG00000020280	Pus10	719.845	-0.638553	0.31687	-0.437253	0.661928	1
ENSMUSG00000020282.18	ENSMUSG00000020282	Rhbdf1	2552.41	-0.104784	0.282641	0	1	1
ENSMUSG00000020283.5	ENSMUSG00000020283	Pex13	789.142	0.509322	0.283767	0.0328512	0.973793	1
ENSMUSG00000020284.16	ENSMUSG00000020284	1810043G02Rik	319.237	0.427622	0.222504	0	1	1
ENSMUSG00000020287.15	ENSMUSG00000020287	Mpg	563.131	0.412223	0.213629	0	1	1
ENSMUSG00000020288.13	ENSMUSG00000020288	Ahsa2	537.565	1.09751	0.336438	1.776	0.0757334	0.224516
ENSMUSG00000020289.15	ENSMUSG00000020289	Nprl3	851.428	-0.208232	0.248851	0	1	1
ENSMUSG00000020290.14	ENSMUSG00000020290	Xpo1	3905.54	-0.572907	0.390923	-0.186498	0.852054	1
ENSMUSG00000020300.14	ENSMUSG00000020300	Cpeb4	682.054	1.41528	0.522124	1.75299	0.0796044	0.233444
ENSMUSG00000020303.2	ENSMUSG00000020303	Stc2	172.536	0.340928	0.283535	0	1	1
ENSMUSG00000020305.13	ENSMUSG00000020305	Asb3	418.446	-0.00497508	0.297059	0	1	1
ENSMUSG00000020307.15	ENSMUSG00000020307	Cdc34	8396.84	-0.284012	0.245654	0	1	1
ENSMUSG00000020308.6	ENSMUSG00000020308	Tpgs1	1117.23	-0.0995528	0.253202	0	1	1
ENSMUSG00000020309.6	ENSMUSG00000020309	Chac2	247.442	0.213609	0.340107	0	1	1
ENSMUSG00000020311.17	ENSMUSG00000020311	Erlec1	500.672	0.863985	0.272986	1.33334	0.182419	0.439993
ENSMUSG00000064352.1	ENSMUSG00000064352	mt-Ts1	454.924	13.4577	1.05651	12.2645	1.40422e-34	1.20489e-32
ENSMUSG00000020319.9	ENSMUSG00000020319	Wdpcp	43.2411	0.452074	0.56889	0	1	1
ENSMUSG00000020321.16	ENSMUSG00000020321	Mdh1	4429.82	-0.484271	0.146396	0	1	1
ENSMUSG00000020325.10	ENSMUSG00000020325	Fstl3	1346.89	0.873693	0.237783	1.57157	0.11605	0.311655
ENSMUSG00000020326.7	ENSMUSG00000020326	Ccng1	10726.7	0.123333	0.373337	0	1	1
ENSMUSG00000020327.4	ENSMUSG00000020327	Fgf22	5.50218	6.0501	2.58193	2.1496	0.0315872	0.113246
ENSMUSG00000020328.10	ENSMUSG00000020328	Nudcd2	2046.74	-0.11445	0.212094	0	1	1
ENSMUSG00000020329.12	ENSMUSG00000020329	Polrmt	1441.57	-0.301258	0.25902	0	1	1
ENSMUSG00000020330.16	ENSMUSG00000020330	Hmmr	935.055	-1.3709	0.3723	-2.33924	0.0193231	0.0753169
ENSMUSG00000020331.9	ENSMUSG00000020331	Hcn2	110.714	-1.0689	0.391642	-1.45261	0.146332	0.372895
ENSMUSG00000020334.6	ENSMUSG00000020334	Slc22a4	27.7076	1.22656	0.727737	0.998379	0.318096	0.679235
ENSMUSG00000020335.13	ENSMUSG00000020335	Zfp354b	17.4889	-1.12836	0.903236	-0.695672	0.486634	0.932367
ENSMUSG00000003949.16	ENSMUSG00000003949	Hlf	238.976	-2.36387	0.28814	-6.46863	9.88949e-11	1.74364e-09
ENSMUSG00000020346.16	ENSMUSG00000020346	Mgat1	2045.27	0.324262	0.196545	0	1	1
ENSMUSG00000020349.4	ENSMUSG00000020349	Ppp2ca	13377	-0.553287	0.104063	-0.512065	0.608606	1
ENSMUSG00000071724.5	ENSMUSG00000071724	Smpd5	32.3777	-2.35027	0.524001	-3.53105	0.000413911	0.00266778
ENSMUSG00000078866.10	ENSMUSG00000078866	Zfp970	161.1	-2.34956	0.673137	-2.74768	0.00600192	0.0282328
ENSMUSG00000020359.13	ENSMUSG00000020359	Phykpl	508.721	0.800471	0.164274	1.82909	0.0673866	0.205226
ENSMUSG00000020361.13	ENSMUSG00000020361	Hspa4	13587.9	-0.513136	0.259988	-0.0505236	0.959705	1
ENSMUSG00000020362.13	ENSMUSG00000020362	Cnot6	2513.36	0.192549	0.480956	0	1	1
ENSMUSG00000020364.14	ENSMUSG00000020364	Zfp354a	98.0233	0.333142	0.464897	0	1	1
ENSMUSG00000020366.18	ENSMUSG00000020366	Mapk9	870.44	0.518563	0.287714	0.0645178	0.948558	1
ENSMUSG00000020368.15	ENSMUSG00000020368	Canx	7412.98	0.25701	0.334932	0	1	1
ENSMUSG00000020372.15	ENSMUSG00000020372	Rack1	78599.5	0.0933357	0.188534	0	1	1
ENSMUSG00000020375.9	ENSMUSG00000020375	Rufy1	676.721	-0.0939881	0.193349	0	1	1
ENSMUSG00000020376.17	ENSMUSG00000020376	Rnf130	964.902	-0.259125	0.144453	0	1	1
ENSMUSG00000020380.16	ENSMUSG00000020380	Rad50	1212.8	-0.787511	0.364231	-0.789367	0.429898	0.85256
ENSMUSG00000039982.8	ENSMUSG00000039982	Dtx4	2985.47	-2.34768	0.185658	-9.95203	2.47081e-23	1.20529e-21
ENSMUSG00000020385.16	ENSMUSG00000020385	Clk4	609.494	0.428787	0.415577	0	1	1
ENSMUSG00000020386.5	ENSMUSG00000020386	Sar1b	2203.55	0.527141	0.201761	0.134522	0.892989	1
ENSMUSG00000020387.15	ENSMUSG00000020387	Jade2	838.614	-0.857653	0.273859	-1.30598	0.191561	0.456653
ENSMUSG00000020388.12	ENSMUSG00000020388	Pdlim4	6.19944	3.62304	1.56241	1.99887	0.0456229	0.151641
ENSMUSG00000020389.19	ENSMUSG00000020389	Cdkl3	121.334	-0.293266	0.421912	0	1	1
ENSMUSG00000111904.1	ENSMUSG00000111904	AC165349	85.244	-2.34666	0.395862	-4.66491	3.08758e-06	3.03712e-05
ENSMUSG00000020392.8	ENSMUSG00000020392	Cdkn2aipnl	1929.83	-0.503445	0.195032	-0.0176647	0.985906	1
ENSMUSG00000020393.16	ENSMUSG00000020393	Kremen1	2597.78	0.112298	0.218076	0	1	1
ENSMUSG00000020397.15	ENSMUSG00000020397	Med7	756.248	-0.35014	0.239533	0	1	1
ENSMUSG00000020399.14	ENSMUSG00000020399	Havcr2	40.5743	-1.88601	0.740522	-1.87167	0.0612525	0.190391
ENSMUSG00000020400.17	ENSMUSG00000020400	Tnip1	1096.66	0.253112	0.226788	0	1	1
ENSMUSG00000020402.11	ENSMUSG00000020402	Vdac1	11093.5	-0.51017	0.139539	-0.0728823	0.9419	1
ENSMUSG00000020407.13	ENSMUSG00000020407	Upp1	33.9291	-0.207791	0.486764	0	1	1
ENSMUSG00000020409.10	ENSMUSG00000020409	Slu7	1790.05	0.0657002	0.28884	0	1	1
ENSMUSG00000043155.4	ENSMUSG00000043155	Hpdl	118.907	-2.33946	0.439016	-4.18996	2.78998e-05	0.00022996
ENSMUSG00000020412.16	ENSMUSG00000020412	Ascc2	3440.71	-0.339152	0.174889	0	1	1
ENSMUSG00000020413.11	ENSMUSG00000020413	Hus1	519.142	-0.580099	0.379894	-0.210845	0.833008	1
ENSMUSG00000020415.16	ENSMUSG00000020415	Pttg1	625.402	-0.907121	0.214624	-1.8969	0.0578413	0.18226
ENSMUSG00000020420.8	ENSMUSG00000020420	Zfp607a	71.9951	-2.04021	0.684707	-2.24944	0.0244845	0.0919377
ENSMUSG00000020422.14	ENSMUSG00000020422	Tns3	1539.99	-0.486584	0.382608	0	1	1
ENSMUSG00000004500.9	ENSMUSG00000004500	Zfp324	482.022	-2.33781	0.221502	-8.29705	1.06731e-16	3.32554e-15
ENSMUSG00000020424.3	ENSMUSG00000020424	Gatsl3	995.748	0.897458	0.249448	1.59335	0.111082	0.301439
ENSMUSG00000073197.9	ENSMUSG00000073197	5730507C01Rik	40.6208	-2.33153	0.648886	-2.82257	0.004764	0.0232259
ENSMUSG00000095595.2	ENSMUSG00000095595	1700047I17Rik1	4435.92	-2.33096	0.173266	-10.5673	4.22465e-26	2.39616e-24
ENSMUSG00000020432.12	ENSMUSG00000020432	Tcn2	1152.39	0.656134	0.394604	0.395674	0.692345	1
ENSMUSG00000020434.4	ENSMUSG00000020434	4921536K21Rik	29.9647	-0.532325	0.508361	-0.0635857	0.9493	1
ENSMUSG00000020435.17	ENSMUSG00000020435	Osbp2	33.7568	-2.07502	0.638521	-2.46667	0.0136375	0.0564948
ENSMUSG00000020437.12	ENSMUSG00000020437	Myo1g	4.46582	-0.449847	1.39914	0	1	1
ENSMUSG00000020439.17	ENSMUSG00000020439	Smtn	6120.17	-0.022204	0.299984	0	1	1
ENSMUSG00000020440.13	ENSMUSG00000020440	Arf5	7514.28	0.366643	0.19401	0	1	1
ENSMUSG00000020441.6	ENSMUSG00000020441	2310033P09Rik	241.835	0.972165	0.279712	1.68804	0.0914038	0.260133
ENSMUSG00000020444.19	ENSMUSG00000020444	Guk1	1501.83	0.0620473	0.206008	0	1	1
ENSMUSG00000020447.5	ENSMUSG00000020447	Npc1l1	5.07617	-0.611993	1.69436	-0.0660979	0.9473	1
ENSMUSG00000020448.16	ENSMUSG00000020448	Rnf185	1233.57	-0.47702	0.136636	0	1	1
ENSMUSG00000020451.17	ENSMUSG00000020451	Limk2	17399.2	-0.128472	0.188571	0	1	1
ENSMUSG00000068101.11	ENSMUSG00000068101	Cenpm	487.047	-2.32348	0.34816	-5.23748	1.62783e-07	1.93306e-06
ENSMUSG00000020454.17	ENSMUSG00000020454	Eif4enif1	1939.09	-0.322763	0.182782	0	1	1
ENSMUSG00000020455.16	ENSMUSG00000020455	Trim11	2414.71	-0.112981	0.271916	0	1	1
ENSMUSG00000020456.17	ENSMUSG00000020456	Ogdh	6394.06	-0.621622	0.191185	-0.636145	0.524682	0.986069
ENSMUSG00000020457.13	ENSMUSG00000020457	Drg1	4107.43	-0.730251	0.145163	-1.58616	0.112704	0.30483
ENSMUSG00000020458.16	ENSMUSG00000020458	Rtn4	11369.4	0.507485	0.226452	0.0330552	0.973631	1
ENSMUSG00000020459.14	ENSMUSG00000020459	Mtif2	497.328	-0.230129	0.506769	0	1	1
ENSMUSG00000020460.15	ENSMUSG00000020460	Rps27a	30824.2	-0.965937	0.198421	-2.34822	0.0188633	0.0738467
ENSMUSG00000020462.14	ENSMUSG00000020462	Cfap36	609.995	-0.218118	0.213043	0	1	1
ENSMUSG00000020463.15	ENSMUSG00000020463	Ppp4r3b	2347.07	-0.430788	0.481088	0	1	1
ENSMUSG00000020464.15	ENSMUSG00000020464	Pnpt1	800.708	-0.370051	0.373479	0	1	1
ENSMUSG00000066175.2	ENSMUSG00000066175	2510046G10Rik	33.7857	-2.31784	0.551121	-3.29843	0.000972255	0.00576054
ENSMUSG00000020469.8	ENSMUSG00000020469	Myl7	27.1925	0.942618	0.797	0.555355	0.578652	1
ENSMUSG00000044783.16	ENSMUSG00000044783	Hjurp	3252.5	-2.31714	0.215099	-8.44792	2.96531e-17	9.92312e-16
ENSMUSG00000020472.14	ENSMUSG00000020472	Zkscan17	1538.26	0.227543	0.189444	0	1	1
ENSMUSG00000020473.13	ENSMUSG00000020473	Aebp1	95.1981	1.68617	1.63851	0.723935	0.469106	0.908774
ENSMUSG00000020474.11	ENSMUSG00000020474	Polm	380.193	0.998057	0.333855	1.49184	0.135742	0.351912
ENSMUSG00000096696.1	ENSMUSG00000096696	Zfp960	228.377	-2.31059	0.522264	-3.46682	0.000526662	0.00331034
ENSMUSG00000020476.14	ENSMUSG00000020476	Dbnl	6030.94	-0.118998	0.207823	0	1	1
ENSMUSG00000020477.10	ENSMUSG00000020477	Mrps24	1468.85	-0.423806	0.275747	0	1	1
ENSMUSG00000020482.4	ENSMUSG00000020482	Ccdc117	796.455	-0.577931	0.315158	-0.247275	0.804696	1
ENSMUSG00000020483.14	ENSMUSG00000020483	Dynll2	2904.4	-0.0320147	0.10844	0	1	1
ENSMUSG00000020484.19	ENSMUSG00000020484	Xbp1	3712.02	0.318564	0.145562	0	1	1
ENSMUSG00000020485.14	ENSMUSG00000020485	Supt4a	1262.11	0.761271	0.244659	1.0679	0.285566	0.624621
ENSMUSG00000020491.15	ENSMUSG00000020491	2810021J22Rik	41.3565	1.03835	0.693606	0.776154	0.437658	0.863633
ENSMUSG00000020492.11	ENSMUSG00000020492	Ska2	304.275	-0.451854	0.442582	0	1	1
ENSMUSG00000020493.8	ENSMUSG00000020493	Prr11	399.387	-0.330672	0.292712	0	1	1
ENSMUSG00000020495.13	ENSMUSG00000020495	Smg8	1136.24	-0.707739	0.150955	-1.37617	0.16877	0.414354
ENSMUSG00000020496.9	ENSMUSG00000020496	Rnf187	7234.37	-0.493795	0.227911	0	1	1
ENSMUSG00000020513.15	ENSMUSG00000020513	Tubd1	261.179	0.0481223	0.2182	0	1	1
ENSMUSG00000020514.8	ENSMUSG00000020514	Mrpl22	988.438	-0.865445	0.177919	-2.054	0.0399758	0.1367
ENSMUSG00000020515.13	ENSMUSG00000020515	Cnot8	2036.01	-0.24995	0.125	0	1	1
ENSMUSG00000020516.15	ENSMUSG00000020516	Rps6kb1	971.277	0.914384	0.493819	0.839141	0.40139	0.810139
ENSMUSG00000020519.5	ENSMUSG00000020519	Sap30l	850.749	0.106222	0.173718	0	1	1
ENSMUSG00000020520.14	ENSMUSG00000020520	Galnt10	1278.83	-0.309201	0.176084	0	1	1
ENSMUSG00000020521.7	ENSMUSG00000020521	Rnft1	648.748	1.11799	0.320601	1.9276	0.0539051	0.172752
ENSMUSG00000020522.13	ENSMUSG00000020522	Mfap3	940.124	-0.595613	0.303976	-0.314541	0.75311	1
ENSMUSG00000020523.14	ENSMUSG00000020523	Fam114a2	2463.14	-0.0292551	0.0874331	0	1	1
ENSMUSG00000020525.17	ENSMUSG00000020525	Ppm1d	694.588	0.341404	0.165305	0	1	1
ENSMUSG00000020526.12	ENSMUSG00000020526	Znhit3	394.971	-0.130035	0.222204	0	1	1
ENSMUSG00000020527.14	ENSMUSG00000020527	Myo19	1069.42	0.169884	0.209665	0	1	1
ENSMUSG00000020528.14	ENSMUSG00000020528	Prpsap2	769.165	-0.975337	0.255137	-1.86306	0.0624533	0.193259
ENSMUSG00000020530.14	ENSMUSG00000020530	Ggnbp2	1956.93	0.451103	0.382433	0	1	1
ENSMUSG00000020532.18	ENSMUSG00000020532	Acaca	1704.31	0.0554019	0.350534	0	1	1
ENSMUSG00000020534.14	ENSMUSG00000020534	Shmt1	1039.39	-0.716667	0.223143	-0.970981	0.331558	0.701343
ENSMUSG00000020536.12	ENSMUSG00000020536	Llgl1	2828.32	-0.00183748	0.258466	0	1	1
ENSMUSG00000039055.4	ENSMUSG00000039055	Eme1	187.945	-2.30892	0.398367	-4.54083	5.60327e-06	5.29983e-05
ENSMUSG00000020538.15	ENSMUSG00000020538	Srebf1	3110.68	0.0320959	0.293861	0	1	1
ENSMUSG00000020541.12	ENSMUSG00000020541	Tom1l1	1049.91	0.545059	0.167072	0.269699	0.787392	1
ENSMUSG00000020544.14	ENSMUSG00000020544	Cox11	326.953	0.86619	0.265475	1.37937	0.167779	0.41244
[truncated: 14,754 more rows]
