# Supplementary material for: Stem cells tightly regulate dead cell clearance to maintain tissue fitness
Source: Nature. 2024 Aug 21;633(8029):407–16. doi: 10.1038/s41586-024-07855-6 (PMC11390485; doi:10.1038/s41586-024-07855-6)
Supplement: Supplementary file 7 — Significantly up-regulated genes in wild type HFSCs in vitro exposed to corpses with or without phosphatidylcholine cleavage (Log2[Fold Change]). DESeq2-based differential gene expression analysis between wild type cultered HFSCs exposed to corpses with (+Veh) or without phosphotidylcholine cleavage to release free fatty acids and LPC (+BEL). [file 41586_2024_7855_MOESM7_ESM.xlsx]

## Sheet: DESEQ2-wald-lfc=0.5padj=0.05_WT
	ENSMUSG_ID	gene_short	baseMean	log2FoldChange	lfcSE	stat	pvalue	padj	log2FC >0 up in corpses; log2FC <0 up in BEL
ENSMUSG00000000001.4	ENSMUSG00000000001	Gnai3	5902.1	-0.139242	0.247575	0	1	1
ENSMUSG00000000028.15	ENSMUSG00000000028	Cdc45	542.164	-0.781627	0.17982	-1.56616	0.117311	0.912718
ENSMUSG00000000031.16	ENSMUSG00000000031	H19	122.425	0.803284	0.436034	0.695551	0.48671	1
ENSMUSG00000000037.17	ENSMUSG00000000037	Scml2	12.3168	-1.22912	0.968501	-0.752834	0.45155	1
ENSMUSG00000108815.1	ENSMUSG00000108815	AC149222	113.344	-9.02915	2.13542	-3.99412	6.49336e-05	0.00369316
ENSMUSG00000000058.6	ENSMUSG00000000058	Cav2	3974.22	0.446774	0.212328	0	1	1
ENSMUSG00000000078.7	ENSMUSG00000000078	Klf6	7593.98	-1.28223	0.411601	-1.90044	0.0573749	0.602108
ENSMUSG00000000085.16	ENSMUSG00000000085	Scmh1	1157.88	-0.140875	0.182991	0	1	1
ENSMUSG00000000088.7	ENSMUSG00000000088	Cox5a	4676.7	0.187608	0.115179	0	1	1
ENSMUSG00000000093.6	ENSMUSG00000000093	Tbx2	4.68026	-1.15015	1.64843	-0.394408	0.69328	NA
ENSMUSG00000034520.14	ENSMUSG00000034520	Gjc1	22.3338	-5.33161	1.28653	-3.75553	0.000172976	0.00814399
ENSMUSG00000000127.15	ENSMUSG00000000127	Fer	806.015	-0.415321	0.261357	0	1	1
ENSMUSG00000000131.15	ENSMUSG00000000131	Xpo6	3609.59	-0.243202	0.162573	0	1	1
ENSMUSG00000000134.17	ENSMUSG00000000134	Tfe3	3079.23	0.121041	0.184857	0	1	1
ENSMUSG00000000142.15	ENSMUSG00000000142	Axin2	387.81	-1.08097	0.233922	-2.48362	0.0130053	0.226705
ENSMUSG00000000148.17	ENSMUSG00000000148	Brat1	1322.58	0.196236	0.239602	0	1	1
ENSMUSG00000000149.10	ENSMUSG00000000149	Gna12	1876.76	0.255857	0.14897	0	1	1
ENSMUSG00000001804.9	ENSMUSG00000001804	Dsg4	16.3477	-4.84689	1.31513	-3.3053	0.000948756	0.032567
ENSMUSG00000000167.14	ENSMUSG00000000167	Pih1d2	50.5657	0.184219	0.291468	0	1	1
ENSMUSG00000000168.9	ENSMUSG00000000168	Dlat	3309.46	-0.29967	0.100173	0	1	1
ENSMUSG00000000171.5	ENSMUSG00000000171	Sdhd	3623.73	0.110022	0.12434	0	1	1
ENSMUSG00000000184.12	ENSMUSG00000000184	Ccnd2	11357.8	-0.455761	0.218577	0	1	1
ENSMUSG00000000194.13	ENSMUSG00000000194	Gpr107	3870.54	0.118545	0.149571	0	1	1
ENSMUSG00000000216.8	ENSMUSG00000000216	Scnn1g	5.71193	1.75586	1.74055	0.72153	0.470583	NA
ENSMUSG00000000223.13	ENSMUSG00000000223	Drp2	6.97971	-1.83958	1.55068	-0.86387	0.387659	1
ENSMUSG00000000247.11	ENSMUSG00000000247	Lhx2	4.32495	-1.40399	1.81154	-0.499018	0.617767	NA
ENSMUSG00000000248.16	ENSMUSG00000000248	Clec2g	2.56904	3.40845	2.99868	0.969909	0.332092	NA
ENSMUSG00000000253.13	ENSMUSG00000000253	Gmpr	42.0991	1.84111	0.701021	1.91309	0.055737	0.591851
ENSMUSG00000000266.11	ENSMUSG00000000266	Mid2	934.149	-0.568045	0.388563	-0.17512	0.860985	1
ENSMUSG00000000275.16	ENSMUSG00000000275	Trim25	1708.2	-0.270205	0.184485	0	1	1
ENSMUSG00000000276.11	ENSMUSG00000000276	Dgke	293.548	-1.25668	0.30269	-2.49984	0.0124248	0.218934
ENSMUSG00000000278.10	ENSMUSG00000000278	Scpep1	1269.91	0.0586702	0.154554	0	1	1
ENSMUSG00000000282.12	ENSMUSG00000000282	Mnt	1335.56	0.028043	0.259247	0	1	1
ENSMUSG00000000290.13	ENSMUSG00000000290	Itgb2	20.4593	0.217023	0.613323	0	1	1
ENSMUSG00000000295.13	ENSMUSG00000000295	Hddc2	783.444	0.533522	0.191608	0.174951	0.861118	1
ENSMUSG00000000296.8	ENSMUSG00000000296	Tpd52l1	81.0832	1.24292	0.271796	2.73337	0.0062689	0.131487
ENSMUSG00000000301.16	ENSMUSG00000000301	Pemt	149.937	0.729033	0.30537	0.750019	0.453243	1
ENSMUSG00000000303.12	ENSMUSG00000000303	Cdh1	19175.5	-0.376778	0.162153	0	1	1
ENSMUSG00000108443.1	ENSMUSG00000108443	Gm44510	24.0476	-4.63342	1.27375	-3.24507	0.00117423	0.0389346
ENSMUSG00000000317.11	ENSMUSG00000000317	Bcl6b	13.4757	-0.539119	0.703483	-0.0556083	0.955654	1
ENSMUSG00000071552.5	ENSMUSG00000071552	Tigit	20.2178	-3.94029	0.794681	-4.32914	1.49692e-05	0.00103129
ENSMUSG00000000325.16	ENSMUSG00000000325	Arvcf	2585.28	0.519647	0.192279	0.102179	0.918614	1
ENSMUSG00000000326.13	ENSMUSG00000000326	Comt	5332.82	0.154656	0.110244	0	1	1
ENSMUSG00000000339.14	ENSMUSG00000000339	Rtca	1124.46	0.064766	0.122224	0	1	1
ENSMUSG00000000340.10	ENSMUSG00000000340	Dbt	222.802	-0.839251	0.400292	-0.847509	0.396711	1
ENSMUSG00000000346.9	ENSMUSG00000000346	Dazap2	8785.72	0.362515	0.0613367	0	1	1
ENSMUSG00000000355.13	ENSMUSG00000000355	Mcts1	1090.5	0.0768073	0.169241	0	1	1
ENSMUSG00000000359.3	ENSMUSG00000000359	Rem1	9.86156	2.19104	2.00798	0.842162	0.399697	1
ENSMUSG00000000374.8	ENSMUSG00000000374	Trappc10	2679.37	-0.102064	0.152702	0	1	1
ENSMUSG00000000378.15	ENSMUSG00000000378	Ccm2	2120.98	0.396378	0.151618	0	1	1
ENSMUSG00000000384.15	ENSMUSG00000000384	Tbrg4	4252.25	0.0488164	0.132951	0	1	1
ENSMUSG00000000385.8	ENSMUSG00000000385	Tmprss2	156.651	0.959527	0.331907	1.3845	0.166204	1
ENSMUSG00000000386.16	ENSMUSG00000000386	Mx1	2.27051	0	3.47517	0	1	NA
ENSMUSG00000000392.17	ENSMUSG00000000392	Fap	8.36973	0	2.25854	0	1	1
ENSMUSG00000000399.10	ENSMUSG00000000399	Ndufa9	3721.77	0.131913	0.15612	0	1	1
ENSMUSG00000000409.14	ENSMUSG00000000409	Lck	3.39069	0.405404	2.14243	0	1	NA
ENSMUSG00000000420.15	ENSMUSG00000000420	Galnt1	1886.42	-0.402947	0.211655	0	1	1
ENSMUSG00000000439.9	ENSMUSG00000000439	Mkrn2	883.098	0.15473	0.121412	0	1	1
ENSMUSG00000000440.12	ENSMUSG00000000440	Pparg	17.1194	3.40811	3.42759	0.848441	0.396192	1
ENSMUSG00000000441.17	ENSMUSG00000000441	Raf1	3779.28	0.171528	0.0989389	0	1	1
ENSMUSG00000000486.13	ENSMUSG00000000486	2022-09-01	18.6888	0.833679	0.721856	0.462251	0.643901	1
ENSMUSG00000042195.9	ENSMUSG00000042195	Slc35f2	36.9067	-3.54236	0.82821	-3.67341	0.000239333	0.0104475
ENSMUSG00000000530.16	ENSMUSG00000000530	Acvrl1	205.892	1.42579	0.331812	2.79011	0.00526903	0.115165
ENSMUSG00000000531.5	ENSMUSG00000000531	Grasp	321.3	0.465221	0.278342	0	1	1
ENSMUSG00000000532.11	ENSMUSG00000000532	Acvr1b	1431.38	0.523503	0.21659	0.108513	0.913589	1
ENSMUSG00000000538.18	ENSMUSG00000000538	Tom1l2	2627.74	-0.208335	0.288573	0	1	1
ENSMUSG00000000552.10	ENSMUSG00000000552	Zfp385a	2538.74	0.346007	0.302468	0	1	1
ENSMUSG00000000555.8	ENSMUSG00000000555	Itga5	1618.69	0.473603	0.269344	0	1	1
ENSMUSG00000000561.14	ENSMUSG00000000561	Wdr77	3172.08	-0.422645	0.124285	0	1	1
ENSMUSG00000000563.17	ENSMUSG00000000563	Atp5f1	6572.51	0.0233898	0.133196	0	1	1
ENSMUSG00000000567.5	ENSMUSG00000000567	Sox9	5497.93	-0.413312	0.217606	0	1	1
ENSMUSG00000000568.15	ENSMUSG00000000568	Hnrnpd	4301.25	-0.465283	0.203395	0	1	1
ENSMUSG00000000579.14	ENSMUSG00000000579	Dynlt1c	143.5	0.223867	0.285188	0	1	1
ENSMUSG00000000581.8	ENSMUSG00000000581	C1d	1479.88	0.267475	0.244355	0	1	1
ENSMUSG00000055421.8	ENSMUSG00000055421	Pcdh9	46.1155	-2.97224	0.639701	-3.86468	0.000111235	0.00568354
ENSMUSG00000000600.15	ENSMUSG00000000600	Krit1	991.69	-0.679494	0.414503	-0.433033	0.664991	1
ENSMUSG00000000605.9	ENSMUSG00000000605	Clcn4	1046.58	-0.573458	0.209167	-0.351192	0.725444	1
ENSMUSG00000000627.15	ENSMUSG00000000627	Sema4f	406.49	0.390305	0.515621	0	1	1
ENSMUSG00000000628.10	ENSMUSG00000000628	Hk2	1962.68	-0.366081	0.189391	0	1	1
ENSMUSG00000000631.20	ENSMUSG00000000631	Myo18a	4007.94	0.15101	0.223061	0	1	1
ENSMUSG00000000686.11	ENSMUSG00000000686	Abhd15	5.47137	1.27077	1.25876	0.612325	0.540323	NA
ENSMUSG00000000690.5	ENSMUSG00000000690	Hoxb6	612.083	0.625113	0.160469	0.779673	0.435583	1
ENSMUSG00000000693.10	ENSMUSG00000000693	Loxl3	104.852	0.253162	0.67868	0	1	1
ENSMUSG00000000706.16	ENSMUSG00000000706	Btn1a1	43.3504	0.441641	0.495019	0	1	1
ENSMUSG00000000708.14	ENSMUSG00000000708	Kat2b	530.267	-0.307749	0.276356	0	1	1
ENSMUSG00000000711.3	ENSMUSG00000000711	Rab5b	4516.35	0.321711	0.106289	0	1	1
ENSMUSG00000000730.13	ENSMUSG00000000730	Dnmt3l	4.28199	-0.202659	1.77929	0	1	NA
ENSMUSG00000000732.9	ENSMUSG00000000732	Icosl	349.498	0.275937	0.270986	0	1	1
ENSMUSG00000000738.18	ENSMUSG00000000738	Spg7	1802.54	-0.0570351	0.143124	0	1	1
ENSMUSG00000000739.14	ENSMUSG00000000739	Sult5a1	1.95213	0.894479	2.90171	0.135947	0.891863	NA
ENSMUSG00000000740.12	ENSMUSG00000000740	Rpl13	47258.4	0.640659	0.161161	0.872783	0.382782	1
ENSMUSG00000000743.9	ENSMUSG00000000743	Chmp1a	7828.94	0.56672	0.189129	0.352775	0.724257	1
ENSMUSG00000000751.13	ENSMUSG00000000751	Rpa1	2333.5	-0.515382	0.126284	-0.121805	0.903054	1
ENSMUSG00000000753.15	ENSMUSG00000000753	Serpinf1	635.05	0.604103	0.963397	0.108058	0.91395	1
ENSMUSG00000000759.14	ENSMUSG00000000759	Tubgcp3	1521.22	-0.437474	0.106422	0	1	1
ENSMUSG00000000776.13	ENSMUSG00000000776	Polr3d	1182.33	-0.147768	0.138844	0	1	1
ENSMUSG00000000782.16	ENSMUSG00000000782	Tcf7	219.271	0.21332	0.234506	0	1	1
ENSMUSG00000000787.12	ENSMUSG00000000787	Ddx3x	16168.9	-0.689068	0.346106	-0.546273	0.584878	1
ENSMUSG00000000791.9	ENSMUSG00000000791	Il12rb1	4.99406	-1.85955	1.97086	-0.689825	0.490304	NA
ENSMUSG00000000792.2	ENSMUSG00000000792	Slc5a5	43.0784	1.94587	0.507833	2.84714	0.00441137	0.102941
ENSMUSG00000000804.14	ENSMUSG00000000804	Usp32	631.471	-0.58437	0.451307	-0.186945	0.851704	1
ENSMUSG00000022108.8	ENSMUSG00000022108	Itm2b	11522.7	0.79219	0.0950463	3.07419	0.00211076	0.0614038
ENSMUSG00000000823.16	ENSMUSG00000000823	Zfp512b	1538.27	-0.5405	0.27719	-0.146109	0.883835	1
ENSMUSG00000000826.16	ENSMUSG00000000826	Dnajc5	7232.62	-0.0607788	0.102479	0	1	1
ENSMUSG00000000827.18	ENSMUSG00000000827	Tpd52l2	5639.89	0.0840753	0.11035	0	1	1
ENSMUSG00000000838.17	ENSMUSG00000000838	Fmr1	1371.74	-0.978842	0.467022	-1.02531	0.305217	1
ENSMUSG00000000861.15	ENSMUSG00000000861	Bcl11a	7.08327	0.702173	0.90252	0.22401	0.82275	1
ENSMUSG00000000876.11	ENSMUSG00000000876	Pxmp4	848.408	0.680625	0.183598	0.983804	0.325212	1
ENSMUSG00000000881.12	ENSMUSG00000000881	Dlg3	651	0.0505813	0.236285	0	1	1
ENSMUSG00000000884.17	ENSMUSG00000000884	Gnb1l	556.471	-0.28807	0.183988	0	1	1
ENSMUSG00000000901.17	ENSMUSG00000000901	Mmp11	78.0993	1.3141	0.397261	2.04929	0.0404339	0.47918
ENSMUSG00000000902.13	ENSMUSG00000000902	Smarcb1	3712.46	0.345311	0.13769	0	1	1
ENSMUSG00000000915.15	ENSMUSG00000000915	Hip1r	3944.01	0.0483791	0.267121	0	1	1
ENSMUSG00000000916.15	ENSMUSG00000000916	Nsun5	982.891	-0.24741	0.158058	0	1	1
ENSMUSG00000000934.9	ENSMUSG00000000934	Top1mt	765.801	0.406351	0.124096	0	1	1
ENSMUSG00000000942.10	ENSMUSG00000000942	Hoxa4	98.7408	-0.120227	0.307695	0	1	1
ENSMUSG00000000948.16	ENSMUSG00000000948	Gm38393	31.683	-1.23733	0.683938	-1.07807	0.281003	1
ENSMUSG00000000957.11	ENSMUSG00000000957	Mmp14	5743.23	-0.0994688	0.201238	0	1	1
ENSMUSG00000000958.10	ENSMUSG00000000958	Slc7a7	7.07653	-0.674459	1.34679	-0.129536	0.896933	1
ENSMUSG00000000959.7	ENSMUSG00000000959	Oxa1l	1301.94	0.250461	0.150261	0	1	1
ENSMUSG00000000976.13	ENSMUSG00000000976	Heatr6	1171.09	-0.446186	0.13885	0	1	1
ENSMUSG00000000983.13	ENSMUSG00000000983	Wfdc18	61.2174	0.414367	0.696123	0	1	1
ENSMUSG00000001014.6	ENSMUSG00000001014	Icam4	4.85945	4.9421	1.55443	2.8577	0.00426725	NA
ENSMUSG00000001016.12	ENSMUSG00000001016	Ilf2	2185.9	-0.129201	0.12139	0	1	1
ENSMUSG00000001017.15	ENSMUSG00000001017	Chtop	3360.04	0.067441	0.102038	0	1	1
ENSMUSG00000001018.15	ENSMUSG00000001018	Snapin	1256.68	0.731655	0.143563	1.61361	0.106611	0.86623
ENSMUSG00000001020.8	ENSMUSG00000001020	S100a4	781.311	1.17875	0.253623	2.67622	0.00744579	0.149999
ENSMUSG00000114822.1	ENSMUSG00000114822	Gm4813	25.991	-2.91942	0.524157	-4.61584	3.91517e-06	0.000332388
ENSMUSG00000001025.8	ENSMUSG00000001025	S100a6	49497.9	0.944117	0.206721	2.14839	0.0316825	0.410083
ENSMUSG00000001034.17	ENSMUSG00000001034	Mapk7	1197.49	-0.461316	0.212999	0	1	1
ENSMUSG00000001036.17	ENSMUSG00000001036	Epn2	1778.97	-0.413975	0.19079	0	1	1
ENSMUSG00000001039.12	ENSMUSG00000001039	B9d1	341.582	0.300063	0.235492	0	1	1
ENSMUSG00000001052.15	ENSMUSG00000001052	Sec24b	2247.65	-0.989748	0.219289	-2.23334	0.0255263	0.36003
ENSMUSG00000001053.15	ENSMUSG00000001053	N4bp3	162.173	-0.102185	0.228278	0	1	1
ENSMUSG00000001054.9	ENSMUSG00000001054	Rmnd5b	903.781	0.0847199	0.238518	0	1	1
ENSMUSG00000001056.3	ENSMUSG00000001056	Nhp2	6040.09	0.118525	0.183526	0	1	1
ENSMUSG00000001062.18	ENSMUSG00000001062	Vps9d1	504.836	0.141804	0.289628	0	1	1
ENSMUSG00000001065.15	ENSMUSG00000001065	Zfp276	1187.8	0.001751	0.277552	0	1	1
ENSMUSG00000001082.12	ENSMUSG00000001082	Mfsd10	2716.1	-0.522445	0.214917	-0.104436	0.916823	1
ENSMUSG00000001089.14	ENSMUSG00000001089	Luzp1	4388.32	-0.796628	0.28299	-1.04819	0.294551	1
ENSMUSG00000001098.15	ENSMUSG00000001098	Kctd10	10028.6	0.389024	0.152466	0	1	1
ENSMUSG00000001100.10	ENSMUSG00000001100	Poldip2	3251.97	0.335045	0.13386	0	1	1
ENSMUSG00000001105.15	ENSMUSG00000001105	Ift20	850.152	0.413349	0.10594	0	1	1
ENSMUSG00000100975.2	ENSMUSG00000100975	Gm28875	43.0059	-2.77701	0.603713	-3.77167	0.000162157	0.0077517
ENSMUSG00000001120.15	ENSMUSG00000001120	Pcbp3	601.305	-0.174157	0.154467	0	1	1
ENSMUSG00000050296.14	ENSMUSG00000050296	Abca12	510.774	-2.74659	0.329129	-6.82585	8.7407e-12	3.78375e-09
ENSMUSG00000001127.12	ENSMUSG00000001127	Araf	2329.63	0.0210858	0.132265	0	1	1
ENSMUSG00000001128.7	ENSMUSG00000001128	Cfp	33.4444	-0.772725	0.602689	-0.452513	0.650899	1
ENSMUSG00000001131.11	ENSMUSG00000001131	Timp1	614.413	0.0666959	0.397442	0	1	1
ENSMUSG00000001134.9	ENSMUSG00000001134	Uxt	706.032	0.470669	0.157479	0	1	1
ENSMUSG00000001138.13	ENSMUSG00000001138	Cnnm3	429.706	0.11601	0.298427	0	1	1
ENSMUSG00000001143.13	ENSMUSG00000001143	Lman2l	406.565	0.109708	0.167208	0	1	1
ENSMUSG00000001150.7	ENSMUSG00000001150	Mcm3ap	2364.01	-0.568991	0.182209	-0.378639	0.704956	1
ENSMUSG00000027737.10	ENSMUSG00000027737	Slc7a11	452.883	-2.6044	0.402441	-5.22909	1.70344e-07	2.2497e-05
ENSMUSG00000001156.9	ENSMUSG00000001156	Mxd1	1722.4	-0.463092	0.351808	0	1	1
ENSMUSG00000001157.13	ENSMUSG00000001157	Gmcl1	625.928	-0.366459	0.250959	0	1	1
ENSMUSG00000001158.13	ENSMUSG00000001158	Snrnp27	1441.77	0.412807	0.127217	0	1	1
ENSMUSG00000001166.17	ENSMUSG00000001166	Oas1c	55.4797	1.05018	0.468256	1.17497	0.240008	1
ENSMUSG00000001173.15	ENSMUSG00000001173	Ocrl	718.437	-0.413438	0.282876	0	1	1
ENSMUSG00000001175.15	ENSMUSG00000001175	Calm1	12232.2	0.344307	0.114447	0	1	1
ENSMUSG00000001211.15	ENSMUSG00000001211	Agpat3	2968.29	0.540456	0.251368	0.160943	0.872138	1
ENSMUSG00000001227.12	ENSMUSG00000001227	Sema6b	2.88624	-1.60811	2.41149	-0.459512	0.645867	NA
ENSMUSG00000001228.14	ENSMUSG00000001228	Uhrf1	2904.87	-0.516499	0.168393	-0.0979776	0.92195	1
ENSMUSG00000001229.9	ENSMUSG00000001229	Dpp9	3937.07	-0.158629	0.178143	0	1	1
ENSMUSG00000001240.13	ENSMUSG00000001240	Ramp2	4.69026	1.11599	1.2641	0.487298	0.626047	NA
ENSMUSG00000001247.16	ENSMUSG00000001247	Lsr	5174.65	0.0804233	0.181217	0	1	1
ENSMUSG00000001248.15	ENSMUSG00000001248	Gramd1a	1130.1	0.310409	0.251464	0	1	1
ENSMUSG00000001249.14	ENSMUSG00000001249	Hpn	6.14673	-0.385777	1.54367	0	1	1
ENSMUSG00000001270.9	ENSMUSG00000001270	Ckb	25.0492	-1.00571	0.453108	-1.11609	0.264383	1
ENSMUSG00000001280.13	ENSMUSG00000001280	Sp1	3070.99	-1.23365	0.351347	-2.08811	0.0367875	0.450859
ENSMUSG00000001281.10	ENSMUSG00000001281	Itgb7	10.0758	-0.578823	0.74743	-0.105458	0.916012	1
ENSMUSG00000001285.12	ENSMUSG00000001285	Myg1	1142.9	-0.00359348	0.148674	0	1	1
ENSMUSG00000001288.15	ENSMUSG00000001288	Rarg	6075.18	0.175928	0.173459	0	1	1
ENSMUSG00000001289.12	ENSMUSG00000001289	Pfdn5	3577.23	0.719234	0.168532	1.30084	0.193312	1
ENSMUSG00000001300.16	ENSMUSG00000001300	Efnb2	3203.04	-0.850065	0.230383	-1.5195	0.128638	0.963793
ENSMUSG00000001305.5	ENSMUSG00000001305	Rrp15	1404.61	-0.0768459	0.164473	0	1	1
ENSMUSG00000001313.12	ENSMUSG00000001313	Rnd2	193.72	0.595598	0.264392	0.361576	0.717669	1
ENSMUSG00000001323.17	ENSMUSG00000001323	Srr	255.627	0.552257	0.228876	0.228318	0.819399	1
ENSMUSG00000033060.16	ENSMUSG00000033060	Lmo7	539.198	-2.50077	0.347398	-5.75932	8.44558e-09	1.6452e-06
ENSMUSG00000001349.5	ENSMUSG00000001349	Cnn1	41.7564	1.26675	1.0573	0.7252	0.468329	1
ENSMUSG00000001366.14	ENSMUSG00000001366	Fbxo9	502.121	-0.330107	0.173931	0	1	1
ENSMUSG00000001376.17	ENSMUSG00000001376	Vps50	896.575	-0.222577	0.28322	0	1	1
ENSMUSG00000001380.7	ENSMUSG00000001380	Hars	4813.11	-0.0221319	0.135836	0	1	1
ENSMUSG00000001383.9	ENSMUSG00000001383	Zmat2	2812.28	0.327646	0.127803	0	1	1
ENSMUSG00000001403.13	ENSMUSG00000001403	Ube2c	3932.59	-1.44523	0.363933	-2.59725	0.00939731	0.17816
ENSMUSG00000001415.10	ENSMUSG00000001415	Smg5	5916.76	-0.186985	0.138204	0	1	1
ENSMUSG00000001416.13	ENSMUSG00000001416	Cct3	13463.7	-0.176988	0.122309	0	1	1
ENSMUSG00000001418.13	ENSMUSG00000001418	Glmp	2990.09	0.574972	0.231141	0.324357	0.745668	1
ENSMUSG00000001419.17	ENSMUSG00000001419	Mef2d	2455.21	-0.387163	0.262427	0	1	1
ENSMUSG00000001420.13	ENSMUSG00000001420	Tmem79	2115.44	0.0175363	0.270731	0	1	1
ENSMUSG00000001424.14	ENSMUSG00000001424	Snd1	6434.96	-0.337908	0.190483	0	1	1
ENSMUSG00000001435.15	ENSMUSG00000001435	Col18a1	20333.4	0.345293	0.205071	0	1	1
ENSMUSG00000001436.15	ENSMUSG00000001436	Slc19a1	1712.91	-0.325856	0.140744	0	1	1
ENSMUSG00000001440.5	ENSMUSG00000001440	Kpnb1	20070	-0.929857	0.229568	-1.87246	0.0611426	0.624942
ENSMUSG00000001441.13	ENSMUSG00000001441	Npepps	3735.15	-0.453122	0.16881	0	1	1
ENSMUSG00000001445.10	ENSMUSG00000001445	Mrpl10	2877.69	0.195419	0.159839	0	1	1
ENSMUSG00000001467.5	ENSMUSG00000001467	Cyp51	6136.94	0.153161	0.287289	0	1	1
ENSMUSG00000001472.17	ENSMUSG00000001472	Tcf25	10846.7	0.385579	0.153466	0	1	1
ENSMUSG00000001473.7	ENSMUSG00000001473	Tubb6	13383.8	0.676411	0.14376	1.22712	0.219777	1
ENSMUSG00000001482.15	ENSMUSG00000001482	Def8	3266.58	0.306789	0.166189	0	1	1
ENSMUSG00000001497.18	ENSMUSG00000001497	Pax9	116.603	-1.00276	0.269985	-1.86218	0.0625776	0.631233
ENSMUSG00000001504.10	ENSMUSG00000001504	Irx2	1934.57	-0.158866	0.134387	0	1	1
ENSMUSG00000001506.10	ENSMUSG00000001506	Col1a1	3724.48	-0.0807585	1.15704	0	1	1
ENSMUSG00000001507.16	ENSMUSG00000001507	Itga3	27312.9	-0.904752	0.190111	-2.12903	0.0332516	0.423944
ENSMUSG00000001510.8	ENSMUSG00000001510	Dlx3	13.7684	-0.013272	0.673193	0	1	1
ENSMUSG00000022893.14	ENSMUSG00000022893	Adamts1	3355.07	-2.49368	0.346877	-5.74752	9.05624e-09	1.72928e-06
ENSMUSG00000001518.12	ENSMUSG00000001518	Itfg2	893.87	-0.353315	0.155131	0	1	1
ENSMUSG00000001520.12	ENSMUSG00000001520	Nrip2	2.16559	-2.47825	3.03505	-0.651799	0.514531	NA
ENSMUSG00000001521.12	ENSMUSG00000001521	Tulp3	895.324	0.182393	0.195066	0	1	1
ENSMUSG00000001524.14	ENSMUSG00000001524	Gtf2h4	1007.77	0.0911331	0.193092	0	1	1
ENSMUSG00000001525.10	ENSMUSG00000001525	Tubb5	69461.6	0.293335	0.188684	0	1	1
ENSMUSG00000001542.7	ENSMUSG00000001542	Ell2	1150.94	-0.147201	0.269995	0	1	1
ENSMUSG00000001552.14	ENSMUSG00000001552	Jup	71871.9	0.337059	0.257765	0	1	1
ENSMUSG00000001555.10	ENSMUSG00000001555	Fkbp10	383.898	0.714676	0.362911	0.591538	0.55416	1
ENSMUSG00000001558.5	ENSMUSG00000001558	Klhl10	8.0072	0.824821	1.08414	0.299611	0.764474	1
ENSMUSG00000001569.10	ENSMUSG00000001569	Nom1	1955.43	-0.641117	0.24385	-0.578703	0.562789	1
ENSMUSG00000001576.15	ENSMUSG00000001576	Ergic1	9208.39	-0.285603	0.136959	0	1	1
ENSMUSG00000001583.13	ENSMUSG00000001583	Tnk1	270.821	-0.25067	0.349192	0	1	1
ENSMUSG00000001588.12	ENSMUSG00000001588	Acap1	11.2684	1.06905	0.652969	0.871475	0.383495	1
ENSMUSG00000001604.14	ENSMUSG00000001604	Tcea3	7.12004	-0.790178	1.03894	-0.279302	0.780013	1
ENSMUSG00000033967.4	ENSMUSG00000033967	Rnf225	71.215	-2.41335	0.473618	-4.03985	5.34862e-05	0.00311018
ENSMUSG00000001630.13	ENSMUSG00000001630	Stk38l	1009.9	-0.0397404	0.345761	0	1	1
ENSMUSG00000001632.16	ENSMUSG00000001632	Brpf1	2308.36	-0.350913	0.140691	0	1	1
ENSMUSG00000001642.18	ENSMUSG00000001642	Akr1b3	5653.83	-0.0208618	0.119925	0	1	1
ENSMUSG00000001655.6	ENSMUSG00000001655	Hoxc13	101.888	0.0967657	0.306717	0	1	1
ENSMUSG00000001657.7	ENSMUSG00000001657	Hoxc8	274.651	0.915721	0.299266	1.38914	0.164792	1
ENSMUSG00000020493.8	ENSMUSG00000020493	Prr11	487.331	-2.37743	0.229639	-8.1756	2.94406e-16	2.69884e-13
ENSMUSG00000001665.11	ENSMUSG00000001665	Gstt3	91.7499	0.112333	0.32605	0	1	1
ENSMUSG00000001666.8	ENSMUSG00000001666	Ddt	438.299	0.719061	0.148247	1.47768	0.139494	1
ENSMUSG00000001672.14	ENSMUSG00000001672	Marveld3	226.102	0.0488537	0.311221	0	1	1
ENSMUSG00000001674.11	ENSMUSG00000001674	Ddx18	4202.52	-0.322065	0.126278	0	1	1
ENSMUSG00000001687.15	ENSMUSG00000001687	Ubl3	1205.73	-0.495002	0.184704	0	1	1
ENSMUSG00000001700.10	ENSMUSG00000001700	Gramd3	1023.25	-0.369869	0.172384	0	1	1
ENSMUSG00000001707.8	ENSMUSG00000001707	Eef1e1	2086.17	-0.12516	0.123026	0	1	1
ENSMUSG00000001729.14	ENSMUSG00000001729	Akt1	15930.9	0.306359	0.12838	0	1	1
ENSMUSG00000001739.14	ENSMUSG00000001739	Cldn15	9.35117	-1.47497	1.20889	-0.806496	0.419957	1
ENSMUSG00000001741.12	ENSMUSG00000001741	Il16	1.55959	0	3.53384	0	1	NA
ENSMUSG00000001750.16	ENSMUSG00000001750	Tcirg1	1672.23	0.21584	0.279073	0	1	1
ENSMUSG00000001751.9	ENSMUSG00000001751	Naglu	482.885	0.465844	0.239791	0	1	1
ENSMUSG00000001755.12	ENSMUSG00000001755	Ppat	1818.87	0.703966	0.190721	1.06944	0.284869	1
ENSMUSG00000001761.7	ENSMUSG00000001761	Smo	5783.7	0.419384	0.123147	0	1	1
ENSMUSG00000001763.14	ENSMUSG00000001763	Tspan33	8.84648	-0.0164817	0.779757	0	1	1
ENSMUSG00000001767.5	ENSMUSG00000001767	Crnkl1	2053.99	-0.13704	0.200382	0	1	1
ENSMUSG00000001768.16	ENSMUSG00000001768	Rin2	4221.09	0.850023	0.26881	1.30212	0.192876	1
ENSMUSG00000001773.14	ENSMUSG00000001773	Folh1	10.8313	-1.94948	1.9918	-0.727723	0.466783	1
ENSMUSG00000001774.8	ENSMUSG00000001774	Chordc1	2501.11	-0.271998	0.248577	0	1	1
ENSMUSG00000001783.3	ENSMUSG00000001783	Rtcb	8067.41	0.197515	0.105992	0	1	1
ENSMUSG00000001785.13	ENSMUSG00000001785	Pwp1	2691.23	-0.214546	0.142187	0	1	1
ENSMUSG00000001786.14	ENSMUSG00000001786	Fbxo7	700.541	0.164134	0.186226	0	1	1
ENSMUSG00000001794.13	ENSMUSG00000001794	Capns1	19789.7	0.443797	0.206442	0	1	1
ENSMUSG00000034206.15	ENSMUSG00000034206	Polq	122.227	-2.30855	0.423032	-4.27521	1.90959e-05	0.00125566
ENSMUSG00000001829.17	ENSMUSG00000001829	Clpb	1828.26	-0.105093	0.130086	0	1	1
ENSMUSG00000001833.17	ENSMUSG00000001833	2022-09-07	5431.74	-0.122197	0.302015	0	1	1
ENSMUSG00000001844.10	ENSMUSG00000001844	Zdhhc4	1306.38	0.405047	0.128133	0	1	1
ENSMUSG00000001847.14	ENSMUSG00000001847	Rac1	14213.1	-0.314908	0.146953	0	1	1
ENSMUSG00000001855.15	ENSMUSG00000001855	Nup214	3009.07	-0.721422	0.270381	-0.818926	0.412828	1
ENSMUSG00000001864.13	ENSMUSG00000001864	Aif1l	129.028	0.210133	0.516161	0	1	1
ENSMUSG00000001870.16	ENSMUSG00000001870	Ltbp1	1879.69	-1.05717	0.231279	-2.40906	0.0159936	0.262362
ENSMUSG00000001891.16	ENSMUSG00000001891	Ugp2	1883.22	-0.299144	0.215748	0	1	1
ENSMUSG00000001909.16	ENSMUSG00000001909	Trmt1	4073.85	-0.0865599	0.138611	0	1	1
ENSMUSG00000001910.5	ENSMUSG00000001910	Nacc1	7935.44	0.0596165	0.190325	0	1	1
ENSMUSG00000001911.16	ENSMUSG00000001911	Nfix	3717.44	0.0921414	0.274956	0	1	1
ENSMUSG00000001918.17	ENSMUSG00000001918	Slc1a5	655.999	-0.71251	0.261873	-0.811501	0.417078	1
ENSMUSG00000001924.15	ENSMUSG00000001924	Uba1	20864.7	0.109835	0.157239	0	1	1
ENSMUSG00000001942.8	ENSMUSG00000001942	Siae	110.735	-1.02788	0.324995	-1.62426	0.10432	0.853402
ENSMUSG00000001946.14	ENSMUSG00000001946	Esam	4.25684	-0.694411	1.43609	-0.135375	0.892315	NA
ENSMUSG00000001948.10	ENSMUSG00000001948	Spa17	13.5858	0.0132106	0.747665	0	1	1
ENSMUSG00000001962.8	ENSMUSG00000001962	Fam50a	2151.15	0.355298	0.093183	0	1	1
ENSMUSG00000001964.14	ENSMUSG00000001964	Emd	4839.89	0.15607	0.141283	0	1	1
ENSMUSG00000001983.7	ENSMUSG00000001983	Taco1	482.474	0.602824	0.123932	0.829677	0.406721	1
ENSMUSG00000001986.16	ENSMUSG00000001986	Gria3	186.513	-1.21642	0.386409	-1.85405	0.0637326	0.637393
ENSMUSG00000001988.9	ENSMUSG00000001988	Npas1	3.33551	0	3.06307	0	1	NA
ENSMUSG00000001995.9	ENSMUSG00000001995	Sipa1l2	589.409	-0.551891	0.19881	-0.261008	0.794086	1
ENSMUSG00000001998.15	ENSMUSG00000001998	Ap4e1	494.273	-1.29079	0.466465	-1.69528	0.0900229	0.779411
ENSMUSG00000001999.15	ENSMUSG00000001999	Blvra	1205.91	0.256412	0.156668	0	1	1
ENSMUSG00000002006.12	ENSMUSG00000002006	Pdzd4	725.229	0.679729	0.198925	0.903501	0.36626	1
ENSMUSG00000002010.17	ENSMUSG00000002010	Idh3g	3948.63	0.271868	0.11322	0	1	1
ENSMUSG00000002014.12	ENSMUSG00000002014	Ssr4	4934.07	0.416998	0.193274	0	1	1
ENSMUSG00000002015.5	ENSMUSG00000002015	Bcap31	4493.26	0.134035	0.132714	0	1	1
ENSMUSG00000002017.10	ENSMUSG00000002017	Fam98a	2784.83	-0.314949	0.135028	0	1	1
ENSMUSG00000002020.15	ENSMUSG00000002020	Ltbp2	107.401	-0.555115	1.43937	-0.0382912	0.969456	1
ENSMUSG00000109953.1	ENSMUSG00000109953	5430430B14Rik	81.5326	-2.29013	0.455677	-3.92851	8.54744e-05	0.00462511
ENSMUSG00000002031.13	ENSMUSG00000002031	Ift46	1129.82	0.333924	0.139709	0	1	1
ENSMUSG00000002032.17	ENSMUSG00000002032	Tmem25	5.95019	1.11853	1.41989	0.435616	0.663115	NA
ENSMUSG00000038037.5	ENSMUSG00000038037	Socs1	53.6629	-2.26505	0.483164	-3.6531	0.000259092	0.0110925
ENSMUSG00000002052.6	ENSMUSG00000002052	Supt6	4294.78	-0.78399	0.196695	-1.44381	0.148792	1
ENSMUSG00000026196.7	ENSMUSG00000026196	Bard1	192.526	-2.19884	0.208601	-8.14398	3.82492e-16	3.31153e-13
ENSMUSG00000002057.4	ENSMUSG00000002057	Foxn1	221.636	0.680762	0.433067	0.4174	0.676386	1
ENSMUSG00000002058.13	ENSMUSG00000002058	Unc119	283.201	0.690792	0.225348	0.846654	0.397188	1
ENSMUSG00000002059.18	ENSMUSG00000002059	Rab34	2188.59	0.239295	0.169886	0	1	1
ENSMUSG00000002064.10	ENSMUSG00000002064	Sdf2	1182.03	0.092989	0.141744	0	1	1
ENSMUSG00000002068.16	ENSMUSG00000002068	Ccne1	1029	-0.278128	0.215498	0	1	1
ENSMUSG00000002076.12	ENSMUSG00000002076	Hsf2bp	66.5618	0.11882	0.253461	0	1	1
ENSMUSG00000002083.13	ENSMUSG00000002083	Bbc3	437.87	0.218882	0.243945	0	1	1
ENSMUSG00000002102.15	ENSMUSG00000002102	Psmc3	8566.75	0.41253	0.14209	0	1	1
ENSMUSG00000002103.16	ENSMUSG00000002103	Acp2	680.609	0.147627	0.158671	0	1	1
ENSMUSG00000002105.15	ENSMUSG00000002105	Slc39a13	1053.94	0.41618	0.161166	0	1	1
ENSMUSG00000002107.18	ENSMUSG00000002107	Celf2	123.456	-0.749368	0.371608	-0.671052	0.502187	1
ENSMUSG00000002108.10	ENSMUSG00000002108	Nr1h3	12.2963	0.483671	0.759371	0	1	1
ENSMUSG00000002109.14	ENSMUSG00000002109	Ddb2	348.735	-0.199561	0.141179	0	1	1
ENSMUSG00000002129.11	ENSMUSG00000002129	Sf3a1	6327.54	-0.253611	0.174577	0	1	1
ENSMUSG00000002147.18	ENSMUSG00000002147	Stat6	8083.62	0.324002	0.16684	0	1	1
ENSMUSG00000002204.9	ENSMUSG00000002204	Napsa	4.95017	0.664434	1.03943	0.158196	0.874302	NA
ENSMUSG00000002205.16	ENSMUSG00000002205	Vrk3	602.151	0.064287	0.17872	0	1	1
ENSMUSG00000002210.11	ENSMUSG00000002210	Smg9	1603.62	-0.354103	0.180273	0	1	1
ENSMUSG00000002221.11	ENSMUSG00000002221	Paxip1	1222.11	-0.685438	0.166938	-1.11082	0.266647	1
ENSMUSG00000002222.14	ENSMUSG00000002222	Rmnd5a	1546.74	-0.571241	0.365594	-0.194864	0.845499	1
ENSMUSG00000002227.15	ENSMUSG00000002227	Mov10	123.916	-0.0367822	0.335003	0	1	1
ENSMUSG00000024048.15	ENSMUSG00000024048	Myl12a	19647.8	0.804211	0.0987766	3.07978	0.0020715	0.0606811
ENSMUSG00000032487.8	ENSMUSG00000032487	Ptgs2	6721.64	-2.19831	0.402024	-4.22438	2.39596e-05	0.00154292
ENSMUSG00000002249.21	ENSMUSG00000002249	Tead3	1603.18	0.249648	0.239393	0	1	1
ENSMUSG00000002250.16	ENSMUSG00000002250	Ppard	5368.37	-0.551205	0.30378	-0.168559	0.866144	1
ENSMUSG00000002257.8	ENSMUSG00000002257	Def6	2565.75	-0.0112786	0.142281	0	1	1
ENSMUSG00000002265.17	ENSMUSG00000002265	Peg3	81.524	-1.10614	0.49892	-1.2149	0.224403	1
ENSMUSG00000002274.13	ENSMUSG00000002274	Metrn	580.324	-0.556107	0.218893	-0.256319	0.797704	1
ENSMUSG00000002279.19	ENSMUSG00000002279	Lmf1	654.002	0.411333	0.227742	0	1	1
ENSMUSG00000002280.11	ENSMUSG00000002280	Narfl	1238.27	0.213296	0.155319	0	1	1
ENSMUSG00000002289.16	ENSMUSG00000002289	Angptl4	405.417	1.52577	0.399054	2.57051	0.0101549	0.189525
ENSMUSG00000036777.8	ENSMUSG00000036777	Anln	2556.37	-2.19708	0.327054	-5.189	2.11428e-07	2.72305e-05
ENSMUSG00000002307.16	ENSMUSG00000002307	Daxx	1680.05	0.0585874	0.137039	0	1	1
ENSMUSG00000002308.16	ENSMUSG00000002308	Cd320	472.926	0.0191636	0.197799	0	1	1
ENSMUSG00000002319.16	ENSMUSG00000002319	Ipo4	2881.74	-0.355021	0.185215	0	1	1
ENSMUSG00000002320.15	ENSMUSG00000002320	Tm9sf1	1420.21	-0.219722	0.184055	0	1	1
ENSMUSG00000002325.15	ENSMUSG00000002325	Irf9	256.658	0.446033	0.279555	0	1	1
ENSMUSG00000002326.6	ENSMUSG00000002326	Gmpr2	708.493	-0.0738019	0.150613	0	1	1
ENSMUSG00000002329.7	ENSMUSG00000002329	Mdp1	540.273	0.507847	0.169058	0.0464168	0.962978	1
ENSMUSG00000002332.16	ENSMUSG00000002332	Dhrs1	1514.82	0.485649	0.203069	0	1	1
ENSMUSG00000002342.17	ENSMUSG00000002342	Tmem161a	1704.6	-0.0700287	0.199132	0	1	1
ENSMUSG00000002343.11	ENSMUSG00000002343	Armc6	1287.22	0.187962	0.18092	0	1	1
ENSMUSG00000002345.18	ENSMUSG00000002345	Borcs8	1036.95	0.513167	0.196451	0.0670221	0.946564	1
ENSMUSG00000002346.16	ENSMUSG00000002346	Slc25a42	323.046	0.709226	0.339246	0.616737	0.537408	1
ENSMUSG00000002365.10	ENSMUSG00000002365	Snx9	2607.5	-0.326031	0.149099	0	1	1
ENSMUSG00000002372.9	ENSMUSG00000002372	Ranbp3	4346.88	0.0101461	0.129557	0	1	1
ENSMUSG00000002379.7	ENSMUSG00000002379	Ndufa11	2857.25	0.395354	0.203126	0	1	1
ENSMUSG00000002384.2	ENSMUSG00000002384	Bmp8b	5.64799	0.466758	1.34986	0	1	NA
ENSMUSG00000002393.14	ENSMUSG00000002393	Nr2f6	2992.26	0.8543	0.188063	1.88394	0.0595729	0.614727
ENSMUSG00000029414.11	ENSMUSG00000029414	Kntc1	330.581	-2.13217	0.35914	-4.54466	5.50238e-06	0.000442006
ENSMUSG00000002396.8	ENSMUSG00000002396	Ocel1	564.045	0.616024	0.2193	0.529064	0.596761	1
ENSMUSG00000002409.18	ENSMUSG00000002409	Dyrk1b	253.696	0.842096	0.308333	1.1095	0.267214	1
ENSMUSG00000002413.15	ENSMUSG00000002413	Braf	821.499	-0.930436	0.429852	-1.00136	0.316654	1
ENSMUSG00000002416.13	ENSMUSG00000002416	Ndufb2	1808.81	0.520243	0.167149	0.121107	0.903606	1
ENSMUSG00000002428.12	ENSMUSG00000002428	Hltf	551.714	-0.374494	0.327317	0	1	1
ENSMUSG00000002455.14	ENSMUSG00000002455	Prpf6	5473.12	-0.215173	0.0872573	0	1	1
ENSMUSG00000002458.13	ENSMUSG00000002458	Rgs19	2123.89	0.307487	0.110323	0	1	1
ENSMUSG00000002459.17	ENSMUSG00000002459	Rgs20	233.557	0.143632	0.21861	0	1	1
ENSMUSG00000002475.16	ENSMUSG00000002475	Abhd3	5.9442	0.160111	1.262	0	1	NA
ENSMUSG00000002477.5	ENSMUSG00000002477	Snrpd1	3197.24	-0.0271235	0.141878	0	1	1
ENSMUSG00000002486.15	ENSMUSG00000002486	Tchp	318.332	-0.546983	0.135251	-0.347374	0.72831	1
ENSMUSG00000002489.16	ENSMUSG00000002489	Tiam1	2806.92	-0.822205	0.216195	-1.49034	0.136134	0.9913
ENSMUSG00000002496.10	ENSMUSG00000002496	Tsc2	2078.1	0.0226381	0.254538	0	1	1
ENSMUSG00000002504.15	ENSMUSG00000002504	Slc9a3r2	131.237	0.867735	0.294757	1.24759	0.212182	1
ENSMUSG00000002524.17	ENSMUSG00000002524	Puf60	8017.97	0.267643	0.131673	0	1	1
ENSMUSG00000002546.16	ENSMUSG00000002546	Golga2	5099.72	-0.00598454	0.167835	0	1	1
ENSMUSG00000002550.16	ENSMUSG00000002550	Uck1	1971.08	0.148753	0.169951	0	1	1
ENSMUSG00000002565.16	ENSMUSG00000002565	Scin	6.45886	1.55836	1.14705	0.922679	0.356174	1
ENSMUSG00000002578.18	ENSMUSG00000002578	Ikzf4	4.6431	-1.06214	1.41531	-0.397183	0.691232	NA
ENSMUSG00000002580.7	ENSMUSG00000002580	Mien1	1955.51	0.794458	0.211015	1.39543	0.162886	1
ENSMUSG00000002602.16	ENSMUSG00000002602	Axl	6087.11	-0.2272	0.170214	0	1	1
ENSMUSG00000002603.15	ENSMUSG00000002603	Tgfb1	2473.91	0.362557	0.245697	0	1	1
ENSMUSG00000002608.8	ENSMUSG00000002608	Ccdc97	2356.61	0.261152	0.27452	0	1	1
ENSMUSG00000002617.14	ENSMUSG00000002617	Zfp40	151.514	0.126708	0.381204	0	1	1
ENSMUSG00000002625.10	ENSMUSG00000002625	Akap8l	695.143	-0.135686	0.235702	0	1	1
ENSMUSG00000002635.11	ENSMUSG00000002635	Pdcd2l	617.243	0.181391	0.128095	0	1	1
ENSMUSG00000002658.9	ENSMUSG00000002658	Gtf2f1	5061.56	0.0448267	0.140541	0	1	1
ENSMUSG00000002660.8	ENSMUSG00000002660	Clpp	2474.19	0.0237905	0.1661	0	1	1
ENSMUSG00000002661.14	ENSMUSG00000002661	Alkbh7	340.392	0.947675	0.226096	1.98002	0.0477011	0.534033
ENSMUSG00000002668.8	ENSMUSG00000002668	Dennd1c	5.02867	0	2.68106	0	1	NA
ENSMUSG00000002679.14	ENSMUSG00000002679	Med6	1147.66	-0.0341164	0.116135	0	1	1
ENSMUSG00000002688.8	ENSMUSG00000002688	Prkd1	33.6496	-0.172264	0.615582	0	1	1
ENSMUSG00000002718.14	ENSMUSG00000002718	Cse1l	5924.05	-0.579445	0.240508	-0.330319	0.741159	1
ENSMUSG00000002728.14	ENSMUSG00000002728	Naa20	5394.06	0.0160223	0.116552	0	1	1
ENSMUSG00000002731.6	ENSMUSG00000002731	Prkra	576.431	0.28913	0.145231	0	1	1
ENSMUSG00000002732.14	ENSMUSG00000002732	Fkbp7	135.925	0.991315	0.271684	1.80841	0.0705428	0.674441
ENSMUSG00000002733.8	ENSMUSG00000002733	Plekha3	788.743	-0.308461	0.219878	0	1	1
ENSMUSG00000002741.9	ENSMUSG00000002741	Ykt6	7465.08	0.394527	0.13128	0	1	1
ENSMUSG00000002748.7	ENSMUSG00000002748	Baz1b	4297.85	-0.862202	0.243966	-1.48464	0.13764	0.99813
ENSMUSG00000002763.16	ENSMUSG00000002763	Pex6	1936.84	0.341659	0.262403	0	1	1
ENSMUSG00000002767.13	ENSMUSG00000002767	Mrpl2	1833.59	0.301423	0.155707	0	1	1
ENSMUSG00000002768.8	ENSMUSG00000002768	Mea1	3591.53	0.510385	0.204954	0.0506678	0.95959	1
ENSMUSG00000002769.9	ENSMUSG00000002769	Gnmt	13.8385	-0.817481	0.694535	-0.457114	0.647589	1
ENSMUSG00000002771.12	ENSMUSG00000002771	Grin2d	40.9691	-0.564228	0.650434	-0.098747	0.921339	1
ENSMUSG00000002778.14	ENSMUSG00000002778	Kdelr1	5780.18	0.26792	0.184391	0	1	1
ENSMUSG00000002781.19	ENSMUSG00000002781	Tmem143	589.976	-0.0192627	0.237675	0	1	1
ENSMUSG00000002797.9	ENSMUSG00000002797	Ggct	215.721	-0.084076	0.267999	0	1	1
ENSMUSG00000002799.6	ENSMUSG00000002799	Jag2	4711.03	-0.34915	0.244647	0	1	1
ENSMUSG00000002803.14	ENSMUSG00000002803	Btbd6	639.548	0.636486	0.14051	0.971363	0.331367	1
ENSMUSG00000002804.4	ENSMUSG00000002804	Nudt14	1120.21	0.708428	0.194212	1.0732	0.283182	1
ENSMUSG00000002808.7	ENSMUSG00000002808	Epdr1	320.415	0.183359	0.191515	0	1	1
ENSMUSG00000002812.4	ENSMUSG00000002812	Flii	6365.83	-0.0863805	0.215223	0	1	1
ENSMUSG00000002814.15	ENSMUSG00000002814	Top3a	587.391	-0.446641	0.16619	0	1	1
ENSMUSG00000002820.6	ENSMUSG00000002820	Atg4d	1165.42	0.822317	0.197512	1.63188	0.102704	0.84417
ENSMUSG00000002825.8	ENSMUSG00000002825	Qtrt1	877.267	0.0798388	0.14329	0	1	1
ENSMUSG00000002831.14	ENSMUSG00000002831	Plin4	50.6705	0	1.53415	0	1	1
ENSMUSG00000002833.11	ENSMUSG00000002833	Hdgfl2	2722.54	-0.136689	0.165339	0	1	1
ENSMUSG00000002835.9	ENSMUSG00000002835	Chaf1a	1980.01	-0.402355	0.126819	0	1	1
ENSMUSG00000002844.9	ENSMUSG00000002844	Adprh	2137.15	0.402689	0.128151	0	1	1
ENSMUSG00000002845.14	ENSMUSG00000002845	Tmem39a	989.615	-0.474042	0.18123	0	1	1
ENSMUSG00000002846.9	ENSMUSG00000002846	Timmdc1	1267.9	0.300577	0.134214	0	1	1
ENSMUSG00000002847.7	ENSMUSG00000002847	Pla1a	74.321	0.394528	0.426223	0	1	1
ENSMUSG00000002870.8	ENSMUSG00000002870	Mcm2	3556.51	-0.325369	0.159551	0	1	1
ENSMUSG00000002871.14	ENSMUSG00000002871	Tpra1	683.108	0.57669	0.270709	0.283293	0.776952	1
ENSMUSG00000002881.14	ENSMUSG00000002881	Nab1	1798.79	-0.565653	0.476587	-0.137756	0.890433	1
ENSMUSG00000002885.14	ENSMUSG00000002885	Adgre5	1745.34	0.112661	0.240353	0	1	1
ENSMUSG00000002897.5	ENSMUSG00000002897	Il17ra	870.508	-0.913074	0.189226	-2.18296	0.0290386	0.391043
ENSMUSG00000002900.16	ENSMUSG00000002900	Lamb1	2345.21	-0.117412	0.194774	0	1	1
ENSMUSG00000002908.17	ENSMUSG00000002908	Kcnn1	130.767	1.06677	0.306548	1.84887	0.064476	0.639589
ENSMUSG00000002910.11	ENSMUSG00000002910	Arrdc2	273.467	0.494063	0.316154	0	1	1
ENSMUSG00000002944.15	ENSMUSG00000002944	Cd36	6.2328	0	2.49801	0	1	1
ENSMUSG00000002948.19	ENSMUSG00000002948	Map2k7	2371.17	-0.195255	0.228955	0	1	1
ENSMUSG00000002949.15	ENSMUSG00000002949	Timm44	2092.34	-0.19034	0.0886608	0	1	1
ENSMUSG00000002957.11	ENSMUSG00000002957	Ap2a2	6811.83	0.107563	0.123373	0	1	1
ENSMUSG00000002963.17	ENSMUSG00000002963	Pnkp	1347.35	0.124858	0.190751	0	1	1
ENSMUSG00000002968.9	ENSMUSG00000002968	Med25	2956.43	0.204984	0.234164	0	1	1
ENSMUSG00000002980.14	ENSMUSG00000002980	Bcam	2236.45	-0.013659	0.201992	0	1	1
ENSMUSG00000002981.10	ENSMUSG00000002981	Clptm1	6938.64	-0.0203667	0.167996	0	1	1
ENSMUSG00000002983.17	ENSMUSG00000002983	Relb	1191.87	0.235947	0.294287	0	1	1
ENSMUSG00000002984.17	ENSMUSG00000002984	Tomm40	4996	0.140578	0.128902	0	1	1
ENSMUSG00000002985.16	ENSMUSG00000002985	Apoe	186.064	-0.932578	0.400713	-1.07952	0.280356	1
ENSMUSG00000002996.17	ENSMUSG00000002996	Hbp1	2511.94	-0.0381336	0.123517	0	1	1
ENSMUSG00000002997.15	ENSMUSG00000002997	Prkar2b	74.6389	-0.462496	0.722997	0	1	1
ENSMUSG00000003031.14	ENSMUSG00000003031	Cdkn1b	1257	-0.0607708	0.166525	0	1	1
ENSMUSG00000026605.14	ENSMUSG00000026605	Cenpf	631.755	-2.1308	0.2952	-5.5244	3.30613e-08	5.23823e-06
ENSMUSG00000003033.15	ENSMUSG00000003033	Ap1m1	1702.32	0.315698	0.115982	0	1	1
ENSMUSG00000003037.16	ENSMUSG00000003037	Rab8a	4172.12	0.360553	0.120489	0	1	1
ENSMUSG00000003038.15	ENSMUSG00000003038	Hmgn2	2813.98	-0.583861	0.187714	-0.446749	0.655056	1
ENSMUSG00000003039.9	ENSMUSG00000003039	Fam32a	4966.6	0.468655	0.0816617	0	1	1
ENSMUSG00000003051.13	ENSMUSG00000003051	Elf3	609.64	0.32568	0.380376	0	1	1
ENSMUSG00000003062.13	ENSMUSG00000003062	Stard3nl	720.006	-0.0244876	0.130921	0	1	1
ENSMUSG00000003068.16	ENSMUSG00000003068	Stk11	3645.61	0.148522	0.208646	0	1	1
ENSMUSG00000029377.5	ENSMUSG00000029377	Ereg	858.249	-2.12897	0.338497	-4.81235	1.49166e-06	0.000141744
ENSMUSG00000003072.15	ENSMUSG00000003072	Atp5d	11834.3	0.452578	0.202568	0	1	1
ENSMUSG00000003099.11	ENSMUSG00000003099	Ppp5c	3669.55	-0.344851	0.139686	0	1	1
ENSMUSG00000026596.13	ENSMUSG00000026596	Abl2	2867.4	-2.12858	0.367161	-4.43559	9.18201e-06	0.000674965
ENSMUSG00000003123.15	ENSMUSG00000003123	Lipe	494.732	-0.119267	0.227874	0	1	1
ENSMUSG00000003131.7	ENSMUSG00000003131	Pafah1b2	4847.57	-0.456357	0.226916	0	1	1
ENSMUSG00000003134.10	ENSMUSG00000003134	Tbc1d8	196.511	-0.10864	0.217555	0	1	1
ENSMUSG00000003135.15	ENSMUSG00000003135	Cnot11	1461.52	-0.162364	0.137065	0	1	1
ENSMUSG00000003153.10	ENSMUSG00000003153	Slc2a3	11.8543	0.361404	1.43029	0	1	1
ENSMUSG00000003154.15	ENSMUSG00000003154	Foxj2	1598.58	-0.205245	0.193804	0	1	1
ENSMUSG00000003161.15	ENSMUSG00000003161	Sri	1927.58	0.653382	0.0878557	1.74584	0.0808383	0.731322
ENSMUSG00000003166.20	ENSMUSG00000003166	Dgcr2	4435.69	0.0998903	0.160658	0	1	1
ENSMUSG00000003184.15	ENSMUSG00000003184	Irf3	3048.92	0.584375	0.145516	0.579832	0.562028	1
ENSMUSG00000003190.12	ENSMUSG00000003190	Bcl2l12	396.314	0.379949	0.209975	0	1	1
ENSMUSG00000003198.10	ENSMUSG00000003198	Zfp959	122.23	-0.685581	0.527233	-0.35199	0.724845	1
ENSMUSG00000020185.16	ENSMUSG00000020185	E2f7	434.45	-2.12255	0.189296	-8.5715	1.02148e-17	1.13705e-14
ENSMUSG00000003200.10	ENSMUSG00000003200	Sh3gl1	4071.33	0.426908	0.16546	0	1	1
ENSMUSG00000003208.9	ENSMUSG00000003208	Ccdc94	596.668	-0.0642784	0.14435	0	1	1
ENSMUSG00000003226.7	ENSMUSG00000003226	Ranbp2	4298	-0.670612	0.380439	-0.448462	0.65382	1
ENSMUSG00000003227.4	ENSMUSG00000003227	Edar	24.4117	-0.289527	0.494614	0	1	1
ENSMUSG00000003228.9	ENSMUSG00000003228	Grk5	179.728	0.466985	0.254866	0	1	1
ENSMUSG00000003233.12	ENSMUSG00000003233	Dvl3	3012.38	0.00429564	0.338691	0	1	1
ENSMUSG00000003234.16	ENSMUSG00000003234	Abcf3	2694.71	0.275515	0.154229	0	1	1
ENSMUSG00000003235.13	ENSMUSG00000003235	Eif2b5	6190.28	0.127085	0.139051	0	1	1
ENSMUSG00000003269.17	ENSMUSG00000003269	Cyth2	4187.61	0.0504812	0.189618	0	1	1
ENSMUSG00000003271.17	ENSMUSG00000003271	Sult2b1	1727.09	-0.0976488	0.413675	0	1	1
ENSMUSG00000003273.14	ENSMUSG00000003273	Car11	17.3282	0.516609	0.681775	0.0243608	0.980565	1
ENSMUSG00000003279.17	ENSMUSG00000003279	Dlgap1	10.8016	1.0094	0.879728	0.57904	0.562562	1
ENSMUSG00000003282.9	ENSMUSG00000003282	Plag1	31.186	-1.40869	0.546004	-1.66426	0.0960611	0.811391
ENSMUSG00000003299.10	ENSMUSG00000003299	Mrpl4	2158.65	-0.00283436	0.181568	0	1	1
ENSMUSG00000003308.15	ENSMUSG00000003308	Keap1	3669.23	0.653608	0.14722	1.04339	0.296767	1
ENSMUSG00000003309.14	ENSMUSG00000003309	Ap1m2	3097.01	0.335047	0.205508	0	1	1
ENSMUSG00000003316.14	ENSMUSG00000003316	Glg1	1927.88	-0.829746	0.25602	-1.28797	0.197756	1
ENSMUSG00000003341.9	ENSMUSG00000003341	Atp8b3	8.35166	-0.262757	1.01641	0	1	1
ENSMUSG00000003344.14	ENSMUSG00000003344	Btbd2	1263.18	0.738354	0.188883	1.26191	0.20698	1
ENSMUSG00000003345.16	ENSMUSG00000003345	Csnk1g2	7168.82	0.632074	0.139597	0.946106	0.344094	1
ENSMUSG00000003346.14	ENSMUSG00000003346	Abhd17a	4925.64	0.69081	0.210644	0.905841	0.36502	1
ENSMUSG00000003348.10	ENSMUSG00000003348	Mob3a	2271.82	-0.116888	0.181974	0	1	1
ENSMUSG00000003352.14	ENSMUSG00000003352	Cacnb3	1944.17	0.914364	0.18084	2.29133	0.0219446	0.326059
ENSMUSG00000003354.6	ENSMUSG00000003354	Ccdc65	5.25496	0.481714	1.01593	0	1	NA
ENSMUSG00000003355.7	ENSMUSG00000003355	Fkbp11	325.524	0.0620025	0.197153	0	1	1
ENSMUSG00000003360.15	ENSMUSG00000003360	Ddx23	4257.41	-0.233906	0.122963	0	1	1
ENSMUSG00000003363.15	ENSMUSG00000003363	Pld3	2615.24	1.08925	0.260849	2.25896	0.0238862	0.346608
ENSMUSG00000003378.9	ENSMUSG00000003378	Grik5	115.048	-0.0106428	0.530168	0	1	1
ENSMUSG00000003380.11	ENSMUSG00000003380	Rabac1	5980.35	0.686067	0.215396	0.863834	0.387679	1
ENSMUSG00000003382.18	ENSMUSG00000003382	Etv3	1195.14	-0.681316	0.230393	-0.786987	0.431289	1
ENSMUSG00000003402.14	ENSMUSG00000003402	Prkcsh	3903.77	-0.066518	0.174622	0	1	1
ENSMUSG00000003420.8	ENSMUSG00000003420	Fcgrt	74.9248	1.65887	0.631945	1.83381	0.066682	0.651104
ENSMUSG00000003421.13	ENSMUSG00000003421	Nosip	2537.08	0.221748	0.160048	0	1	1
ENSMUSG00000003423.15	ENSMUSG00000003423	Pih1d1	1495.07	0.33698	0.179749	0	1	1
ENSMUSG00000003429.11	ENSMUSG00000003429	Rps11	34989.4	0.55217	0.155066	0.336436	0.736542	1
ENSMUSG00000003435.9	ENSMUSG00000003435	Supt5	7936.53	0.0722813	0.147569	0	1	1
ENSMUSG00000003436.11	ENSMUSG00000003436	Dll3	6.27023	-0.886773	0.834819	-0.463302	0.643148	1
ENSMUSG00000003437.14	ENSMUSG00000003437	Paf1	2152.8	-0.0704992	0.108356	0	1	1
ENSMUSG00000003438.17	ENSMUSG00000003438	Timm50	3352.45	-0.0750791	0.198549	0	1	1
ENSMUSG00000003444.8	ENSMUSG00000003444	Med29	1377.98	0.391632	0.150762	0	1	1
ENSMUSG00000003452.15	ENSMUSG00000003452	Bicd1	3.28041	0.217572	1.76993	0	1	NA
ENSMUSG00000003458.12	ENSMUSG00000003458	Ncstn	2900.39	-0.0813876	0.187664	0	1	1
ENSMUSG00000003464.13	ENSMUSG00000003464	Pex19	2839.77	0.452208	0.152206	0	1	1
ENSMUSG00000003469.9	ENSMUSG00000003469	Phyhip	251.698	0.550087	0.377403	0.132716	0.894418	1
ENSMUSG00000003500.13	ENSMUSG00000003500	Impdh1	3155.87	-0.174221	0.186088	0	1	1
ENSMUSG00000003518.13	ENSMUSG00000003518	Dusp3	1211.95	-0.498986	0.208375	0	1	1
ENSMUSG00000003526.12	ENSMUSG00000003526	Prodh	125.29	-0.617937	0.436748	-0.270033	0.787135	1
ENSMUSG00000003527.9	ENSMUSG00000003527	Dgcr14	1171.62	0.145783	0.128239	0	1	1
ENSMUSG00000003528.15	ENSMUSG00000003528	Slc25a1	5598.58	0.857052	0.159969	2.23202	0.025614	0.360269
ENSMUSG00000003531.15	ENSMUSG00000003531	Dgcr6	1462.43	0.626126	0.216129	0.583571	0.559509	1
ENSMUSG00000003534.17	ENSMUSG00000003534	Ddr1	8662.61	-0.00354892	0.223414	0	1	1
ENSMUSG00000003541.6	ENSMUSG00000003541	Ier3	4263.91	-0.274183	0.319699	0	1	1
ENSMUSG00000003545.3	ENSMUSG00000003545	Fosb	957.858	-1.1839	0.322826	-2.11849	0.034134	0.430692
ENSMUSG00000003546.10	ENSMUSG00000003546	Klc4	683.641	0.402358	0.207825	0	1	1
ENSMUSG00000003549.9	ENSMUSG00000003549	Ercc1	2661.04	0.357282	0.180163	0	1	1
ENSMUSG00000003573.15	ENSMUSG00000003573	Homer3	2611.64	0.815244	0.169694	1.85772	0.0632085	0.634795
ENSMUSG00000003575.13	ENSMUSG00000003575	Crtc1	543.458	0.0598384	0.266281	0	1	1
ENSMUSG00000003581.14	ENSMUSG00000003581	Rnf215	793.515	0.098606	0.227909	0	1	1
ENSMUSG00000030528.12	ENSMUSG00000030528	Blm	369.485	-2.11214	0.298334	-5.40383	6.52335e-08	9.50093e-06
ENSMUSG00000003604.14	ENSMUSG00000003604	Aven	643.639	0.203249	0.122457	0	1	1
ENSMUSG00000003617.16	ENSMUSG00000003617	Cp	412.025	0.504775	1.13085	0.00422284	0.996631	1
ENSMUSG00000003623.4	ENSMUSG00000003623	Crot	2115.33	1.05887	0.196255	2.84765	0.0044043	0.102941
ENSMUSG00000003644.17	ENSMUSG00000003644	Rps6ka1	2896.73	0.454769	0.153856	0	1	1
ENSMUSG00000003660.10	ENSMUSG00000003660	Snrnp200	10380.8	-1.01582	0.195517	-2.63822	0.00833434	0.161545
ENSMUSG00000003662.10	ENSMUSG00000003662	Ciao1	2289.41	0.217545	0.148544	0	1	1
ENSMUSG00000003680.16	ENSMUSG00000003680	Taf6l	681.299	0.496661	0.263532	0	1	1
ENSMUSG00000003721.14	ENSMUSG00000003721	Insig2	1289.59	-0.59134	0.198006	-0.461299	0.644584	1
ENSMUSG00000003731.13	ENSMUSG00000003731	Kpna6	3921.14	-0.34132	0.14392	0	1	1
ENSMUSG00000003746.16	ENSMUSG00000003746	Man1a	573.231	0.126562	0.376548	0	1	1
ENSMUSG00000003752.9	ENSMUSG00000003752	Itpkc	5238.3	1.00745	0.201359	2.52013	0.0117312	0.211107
ENSMUSG00000003762.13	ENSMUSG00000003762	Coq8b	1348.3	0.847824	0.210499	1.65237	0.0984585	0.822733
ENSMUSG00000032221.14	ENSMUSG00000032221	Mns1	58.3122	-2.09096	0.490157	-3.24583	0.00117111	0.0389137
ENSMUSG00000031004.8	ENSMUSG00000031004	Mki67	4387.26	-2.08059	0.262613	-6.0187	1.75818e-09	4.02933e-07
ENSMUSG00000003808.18	ENSMUSG00000003808	Farsa	3739.75	0.125181	0.175236	0	1	1
ENSMUSG00000003809.14	ENSMUSG00000003809	Gcdh	562.6	0.192865	0.130184	0	1	1
ENSMUSG00000003810.12	ENSMUSG00000003810	Mast2	2174.39	-0.323114	0.180801	0	1	1
ENSMUSG00000027699.19	ENSMUSG00000027699	Ect2	804.113	-2.08051	0.363127	-4.3525	1.34594e-05	0.000943789
ENSMUSG00000003813.15	ENSMUSG00000003813	Rad23a	4332.55	0.231109	0.143572	0	1	1
ENSMUSG00000003814.8	ENSMUSG00000003814	Calr	19379.3	0.054873	0.146856	0	1	1
ENSMUSG00000003824.12	ENSMUSG00000003824	Syce2	202.878	-0.112256	0.240197	0	1	1
ENSMUSG00000003847.16	ENSMUSG00000003847	Nfat5	1980.25	-1.31366	0.491485	-1.65551	0.0978212	0.819847
ENSMUSG00000003848.14	ENSMUSG00000003848	Nob1	2909.7	-0.288161	0.112078	0	1	1
ENSMUSG00000003849.8	ENSMUSG00000003849	Nqo1	202.631	0.569272	0.246131	0.281443	0.778371	1
ENSMUSG00000003863.18	ENSMUSG00000003863	Ppfia3	597.55	0.0254193	0.315852	0	1	1
ENSMUSG00000003865.16	ENSMUSG00000003865	Gys1	3132.31	0.857132	0.206508	1.72939	0.08374	0.745716
ENSMUSG00000003868.14	ENSMUSG00000003868	Ruvbl2	5083.99	-0.0633975	0.129111	0	1	1
ENSMUSG00000003872.9	ENSMUSG00000003872	Lin7b	7.11523	0.0935385	1.14748	0	1	1
ENSMUSG00000003873.11	ENSMUSG00000003873	Bax	3794.58	0.0708528	0.177386	0	1	1
ENSMUSG00000003923.14	ENSMUSG00000003923	Tfam	1027.45	-0.408985	0.262163	0	1	1
ENSMUSG00000003929.11	ENSMUSG00000003929	Zfp81	300.029	-0.40998	0.434473	0	1	1
ENSMUSG00000003934.5	ENSMUSG00000003934	Efnb3	44.2536	-1.38866	0.43497	-2.04303	0.0410495	0.483533
ENSMUSG00000003948.17	ENSMUSG00000003948	Mmd	300.763	-0.213854	0.170259	0	1	1
ENSMUSG00000003949.16	ENSMUSG00000003949	Hlf	248.592	-0.359681	0.209598	0	1	1
ENSMUSG00000014846.12	ENSMUSG00000014846	Tppp3	36.3602	-2.08049	0.37728	-4.18917	2.79977e-05	0.00176646
ENSMUSG00000003970.9	ENSMUSG00000003970	Rpl8	54495.8	0.535779	0.162127	0.220688	0.825336	1
ENSMUSG00000003992.15	ENSMUSG00000003992	Ssbp2	540.696	-0.45169	0.142725	0	1	1
ENSMUSG00000004018.9	ENSMUSG00000004018	Fancl	148.499	-0.113526	0.211093	0	1	1
ENSMUSG00000004032.10	ENSMUSG00000004032	Gstm5	604.081	0.840483	0.182129	1.86946	0.0615589	0.626325
ENSMUSG00000004040.16	ENSMUSG00000004040	Stat3	5525.23	-0.0533646	0.197443	0	1	1
ENSMUSG00000004043.14	ENSMUSG00000004043	Stat5a	368.587	0.19249	0.178725	0	1	1
ENSMUSG00000004044.9	ENSMUSG00000004044	Cavin1	30748.2	0.578043	0.1261	0.618897	0.535984	1
ENSMUSG00000004054.9	ENSMUSG00000004054	Map3k11	3372.56	0.301407	0.200058	0	1	1
ENSMUSG00000004056.15	ENSMUSG00000004056	Akt2	6018.14	0.251368	0.153335	0	1	1
ENSMUSG00000004069.17	ENSMUSG00000004069	Dnaja3	2918.74	-0.052073	0.0860929	0	1	1
ENSMUSG00000004070.15	ENSMUSG00000004070	Hmox2	2144.02	0.59586	0.150278	0.637884	0.523549	1
ENSMUSG00000004071.13	ENSMUSG00000004071	Cdip1	1358.09	0.382469	0.16846	0	1	1
ENSMUSG00000004085.14	ENSMUSG00000004085	Map3k20	3182.98	-0.856674	0.222666	-1.60184	0.109191	0.876843
ENSMUSG00000004096.9	ENSMUSG00000004096	Cwc15	3142.85	0.061306	0.135681	0	1	1
ENSMUSG00000004098.7	ENSMUSG00000004098	Col5a3	156.77	1.6593	0.459815	2.52124	0.0116943	0.210931
ENSMUSG00000004099.16	ENSMUSG00000004099	Dnmt1	3401.17	-0.974703	0.218838	-2.1692	0.0300672	0.397427
ENSMUSG00000004100.12	ENSMUSG00000004100	Ppan	3529.11	-0.454397	0.205562	0	1	1
ENSMUSG00000004105.8	ENSMUSG00000004105	Angptl2	5115.86	0.200508	0.188196	0	1	1
ENSMUSG00000004113.18	ENSMUSG00000004113	Cacna1b	7.64278	-0.106908	1.76383	0	1	1
ENSMUSG00000004127.12	ENSMUSG00000004127	Trmt10a	400.349	-0.44615	0.266358	0	1	1
ENSMUSG00000004151.17	ENSMUSG00000004151	Etv1	3.49748	-0.548211	2.46125	-0.0195881	0.984372	NA
ENSMUSG00000004187.11	ENSMUSG00000004187	Kifc2	102.92	0.772728	0.417771	0.652818	0.513873	1
ENSMUSG00000004207.14	ENSMUSG00000004207	Psap	15539.2	0.614098	0.209741	0.543993	0.586446	1
ENSMUSG00000004221.16	ENSMUSG00000004221	Ikbkg	2435.79	0.141056	0.126941	0	1	1
ENSMUSG00000004231.15	ENSMUSG00000004231	Pax2	222.15	0.0930195	0.360253	0	1	1
ENSMUSG00000004233.14	ENSMUSG00000004233	Wars2	233.874	-0.0881241	0.220491	0	1	1
ENSMUSG00000004263.15	ENSMUSG00000004263	Atn1	4560.03	-0.287962	0.361189	0	1	1
ENSMUSG00000004264.17	ENSMUSG00000004264	Phb2	10944.5	0.211849	0.112546	0	1	1
ENSMUSG00000004266.15	ENSMUSG00000004266	Ptpn6	565.473	0.376367	0.18893	0	1	1
ENSMUSG00000004267.16	ENSMUSG00000004267	Eno2	116.516	0.765521	0.56236	0.472154	0.636817	1
ENSMUSG00000004268.11	ENSMUSG00000004268	Emg1	2893.81	0.11757	0.142664	0	1	1
ENSMUSG00000004270.13	ENSMUSG00000004270	Lpcat3	1954.26	0.0605012	0.169184	0	1	1
ENSMUSG00000004285.12	ENSMUSG00000004285	Atp6v1f	4039.42	0.655109	0.203045	0.763914	0.444919	1
ENSMUSG00000029516.19	ENSMUSG00000029516	Cit	413.505	-2.07076	0.316913	-4.95643	7.1802e-07	7.45975e-05
ENSMUSG00000004319.15	ENSMUSG00000004319	Clcn3	1219.46	-0.841485	0.266966	-1.27913	0.20085	1
ENSMUSG00000004356.8	ENSMUSG00000004356	Utp20	2074.95	-1.38654	0.342238	-2.59041	0.0095862	0.1813
ENSMUSG00000004364.14	ENSMUSG00000004364	Cul3	2973.19	-0.88189	0.387645	-0.985156	0.324548	1
ENSMUSG00000004371.15	ENSMUSG00000004371	Il11	45.8117	-0.580955	0.367682	-0.220176	0.825734	1
ENSMUSG00000004383.18	ENSMUSG00000004383	Large1	1053.18	-0.100095	0.194589	0	1	1
ENSMUSG00000004393.10	ENSMUSG00000004393	Ddx56	3889.6	0.215609	0.164406	0	1	1
ENSMUSG00000004394.12	ENSMUSG00000004394	Tmed4	1171.57	0.116446	0.178949	0	1	1
ENSMUSG00000004415.15	ENSMUSG00000004415	Col26a1	168.115	0.0820975	0.390431	0	1	1
ENSMUSG00000004446.12	ENSMUSG00000004446	Bid	840.51	0.141099	0.15456	0	1	1
ENSMUSG00000004451.14	ENSMUSG00000004451	Ralb	8761.21	0.344587	0.186279	0	1	1
ENSMUSG00000004455.16	ENSMUSG00000004455	Ppp1cc	5697.45	-0.000166747	0.123015	0	1	1
ENSMUSG00000004460.17	ENSMUSG00000004460	Dnajb11	2482.99	-0.200589	0.10119	0	1	1
ENSMUSG00000004462.7	ENSMUSG00000004462	Tbccd1	544.571	0.411308	0.157103	0	1	1
ENSMUSG00000004473.10	ENSMUSG00000004473	Clec11a	31.0748	1.03086	0.604199	0.878617	0.379609	1
ENSMUSG00000004500.9	ENSMUSG00000004500	Zfp324	501.128	0.89551	0.172698	2.29018	0.0220106	0.326059
ENSMUSG00000004508.6	ENSMUSG00000004508	Gab2	52.6458	-1.34101	0.43291	-1.94269	0.0520541	0.567677
ENSMUSG00000004530.12	ENSMUSG00000004530	Coro1c	15945.5	0.449925	0.131445	0	1	1
ENSMUSG00000004535.12	ENSMUSG00000004535	Tax1bp1	4741.06	-0.285219	0.309977	0	1	1
ENSMUSG00000000811.13	ENSMUSG00000000811	Txnrd3	1122.2	0.823908	0.107762	3.00578	0.00264899	0.0731949
ENSMUSG00000004561.14	ENSMUSG00000004561	Mettl17	293.571	0.143253	0.197754	0	1	1
ENSMUSG00000004562.16	ENSMUSG00000004562	Arhgef40	389.208	0.749045	0.337224	0.738516	0.460201	1
ENSMUSG00000004565.15	ENSMUSG00000004565	Pnpla6	1239.46	-0.266264	0.267242	0	1	1
ENSMUSG00000004567.16	ENSMUSG00000004567	Mcoln1	946.905	-0.0635788	0.235823	0	1	1
ENSMUSG00000004568.13	ENSMUSG00000004568	Arhgef18	3283.07	0.25003	0.218652	0	1	1
ENSMUSG00000004591.16	ENSMUSG00000004591	Pkn2	1743.61	-0.826211	0.351335	-0.92849	0.353153	1
ENSMUSG00000004609.11	ENSMUSG00000004609	Cd33	11.3613	-0.61958	1.4096	-0.0848324	0.932395	1
ENSMUSG00000004610.4	ENSMUSG00000004610	Etfb	2405.67	0.577802	0.198384	0.392178	0.694927	1
ENSMUSG00000004626.14	ENSMUSG00000004626	Stxbp2	4499.09	0.576934	0.195878	0.392765	0.694493	1
ENSMUSG00000004631.15	ENSMUSG00000004631	Sgce	24.0101	-0.258339	2.92206	0	1	1
ENSMUSG00000004633.17	ENSMUSG00000004633	Chn2	208.802	-0.0773361	0.19556	0	1	1
ENSMUSG00000004637.15	ENSMUSG00000004637	Wwox	544.612	0.0287198	0.191295	0	1	1
ENSMUSG00000004642.13	ENSMUSG00000004642	Slbp	1231.12	-0.451343	0.163021	0	1	1
ENSMUSG00000004655.5	ENSMUSG00000004655	Aqp1	31.1705	-0.449804	0.907832	0	1	1
ENSMUSG00000004661.15	ENSMUSG00000004661	Arid3b	27.9431	-0.412846	0.681308	0	1	1
ENSMUSG00000004665.10	ENSMUSG00000004665	Cnn2	18502.4	0.982574	0.186587	2.58632	0.00970063	0.182583
ENSMUSG00000004667.18	ENSMUSG00000004667	Polr2e	3415.32	0.166959	0.152096	0	1	1
ENSMUSG00000004677.17	ENSMUSG00000004677	Myo9b	5011.61	0.0545398	0.14508	0	1	1
ENSMUSG00000004698.10	ENSMUSG00000004698	Hdac9	6.75516	0	2.43743	0	1	1
ENSMUSG00000004748.5	ENSMUSG00000004748	Mtfp1	29.1269	1.03022	0.632467	0.838331	0.401845	1
ENSMUSG00000004768.14	ENSMUSG00000004768	Rab23	644.788	-0.484347	0.19191	0	1	1
ENSMUSG00000004771.12	ENSMUSG00000004771	Rab11a	5808.25	0.283466	0.123748	0	1	1
ENSMUSG00000004788.11	ENSMUSG00000004788	Eif2b2	3245.84	0.390444	0.147529	0	1	1
ENSMUSG00000004789.10	ENSMUSG00000004789	Dlst	7376.24	-0.0354544	0.105096	0	1	1
ENSMUSG00000046352.7	ENSMUSG00000046352	Gjb2	131.732	-2.05513	0.310991	-5.00055	5.71679e-07	6.08859e-05
ENSMUSG00000004798.14	ENSMUSG00000004798	Ulk2	499.486	-0.0279954	0.30394	0	1	1
ENSMUSG00000004815.12	ENSMUSG00000004815	Dgkq	1214.21	0.192636	0.201153	0	1	1
ENSMUSG00000004843.7	ENSMUSG00000004843	Chmp2b	2922.03	-0.133807	0.208246	0	1	1
ENSMUSG00000004846.10	ENSMUSG00000004846	Plod3	1962.05	-0.0730985	0.186716	0	1	1
ENSMUSG00000004849.14	ENSMUSG00000004849	Ap1s1	5369.65	0.34	0.146603	0	1	1
ENSMUSG00000004864.13	ENSMUSG00000004864	Mapk13	2068.23	0.505086	0.224741	0.022632	0.981944	1
ENSMUSG00000004865.16	ENSMUSG00000004865	Srpk1	3510.93	-0.643638	0.153137	-0.937971	0.348259	1
ENSMUSG00000004872.15	ENSMUSG00000004872	Pax3	9.23506	0	2.19005	0	1	1
ENSMUSG00000004880.11	ENSMUSG00000004880	Lbr	1157.37	-1.27467	0.291934	-2.65356	0.00796475	0.156807
ENSMUSG00000074305.9	ENSMUSG00000074305	Peak1	1321.14	-2.03808	0.29849	-5.15288	2.56514e-07	3.19801e-05
ENSMUSG00000004891.16	ENSMUSG00000004891	Nes	17.3633	-1.83416	0.638304	-2.09017	0.0366025	0.449269
ENSMUSG00000004895.9	ENSMUSG00000004895	Prcc	2286.24	0.307845	0.141539	0	1	1
ENSMUSG00000004896.16	ENSMUSG00000004896	Rrnad1	502.843	0.0615064	0.224778	0	1	1
ENSMUSG00000004897.16	ENSMUSG00000004897	Hdgf	20066.4	0.149812	0.133849	0	1	1
ENSMUSG00000004929.12	ENSMUSG00000004929	Thop1	3436.46	-0.200998	0.193182	0	1	1
ENSMUSG00000004931.11	ENSMUSG00000004931	Apba3	1833.55	0.532534	0.186429	0.174509	0.861466	1
ENSMUSG00000004933.17	ENSMUSG00000004933	Matk	8.65011	-1.02032	1.27257	-0.408877	0.68263	1
ENSMUSG00000004934.14	ENSMUSG00000004934	Pias4	2201.1	0.484448	0.197274	0	1	1
ENSMUSG00000004936.8	ENSMUSG00000004936	Map2k1	4410.59	0.342635	0.0990352	0	1	1
ENSMUSG00000004937.6	ENSMUSG00000004937	Sgta	6370.13	0.193938	0.157513	0	1	1
ENSMUSG00000004945.15	ENSMUSG00000004945	Tmem242	1465.43	0.513723	0.178418	0.076914	0.938692	1
ENSMUSG00000004947.15	ENSMUSG00000004947	Dtx2	1921.1	0.485214	0.199726	0	1	1
ENSMUSG00000004951.10	ENSMUSG00000004951	Hspb1	122463	0.744071	0.219487	1.11201	0.266136	1
ENSMUSG00000004952.13	ENSMUSG00000004952	Rasa4	4465.28	-0.261145	0.191633	0	1	1
ENSMUSG00000004980.16	ENSMUSG00000004980	Hnrnpa2b1	17169.3	-0.384282	0.273123	0	1	1
ENSMUSG00000004988.9	ENSMUSG00000004988	Fxyd4	29.48	2.34945	0.72552	2.54914	0.0107989	0.19826
ENSMUSG00000004994.12	ENSMUSG00000004994	Ccdc130	486.568	0.132782	0.202652	0	1	1
ENSMUSG00000004996.9	ENSMUSG00000004996	Mri1	1236.21	0.550411	0.184975	0.27253	0.785214	1
ENSMUSG00000005034.15	ENSMUSG00000005034	Prkacb	1212.39	-0.684765	0.234027	-0.789503	0.429818	1
ENSMUSG00000005043.13	ENSMUSG00000005043	Sgsh	358.349	-0.273591	0.18483	0	1	1
ENSMUSG00000005045.16	ENSMUSG00000005045	Chd5	49.1993	-0.676366	0.51821	-0.340337	0.733603	1
ENSMUSG00000034023.16	ENSMUSG00000034023	Fancd2	254.227	-2.02812	0.297726	-5.13265	2.85696e-07	3.50573e-05
ENSMUSG00000005057.13	ENSMUSG00000005057	Sh2b2	78.4913	-0.038173	0.260368	0	1	1
ENSMUSG00000005069.12	ENSMUSG00000005069	Pex5	1120.1	-0.226617	0.208573	0	1	1
ENSMUSG00000005078.16	ENSMUSG00000005078	Jkamp	786.036	0.252847	0.100385	0	1	1
ENSMUSG00000005087.17	ENSMUSG00000005087	Cd44	19249.2	-1.00054	0.213061	-2.34928	0.0188097	0.290804
ENSMUSG00000005102.13	ENSMUSG00000005102	Eif2ak4	516.737	-1.09389	0.279479	-2.12498	0.0335879	0.425902
ENSMUSG00000005103.12	ENSMUSG00000005103	Wdr1	14254.5	0.363406	0.100421	0	1	1
ENSMUSG00000005107.13	ENSMUSG00000005107	Slc2a9	173.654	-0.724629	0.261666	-0.858458	0.39064	1
ENSMUSG00000005124.10	ENSMUSG00000005124	Wisp1	100.769	1.49807	0.788669	1.26552	0.205686	1
ENSMUSG00000005125.13	ENSMUSG00000005125	Ndrg1	7128.3	0.487728	0.189574	0	1	1
ENSMUSG00000005142.10	ENSMUSG00000005142	Man2b1	991.842	0.0623298	0.232967	0	1	1
ENSMUSG00000033952.14	ENSMUSG00000033952	Aspm	688.582	-2.024	0.288651	-5.27971	1.29387e-07	1.76875e-05
ENSMUSG00000005150.16	ENSMUSG00000005150	Wdr83	797.876	0.146605	0.142377	0	1	1
ENSMUSG00000005161.15	ENSMUSG00000005161	Prdx2	12291.4	0.92417	0.187863	2.25787	0.0239539	0.346608
ENSMUSG00000005198.15	ENSMUSG00000005198	Polr2a	4281.09	-0.946231	0.347456	-1.28428	0.199043	1
ENSMUSG00000005204.12	ENSMUSG00000005204	Senp3	4551.35	0.0448765	0.146728	0	1	1
ENSMUSG00000005220.10	ENSMUSG00000005220	Corin	2.69623	0	3.28468	0	1	NA
ENSMUSG00000005225.15	ENSMUSG00000005225	Plekha8	315.094	-0.188673	0.266229	0	1	1
ENSMUSG00000005233.16	ENSMUSG00000005233	Spc25	432.152	-1.07887	0.197938	-2.92449	0.00345023	0.0883342
ENSMUSG00000005251.15	ENSMUSG00000005251	Ripk4	8611.25	0.387001	0.119456	0	1	1
ENSMUSG00000005262.13	ENSMUSG00000005262	Ufd1	1763.67	-0.0425014	0.108806	0	1	1
ENSMUSG00000005267.13	ENSMUSG00000005267	Zfp287	22.4507	0.257558	0.470715	0	1	1
ENSMUSG00000005268.20	ENSMUSG00000005268	Prlr	14.7029	0.782302	0.613855	0.459883	0.6456	1
ENSMUSG00000005299.6	ENSMUSG00000005299	Letm1	3996.26	-0.201926	0.109609	0	1	1
ENSMUSG00000005312.15	ENSMUSG00000005312	Ubqln1	7892.39	-0.389466	0.153452	0	1	1
ENSMUSG00000005354.16	ENSMUSG00000005354	Txn2	6590.73	0.0647913	0.171037	0	1	1
ENSMUSG00000005355.9	ENSMUSG00000005355	Casp14	134.817	-1.00004	0.403275	-1.23994	0.214999	1
ENSMUSG00000005360.14	ENSMUSG00000005360	Slc1a3	2.46993	0.894479	2.71391	0.145354	0.884431	NA
ENSMUSG00000005362.14	ENSMUSG00000005362	Crbn	937.155	-0.233535	0.256347	0	1	1
ENSMUSG00000005370.4	ENSMUSG00000005370	Msh6	2466.61	-0.998151	0.237144	-2.10063	0.0356735	0.442977
ENSMUSG00000005371.15	ENSMUSG00000005371	Fbxo11	1523.31	-1.05745	0.423976	-1.31481	0.188573	1
ENSMUSG00000005374.13	ENSMUSG00000005374	Tbl2	1141.68	-0.116747	0.157383	0	1	1
ENSMUSG00000005378.17	ENSMUSG00000005378	Bud23	1885.93	0.104581	0.134486	0	1	1
ENSMUSG00000005397.8	ENSMUSG00000005397	Nid1	390.148	-1.57979	1.47662	-0.731256	NA	NA
ENSMUSG00000005410.6	ENSMUSG00000005410	Mcm5	4214	-0.670324	0.173879	-0.979557	0.327305	1
ENSMUSG00000005413.8	ENSMUSG00000005413	Hmox1	2629.39	-0.967901	0.288663	-1.62093	0.105033	0.858332
ENSMUSG00000005417.17	ENSMUSG00000005417	Mprip	11607.8	0.00978304	0.105414	0	1	1
ENSMUSG00000005442.13	ENSMUSG00000005442	Cic	6176.35	0.0792878	0.3689	0	1	1
ENSMUSG00000005447.12	ENSMUSG00000005447	Pafah1b3	1484.03	0.902059	0.162211	2.47862	0.0131893	0.228634
ENSMUSG00000005469.10	ENSMUSG00000005469	Prkaca	2761.1	0.322186	0.18445	0	1	1
ENSMUSG00000005470.8	ENSMUSG00000005470	Asf1b	630.312	-0.863792	0.22112	-1.64523	0.0999231	0.831346
ENSMUSG00000005481.18	ENSMUSG00000005481	Ddx39	6263.5	-0.398254	0.123806	0	1	1
ENSMUSG00000005483.10	ENSMUSG00000005483	Dnajb1	5603.98	0.553368	0.0943194	0.565818	0.571518	1
ENSMUSG00000005501.14	ENSMUSG00000005501	Usp40	941.597	-0.754201	0.326217	-0.779237	0.43584	1
ENSMUSG00000005505.12	ENSMUSG00000005505	Kbtbd4	685.227	0.252131	0.136395	0	1	1
ENSMUSG00000005506.16	ENSMUSG00000005506	Celf1	4883.48	-0.626865	0.288856	-0.439198	0.660518	1
ENSMUSG00000005510.9	ENSMUSG00000005510	Ndufs3	2875.57	0.361017	0.138094	0	1	1
ENSMUSG00000005514.14	ENSMUSG00000005514	Por	8207.47	-0.164067	0.217992	0	1	1
ENSMUSG00000053007.9	ENSMUSG00000053007	Creb5	311.591	-2.02299	0.415548	-3.66501	0.000247326	0.0107363
ENSMUSG00000005534.10	ENSMUSG00000005534	Insr	538.116	-0.766797	0.289385	-0.921944	0.356558	1
ENSMUSG00000005566.14	ENSMUSG00000005566	Trim28	18222.1	-0.0187435	0.18033	0	1	1
ENSMUSG00000005575.16	ENSMUSG00000005575	Ube2m	7092.56	0.297282	0.164529	0	1	1
ENSMUSG00000005580.11	ENSMUSG00000005580	Adcy9	155.338	-0.379182	0.210446	0	1	1
ENSMUSG00000005609.16	ENSMUSG00000005609	Ctr9	2614.13	-0.404931	0.16147	0	1	1
ENSMUSG00000005610.17	ENSMUSG00000005610	Eif4g2	33466.9	-0.378035	0.297442	0	1	1
ENSMUSG00000005611.15	ENSMUSG00000005611	Mrvi1	7.16177	-0.28418	1.1569	0	1	1
ENSMUSG00000005615.15	ENSMUSG00000005615	Pcyt1a	1958.92	-0.661945	0.217887	-0.743254	0.457328	1
ENSMUSG00000005621.11	ENSMUSG00000005621	Zfp592	1530.4	-0.66391	0.1902	-0.861775	0.388811	1
ENSMUSG00000005625.15	ENSMUSG00000005625	Psmd4	7334.82	0.335355	0.157401	0	1	1
ENSMUSG00000005628.12	ENSMUSG00000005628	Tmod4	9.08892	1.17995	1.30561	0.520793	0.602511	1
ENSMUSG00000005656.9	ENSMUSG00000005656	Snx6	3347.7	0.151067	0.140223	0	1	1
ENSMUSG00000005667.8	ENSMUSG00000005667	Mthfd2	3511.15	-0.415986	0.137442	0	1	1
ENSMUSG00000005674.9	ENSMUSG00000005674	Tomm40l	1340.28	0.373058	0.175762	0	1	1
ENSMUSG00000005677.14	ENSMUSG00000005677	Nr1i3	10.7174	0	2.08057	0	1	1
ENSMUSG00000005681.12	ENSMUSG00000005681	Apoa2	17.4749	0.193731	0.596551	0	1	1
ENSMUSG00000005682.9	ENSMUSG00000005682	Pan2	1047.29	-0.376479	0.143353	0	1	1
ENSMUSG00000005683.8	ENSMUSG00000005683	Cs	14735.1	0.0539322	0.12728	0	1	1
ENSMUSG00000005686.17	ENSMUSG00000005686	Ampd3	3309.74	-0.539645	0.173326	-0.228729	0.819079	1
ENSMUSG00000005687.14	ENSMUSG00000005687	Bcas2	1854.33	-0.239551	0.10896	0	1	1
ENSMUSG00000005698.15	ENSMUSG00000005698	Ctcf	2347.58	-0.990482	0.276166	-1.77604	0.075727	0.707374
ENSMUSG00000005699.16	ENSMUSG00000005699	Pard6a	194.328	0.360808	0.241972	0	1	1
ENSMUSG00000041498.13	ENSMUSG00000041498	Kif14	274.291	-2.02112	0.230077	-6.61134	3.80862e-11	1.45208e-08
ENSMUSG00000005718.8	ENSMUSG00000005718	Tfap4	672.839	0.212654	0.148796	0	1	1
ENSMUSG00000005732.14	ENSMUSG00000005732	Ranbp1	7806.67	-0.145139	0.0945258	0	1	1
ENSMUSG00000005763.15	ENSMUSG00000005763	Cd247	2.40409	0	3.42454	0	1	NA
ENSMUSG00000005774.12	ENSMUSG00000005774	Rfx5	775.274	-0.372302	0.164054	0	1	1
ENSMUSG00000005779.12	ENSMUSG00000005779	Psmb4	7662.23	0.436564	0.165482	0	1	1
ENSMUSG00000005802.12	ENSMUSG00000005802	Slc30a4	1118.64	-0.58	0.311739	-0.256626	0.797467	1
ENSMUSG00000005803.14	ENSMUSG00000005803	Sqor	284.399	0.875136	0.441754	0.849196	0.395772	1
ENSMUSG00000005804.14	ENSMUSG00000005804	Bloc1s6	1098.44	-0.0211593	0.0825484	0	1	1
ENSMUSG00000005813.12	ENSMUSG00000005813	Metap1	1850.73	-0.441851	0.129737	0	1	1
ENSMUSG00000005823.9	ENSMUSG00000005823	Gpr108	2181.06	0.101075	0.211676	0	1	1
ENSMUSG00000005836.10	ENSMUSG00000005836	Gata6	61.6994	-0.769527	0.330747	-0.814906	0.415126	1
ENSMUSG00000005846.12	ENSMUSG00000005846	Rsl1d1	7464.96	-0.23202	0.159025	0	1	1
ENSMUSG00000005864.7	ENSMUSG00000005864	Cnga2	14.1122	0.849786	1.68295	0.207841	0.835353	1
ENSMUSG00000005871.15	ENSMUSG00000005871	Apc	1895.82	-0.991101	0.422343	-1.1628	0.24491	1
ENSMUSG00000005873.6	ENSMUSG00000005873	Reep5	7574.28	0.376747	0.0780893	0	1	1
ENSMUSG00000005881.13	ENSMUSG00000005881	Ergic3	5802.99	0.482006	0.173587	0	1	1
ENSMUSG00000005882.18	ENSMUSG00000005882	Uqcc1	2294.14	-0.139652	0.121904	0	1	1
ENSMUSG00000005886.14	ENSMUSG00000005886	Ncoa2	1245.59	-1.13819	0.397217	-1.60664	0.108133	0.872683
ENSMUSG00000005893.14	ENSMUSG00000005893	Nr2c2	745.262	-1.10122	0.389616	-1.54311	0.122804	0.936747
ENSMUSG00000005897.14	ENSMUSG00000005897	Nr2c1	1026.95	0.0107506	0.130384	0	1	1
ENSMUSG00000005899.14	ENSMUSG00000005899	Smpd4	1696.71	-0.559059	0.178048	-0.331706	0.740111	1
ENSMUSG00000005907.14	ENSMUSG00000005907	Pex1	354.953	-0.213937	0.267005	0	1	1
ENSMUSG00000005917.15	ENSMUSG00000005917	Otx1	93.7559	0.63378	0.367874	0.363658	0.716113	1
ENSMUSG00000005936.19	ENSMUSG00000005936	Kctd20	3049.7	0.110185	0.0993772	0	1	1
ENSMUSG00000005949.9	ENSMUSG00000005949	Ctns	661.186	0.301449	0.255764	0	1	1
ENSMUSG00000005951.13	ENSMUSG00000005951	Shpk	135.142	1.32359	0.310248	2.65462	0.00793989	0.156807
ENSMUSG00000005958.15	ENSMUSG00000005958	Ephb3	1730.8	0.2565	0.24758	0	1	1
ENSMUSG00000005968.14	ENSMUSG00000005968	Tuft1	2041.1	0.139835	0.157487	0	1	1
ENSMUSG00000005973.6	ENSMUSG00000005973	Rcn1	6034	0.179554	0.118625	0	1	1
ENSMUSG00000005980.15	ENSMUSG00000005980	Dnase1	5.71336	0.89448	2.15565	0.182998	0.854799	NA
ENSMUSG00000005981.11	ENSMUSG00000005981	Trap1	4306.21	-0.150173	0.125486	0	1	1
ENSMUSG00000005982.14	ENSMUSG00000005982	Naa60	1699.72	0.284674	0.146796	0	1	1
ENSMUSG00000029622.16	ENSMUSG00000029622	Arpc1b	8893.48	0.844994	0.0958441	3.59954	0.000318783	0.0132125
ENSMUSG00000005986.16	ENSMUSG00000005986	Ankrd13d	97.3658	0.091285	0.361812	0	1	1
ENSMUSG00000006005.18	ENSMUSG00000006005	Tpr	4312.06	-0.93852	0.364645	-1.2026	0.229133	1
ENSMUSG00000006010.14	ENSMUSG00000006010	BC003331	807.602	-0.164006	0.366912	0	1	1
ENSMUSG00000006014.16	ENSMUSG00000006014	Prg4	8.83572	0.894481	1.93273	0.204105	0.838272	1
ENSMUSG00000006019.15	ENSMUSG00000006019	Dhx34	942.971	0.171823	0.260521	0	1	1
ENSMUSG00000006021.5	ENSMUSG00000006021	Kptn	721.152	0.379476	0.203356	0	1	1
ENSMUSG00000006024.13	ENSMUSG00000006024	Napa	8356.61	0.379367	0.161653	0	1	1
ENSMUSG00000006050.12	ENSMUSG00000006050	Sra1	2634.27	0.571766	0.152193	0.47155	0.637248	1
ENSMUSG00000006057.15	ENSMUSG00000006057	Atp5g1	5127.01	0.183967	0.201137	0	1	1
ENSMUSG00000006058.10	ENSMUSG00000006058	Snf8	2240.67	0.410621	0.163358	0	1	1
ENSMUSG00000006095.12	ENSMUSG00000006095	Tbcb	3045.6	0.555556	0.195311	0.284448	0.776067	1
ENSMUSG00000006127.9	ENSMUSG00000006127	Inpp5k	862.461	0.560238	0.183973	0.327427	0.743345	1
ENSMUSG00000006134.4	ENSMUSG00000006134	Crkl	2133.87	-0.651775	0.259247	-0.585444	0.558249	1
ENSMUSG00000006143.12	ENSMUSG00000006143	Upk3bl	4351.29	0.487297	0.278957	0	1	1
ENSMUSG00000006154.13	ENSMUSG00000006154	Eps8l1	945.355	0.27545	0.323612	0	1	1
ENSMUSG00000006169.20	ENSMUSG00000006169	Clint1	5110	-0.486124	0.184377	0	1	1
ENSMUSG00000006179.9	ENSMUSG00000006179	Prss16	124.726	-0.165353	0.267574	0	1	1
ENSMUSG00000006191.17	ENSMUSG00000006191	Cdkal1	421.607	-0.182645	0.213428	0	1	1
ENSMUSG00000006205.13	ENSMUSG00000006205	Htra1	29017.1	0.412263	0.139137	0	1	1
ENSMUSG00000006215.12	ENSMUSG00000006215	Zbtb17	1448.61	0.104485	0.199823	0	1	1
ENSMUSG00000006218.4	ENSMUSG00000006218	Fam131c	31.7221	0.12958	0.385695	0	1	1
ENSMUSG00000117098.1	ENSMUSG00000117098	ENSMUSG00000117098	9583.79	0.904187	0.0884053	4.57198	4.83144e-06	0.00039628
ENSMUSG00000006235.6	ENSMUSG00000006235	Epor	7.29347	0.764434	1.0596	0.249561	0.802927	1
ENSMUSG00000006241.16	ENSMUSG00000006241	Ccdc159	57.6405	1.52284	0.363499	2.81387	0.00489484	0.108508
ENSMUSG00000006262.15	ENSMUSG00000006262	Mob1b	1845.14	-1.03009	0.424757	-1.24798	0.212038	1
ENSMUSG00000006273.14	ENSMUSG00000006273	Atp6v1b2	11502.5	0.253939	0.169884	0	1	1
ENSMUSG00000006276.10	ENSMUSG00000006276	Eps15l1	2216.72	0.0157715	0.146742	0	1	1
ENSMUSG00000006281.8	ENSMUSG00000006281	Tep1	788.511	-0.27591	0.262681	0	1	1
ENSMUSG00000006288.8	ENSMUSG00000006288	Ttc5	413.751	0.348738	0.209997	0	1	1
ENSMUSG00000006289.14	ENSMUSG00000006289	Osgep	757.689	0.490401	0.156072	0	1	1
ENSMUSG00000006299.13	ENSMUSG00000006299	Aamp	8034.28	0.145536	0.189467	0	1	1
ENSMUSG00000006301.17	ENSMUSG00000006301	Tmbim1	7341.26	0.169792	0.17987	0	1	1
ENSMUSG00000006304.14	ENSMUSG00000006304	Arpc2	17371	0.373313	0.0894382	0	1	1
ENSMUSG00000006307.16	ENSMUSG00000006307	Kmt2b	3252.68	-0.458533	0.407247	0	1	1
ENSMUSG00000006310.10	ENSMUSG00000006310	Zbtb32	6.22835	-1.07729	1.24703	-0.462934	0.643412	1
ENSMUSG00000006313.5	ENSMUSG00000006313	Upk1a	31.3245	-0.214929	0.369795	0	1	1
ENSMUSG00000006315.9	ENSMUSG00000006315	Tmem147	4680.45	0.202953	0.177612	0	1	1
ENSMUSG00000006333.14	ENSMUSG00000006333	Rps9	45712.1	0.583366	0.14952	0.557557	0.577147	1
ENSMUSG00000006335.16	ENSMUSG00000006335	Tfpt	697.699	0.216912	0.167929	0	1	1
ENSMUSG00000006342.15	ENSMUSG00000006342	Susd2	23.1215	-0.557056	0.65912	-0.0865641	0.931018	1
ENSMUSG00000038943.16	ENSMUSG00000038943	Prc1	1922.06	-2.01147	0.250089	-6.0437	1.50615e-09	3.61105e-07
ENSMUSG00000006356.10	ENSMUSG00000006356	Crip2	3007.43	-0.0838999	0.190374	0	1	1
ENSMUSG00000006360.11	ENSMUSG00000006360	Crip1	196.511	-2.08317	1.69896	-0.931843	0.351417	1
ENSMUSG00000006362.16	ENSMUSG00000006362	Cbfa2t3	5.04045	-4.45932	1.79773	-2.20239	0.0276376	NA
ENSMUSG00000006369.14	ENSMUSG00000006369	Fbln1	1206.6	0.353267	0.202707	0	1	1
ENSMUSG00000006373.10	ENSMUSG00000006373	Pgrmc1	3841.8	-0.40266	0.227103	0	1	1
ENSMUSG00000006378.15	ENSMUSG00000006378	Gcat	1276.16	0.388458	0.193694	0	1	1
ENSMUSG00000006390.15	ENSMUSG00000006390	Elovl1	4013.95	0.13209	0.15258	0	1	1
ENSMUSG00000006392.16	ENSMUSG00000006392	Med8	1466.11	0.125423	0.104438	0	1	1
ENSMUSG00000006395.16	ENSMUSG00000006395	Hyi	101.145	1.20077	0.406479	1.72401	0.0847063	0.74961
ENSMUSG00000020900.15	ENSMUSG00000020900	Myh10	179.784	-2.00174	0.412121	-3.64392	0.000268513	0.0114331
ENSMUSG00000006403.13	ENSMUSG00000006403	Adamts4	41.2774	1.08649	0.499273	1.17469	0.240119	1
ENSMUSG00000006411.12	ENSMUSG00000006411	Nectin4	2513.36	0.45533	0.27087	0	1	1
ENSMUSG00000006412.10	ENSMUSG00000006412	Pfdn2	2187.65	0.266047	0.152214	0	1	1
ENSMUSG00000006418.17	ENSMUSG00000006418	Rnf114	4648.54	0.272656	0.127396	0	1	1
ENSMUSG00000006423.15	ENSMUSG00000006423	C330007P06Rik	934.097	-0.457463	0.308788	0	1	1
ENSMUSG00000006435.16	ENSMUSG00000006435	Neurl1a	369.209	0.539377	0.265177	0.148495	0.881953	1
ENSMUSG00000006442.10	ENSMUSG00000006442	Srm	4199.72	0.119637	0.151114	0	1	1
ENSMUSG00000041219.14	ENSMUSG00000041219	Arhgap11a	756.464	-1.96838	0.301872	-4.86424	1.14897e-06	0.000114048
ENSMUSG00000006456.10	ENSMUSG00000006456	Rbm14	3157	0.136824	0.190191	0	1	1
ENSMUSG00000006457.4	ENSMUSG00000006457	Actn3	15.3902	1.30841	1.0741	0.752639	0.451667	1
ENSMUSG00000006462.6	ENSMUSG00000006462	A530013C23Rik	17.3075	2.06715	0.699702	2.23974	0.0251077	0.35668
ENSMUSG00000006463.13	ENSMUSG00000006463	Zdhhc24	395.912	0.925349	0.183001	2.3243	0.0201096	0.304852
ENSMUSG00000006464.9	ENSMUSG00000006464	Bbs1	42.9861	-0.764687	0.542631	-0.487784	0.625703	1
ENSMUSG00000006471.18	ENSMUSG00000006471	Ndor1	2289.57	0.0770715	0.199785	0	1	1
ENSMUSG00000006476.19	ENSMUSG00000006476	Nsmf	1206.28	0.346104	0.260075	0	1	1
ENSMUSG00000006490.3	ENSMUSG00000006490	Prl8a9	588.508	0.808349	0.217152	1.41997	0.155617	1
ENSMUSG00000006494.11	ENSMUSG00000006494	Pdk1	1440.33	0.358581	0.20906	0	1	1
ENSMUSG00000006498.16	ENSMUSG00000006498	Ptbp1	26952.2	-0.0854444	0.140624	0	1	1
ENSMUSG00000022408.7	ENSMUSG00000022408	Fam83f	2838.53	0.905155	0.135359	2.99318	0.00276086	0.0753506
ENSMUSG00000006526.13	ENSMUSG00000006526	Tmem110	442.527	0.0573526	0.155625	0	1	1
ENSMUSG00000006527.16	ENSMUSG00000006527	Sfmbt1	387.138	-0.671806	0.285059	-0.602701	0.546707	1
ENSMUSG00000006538.12	ENSMUSG00000006538	Ihh	4.82115	-1.96352	1.17081	-1.25	0.211299	NA
ENSMUSG00000006542.13	ENSMUSG00000006542	Prkag3	4.3056	2.07711	1.14845	1.37325	0.169675	NA
ENSMUSG00000006567.11	ENSMUSG00000006567	Atp7b	14.941	-1.2537	1.01487	-0.742655	0.457691	1
ENSMUSG00000012443.4	ENSMUSG00000012443	Kif11	816.781	-1.96419	0.324857	-4.50718	6.56944e-06	0.000519686
ENSMUSG00000006576.16	ENSMUSG00000006576	Slc4a3	546.805	-0.02057	0.325265	0	1	1
ENSMUSG00000006585.3	ENSMUSG00000006585	Cdt1	1654.15	-0.417346	0.167272	0	1	1
ENSMUSG00000006586.15	ENSMUSG00000006586	Runx1t1	7.74157	0	2.32098	0	1	1
ENSMUSG00000006587.6	ENSMUSG00000006587	Snai3	41.2579	0.429023	0.483596	0	1	1
ENSMUSG00000006589.8	ENSMUSG00000006589	Aprt	8204.05	0.218125	0.171708	0	1	1
ENSMUSG00000006599.13	ENSMUSG00000006599	Gtf2h1	2613.52	-0.322501	0.244462	0	1	1
ENSMUSG00000006611.15	ENSMUSG00000006611	Hfe	13.3537	0.11124	0.615426	0	1	1
ENSMUSG00000006638.15	ENSMUSG00000006638	Abhd1	55.5864	0.17797	0.480696	0	1	1
ENSMUSG00000006641.12	ENSMUSG00000006641	Slc5a6	400.077	0.153405	0.224666	0	1	1
ENSMUSG00000006649.17	ENSMUSG00000006649	Nphs1	34.7928	-0.855875	1.44369	-0.246503	0.805293	1
ENSMUSG00000006651.8	ENSMUSG00000006651	Aplp1	70.9926	1.0859	0.511884	1.1446	0.252373	1
ENSMUSG00000006673.14	ENSMUSG00000006673	Qrich1	3369.98	-0.621339	0.237963	-0.509906	0.610117	1
ENSMUSG00000006675.10	ENSMUSG00000006675	P4htm	4.27328	-0.55026	1.16728	-0.0430577	0.965656	NA
ENSMUSG00000006676.16	ENSMUSG00000006676	Usp19	6529.99	-0.172063	0.227878	0	1	1
ENSMUSG00000006678.6	ENSMUSG00000006678	Pola1	522.734	-1.38294	0.333455	-2.64786	0.00810037	0.158646
ENSMUSG00000006699.17	ENSMUSG00000006699	Cdc42	14441.9	0.223674	0.124576	0	1	1
ENSMUSG00000006705.13	ENSMUSG00000006705	Pknox1	560.25	-0.15044	0.185834	0	1	1
ENSMUSG00000006715.11	ENSMUSG00000006715	Gmnn	572.264	-0.531453	0.160983	-0.19538	0.845095	1
ENSMUSG00000006717.7	ENSMUSG00000006717	Acot13	1139.98	0.799529	0.176685	1.69527	0.0900244	0.779411
ENSMUSG00000006720.16	ENSMUSG00000006720	Zfp184	36.9252	-0.221412	0.384617	0	1	1
ENSMUSG00000006724.12	ENSMUSG00000006724	Cyp27b1	8.10151	-1.95189	0.883474	-1.64339	0.100303	0.833666
ENSMUSG00000006728.12	ENSMUSG00000006728	Cdk4	12197.4	0.476278	0.152426	0	1	1
ENSMUSG00000006731.10	ENSMUSG00000006731	B4galnt1	6111.97	0.329201	0.233921	0	1	1
ENSMUSG00000006732.14	ENSMUSG00000006732	Mettl1	1522.6	0.105371	0.127912	0	1	1
ENSMUSG00000006736.9	ENSMUSG00000006736	Tspan31	3178.51	0.209127	0.189805	0	1	1
ENSMUSG00000006740.14	ENSMUSG00000006740	Kif5b	6009.66	-0.69354	0.676245	-0.286198	0.774727	1
ENSMUSG00000006763.14	ENSMUSG00000006763	Saal1	832.283	-0.103131	0.141252	0	1	1
ENSMUSG00000006777.7	ENSMUSG00000006777	Krt23	18.1665	-0.0557561	0.605837	0	1	1
ENSMUSG00000006782.16	ENSMUSG00000006782	Cnp	498.026	0.889967	0.227542	1.71383	0.0865608	0.760161
ENSMUSG00000006784.14	ENSMUSG00000006784	Ttc25	8.57023	0.231398	0.796728	0	1	1
ENSMUSG00000006800.14	ENSMUSG00000006800	Sulf2	4334.24	-0.779977	0.204098	-1.37178	0.170131	1
ENSMUSG00000006818.5	ENSMUSG00000006818	Sod2	2245.75	0.136219	0.0793141	0	1	1
ENSMUSG00000006850.8	ENSMUSG00000006850	Tmco6	297.005	0.717286	0.293479	0.740381	0.459069	1
ENSMUSG00000006906.10	ENSMUSG00000006906	Stambp	993.523	0.047152	0.126376	0	1	1
ENSMUSG00000006920.14	ENSMUSG00000006920	Ezh1	1419.06	-0.0218484	0.153534	0	1	1
ENSMUSG00000006930.15	ENSMUSG00000006930	Hap1	22.8166	-1.12094	0.655409	-0.947412	0.343429	1
ENSMUSG00000006931.15	ENSMUSG00000006931	P3h4	4071.71	0.757337	0.179378	1.43461	0.151398	1
ENSMUSG00000006932.17	ENSMUSG00000006932	Ctnnb1	19300.2	-0.110455	0.185517	0	1	1
ENSMUSG00000006941.5	ENSMUSG00000006941	Eif1b	611.237	0.201252	0.118492	0	1	1
ENSMUSG00000006958.14	ENSMUSG00000006958	Chrd	23.6744	-1.68687	1.10833	-1.07087	0.284228	1
ENSMUSG00000006998.16	ENSMUSG00000006998	Psmd2	16709	0.0594435	0.0885673	0	1	1
ENSMUSG00000007021.5	ENSMUSG00000007021	Syngr3	6.37575	-0.481426	1.36634	0	1	1
ENSMUSG00000007029.16	ENSMUSG00000007029	Vars	10094.8	-0.106823	0.241296	0	1	1
ENSMUSG00000007030.8	ENSMUSG00000007030	Vwa7	69.7051	1.17415	0.413479	1.63043	0.103011	0.8458
ENSMUSG00000007033.4	ENSMUSG00000007033	Hspa1l	5.09784	-0.879708	1.17969	-0.32187	0.747551	NA
ENSMUSG00000007035.15	ENSMUSG00000007035	Msh5	25.0482	0.572402	0.508713	0.142324	0.886824	1
ENSMUSG00000007036.15	ENSMUSG00000007036	Abhd16a	1279.73	0.1039	0.19571	0	1	1
ENSMUSG00000007038.5	ENSMUSG00000007038	Neu1	635.236	0.396644	0.227306	0	1	1
ENSMUSG00000007039.12	ENSMUSG00000007039	Ddah2	92.3068	-0.891733	0.393433	-0.995679	0.319406	1
ENSMUSG00000007041.9	ENSMUSG00000007041	Clic1	16004.6	0.323932	0.130335	0	1	1
ENSMUSG00000007050.17	ENSMUSG00000007050	Lsm2	1480.6	-0.215153	0.162043	0	1	1
ENSMUSG00000046591.10	ENSMUSG00000046591	Ticrr	379.085	-1.95639	0.202769	-7.1825	6.84497e-13	3.55573e-10
ENSMUSG00000007097.14	ENSMUSG00000007097	Atp1a2	2.77141	3.84381	2.46074	1.35886	0.17419	NA
ENSMUSG00000007207.10	ENSMUSG00000007207	Stx1a	522.999	-0.311752	0.274599	0	1	1
ENSMUSG00000022021.14	ENSMUSG00000022021	Diaph3	437.731	-1.95372	0.432713	-3.35955	0.000780688	0.0274633
ENSMUSG00000007338.10	ENSMUSG00000007338	Mrpl49	1775.67	0.224244	0.116308	0	1	1
ENSMUSG00000007379.15	ENSMUSG00000007379	Dennd2c	1835.99	-0.854699	0.283724	-1.25016	0.211242	1
ENSMUSG00000007411.16	ENSMUSG00000007411	Mark3	4896.79	-0.209213	0.142469	0	1	1
ENSMUSG00000007415.15	ENSMUSG00000007415	Gatad1	2810.59	0.0515522	0.0854397	0	1	1
ENSMUSG00000007458.14	ENSMUSG00000007458	M6pr	7740.93	0.186912	0.0809102	0	1	1
ENSMUSG00000007476.18	ENSMUSG00000007476	Lrrc8a	2313.21	-0.602716	0.213067	-0.482085	0.629745	1
ENSMUSG00000007480.4	ENSMUSG00000007480	Mc5r	2.55988	-0.515124	2.36438	-0.00639643	0.994896	NA
ENSMUSG00000007564.15	ENSMUSG00000007564	Ppp2r1a	14713.9	0.230695	0.145138	0	1	1
ENSMUSG00000007570.16	ENSMUSG00000007570	Fance	1188.43	0.597423	0.175262	0.555869	0.5783	1
ENSMUSG00000007589.9	ENSMUSG00000007589	Tinf2	506.861	-0.554362	0.162053	-0.335461	0.737277	1
ENSMUSG00000007591.15	ENSMUSG00000007591	Tssk4	7.15068	1.70439	0.991158	1.21514	0.224313	1
ENSMUSG00000007594.10	ENSMUSG00000007594	Hapln4	16.9097	-0.409072	0.805268	0	1	1
ENSMUSG00000007603.9	ENSMUSG00000007603	Dus3l	1402.23	0.159129	0.202173	0	1	1
ENSMUSG00000007610.15	ENSMUSG00000007610	Gtpbp3	820.268	0.425921	0.13892	0	1	1
ENSMUSG00000007613.15	ENSMUSG00000007613	Tgfbr1	452.237	-0.981909	0.404912	-1.19016	0.233984	1
ENSMUSG00000007617.18	ENSMUSG00000007617	Homer1	563.285	-0.738976	0.416404	-0.573905	0.566032	1
ENSMUSG00000007646.13	ENSMUSG00000007646	Rad51c	65.8965	-0.586915	0.489177	-0.177676	0.858977	1
ENSMUSG00000007655.16	ENSMUSG00000007655	Cav1	13252.9	0.209145	0.257587	0	1	1
ENSMUSG00000007656.13	ENSMUSG00000007656	Arpp19	5427.38	0.200431	0.112855	0	1	1
ENSMUSG00000007659.18	ENSMUSG00000007659	Bcl2l1	6162.21	-0.0149938	0.272759	0	1	1
ENSMUSG00000007670.10	ENSMUSG00000007670	Khsrp	5038.97	-0.134577	0.239348	0	1	1
ENSMUSG00000007682.6	ENSMUSG00000007682	Dio2	52.5489	0.0494737	0.45434	0	1	1
ENSMUSG00000007721.6	ENSMUSG00000007721	Ccdc124	5540.75	0.668161	0.171482	0.980637	0.326772	1
ENSMUSG00000007739.10	ENSMUSG00000007739	Cct4	12680.7	-0.206514	0.183354	0	1	1
ENSMUSG00000007777.9	ENSMUSG00000007777	0610009B22Rik	511.577	0.839036	0.160737	2.10926	0.0349223	0.437194
ENSMUSG00000007783.10	ENSMUSG00000007783	Cpt1c	81.5276	-1.01563	0.814593	-0.632987	0.526742	1
ENSMUSG00000007805.4	ENSMUSG00000007805	Twist2	96.0445	0.534114	0.594278	0.0574037	0.954224	1
ENSMUSG00000007812.16	ENSMUSG00000007812	Zfp655	1229.3	-0.470798	0.299375	0	1	1
ENSMUSG00000007815.13	ENSMUSG00000007815	Rhoa	14818.1	0.301916	0.0883993	0	1	1
ENSMUSG00000007817.15	ENSMUSG00000007817	Zmiz1	8012.5	-0.0143245	0.323578	0	1	1
ENSMUSG00000007827.10	ENSMUSG00000007827	Ankrd26	255.478	-0.592478	0.513831	-0.179977	0.857171	1
ENSMUSG00000007833.15	ENSMUSG00000007833	Aldh16a1	1902.57	0.272495	0.199404	0	1	1
ENSMUSG00000007836.6	ENSMUSG00000007836	Hnrnpa0	9626.9	-0.0023112	0.12306	0	1	1
ENSMUSG00000007837.11	ENSMUSG00000007837	Prrg2	1345.3	0.513011	0.183334	0.0709678	0.943423	1
ENSMUSG00000007850.16	ENSMUSG00000007850	Hnrnph1	4961.25	-0.628168	0.400728	-0.319838	0.749091	1
ENSMUSG00000007867.9	ENSMUSG00000007867	Ift43	1498.77	0.729944	0.129685	1.7731	0.0762123	0.710768
ENSMUSG00000007872.3	ENSMUSG00000007872	Id3	2164.88	0.426575	0.202479	0	1	1
ENSMUSG00000007880.16	ENSMUSG00000007880	Arid1a	4210.44	-0.613006	0.294448	-0.383789	0.701135	1
ENSMUSG00000007888.15	ENSMUSG00000007888	Crlf1	83.3907	0.337163	0.690658	0	1	1
ENSMUSG00000007891.16	ENSMUSG00000007891	Ctsd	60403.9	0.503213	0.253306	0.0126851	0.989879	1
ENSMUSG00000007892.8	ENSMUSG00000007892	Rplp1	84413	0.638068	0.209498	0.659045	0.509867	1
ENSMUSG00000007908.14	ENSMUSG00000007908	Hmgcll1	88.6615	-0.724997	0.417744	-0.538599	0.590164	1
ENSMUSG00000007950.9	ENSMUSG00000007950	Abhd8	1102.15	0.432258	0.216928	0	1	1
ENSMUSG00000007987.12	ENSMUSG00000007987	Ift22	561.618	0.778917	0.194356	1.43508	0.151264	1
ENSMUSG00000007989.7	ENSMUSG00000007989	Fzd3	24.4922	-0.710521	0.834784	-0.252187	0.800897	1
ENSMUSG00000008035.12	ENSMUSG00000008035	Mid1ip1	9867.59	0.168156	0.229221	0	1	1
ENSMUSG00000008036.11	ENSMUSG00000008036	Ap2s1	5565.65	0.397248	0.184394	0	1	1
ENSMUSG00000008090.14	ENSMUSG00000008090	Fgfrl1	452.194	0.225972	0.256272	0	1	1
ENSMUSG00000008129.14	ENSMUSG00000008129	4930432K21Rik	24.2217	0.156816	0.47303	0	1	1
ENSMUSG00000008136.14	ENSMUSG00000008136	Fhl2	7112.1	0.186345	0.0894264	0	1	1
ENSMUSG00000008140.18	ENSMUSG00000008140	Emc10	3783.2	-0.0426032	0.186472	0	1	1
ENSMUSG00000008167.14	ENSMUSG00000008167	Fbxw9	3996.05	0.25355	0.178247	0	1	1
ENSMUSG00000008193.13	ENSMUSG00000008193	Spib	4.41215	-2.18972	2.5058	-0.674325	0.500105	NA
ENSMUSG00000008200.15	ENSMUSG00000008200	Fnbp4	1515.16	-1.14358	0.331116	-1.94365	0.0519371	0.567593
ENSMUSG00000008206.16	ENSMUSG00000008206	Cers4	32.777	1.78013	2.5244	0.507101	0.612084	1
ENSMUSG00000008226.14	ENSMUSG00000008226	Scrn3	544.49	0.313372	0.280485	0	1	1
ENSMUSG00000008301.11	ENSMUSG00000008301	Phax	2154.39	0.235736	0.0944905	0	1	1
ENSMUSG00000008305.18	ENSMUSG00000008305	Tle1	990.367	-0.0151303	0.129153	0	1	1
ENSMUSG00000008307.11	ENSMUSG00000008307	1700109H08Rik	13.4905	-1.59016	1.33328	-0.817655	0.413554	1
ENSMUSG00000008318.10	ENSMUSG00000008318	Relt	156.063	1.09375	0.425827	1.39435	0.163213	1
ENSMUSG00000008333.12	ENSMUSG00000008333	Snrpb2	2492.17	-0.031365	0.15422	0	1	1
ENSMUSG00000008348.9	ENSMUSG00000008348	Ubc	26421.2	-0.321917	0.143236	0	1	1
ENSMUSG00000008373.16	ENSMUSG00000008373	Prpf31	3469.81	-0.0679275	0.1112	0	1	1
ENSMUSG00000008384.8	ENSMUSG00000008384	Sertad1	928.791	-0.058084	0.180302	0	1	1
ENSMUSG00000008393.9	ENSMUSG00000008393	Carhsp1	8119.73	0.0219475	0.140216	0	1	1
ENSMUSG00000008398.15	ENSMUSG00000008398	Elk3	1774.98	-0.274439	0.127234	0	1	1
ENSMUSG00000008429.8	ENSMUSG00000008429	Herpud2	993.49	-0.574204	0.252305	-0.294107	0.768676	1
ENSMUSG00000008435.15	ENSMUSG00000008435	Rdh13	1082.47	-0.00213065	0.170932	0	1	1
ENSMUSG00000008450.8	ENSMUSG00000008450	Nutf2	3577.38	0.0339026	0.123466	0	1	1
ENSMUSG00000008461.6	ENSMUSG00000008461	Fut1	52.6283	0.433857	0.345473	0	1	1
ENSMUSG00000008475.13	ENSMUSG00000008475	Arpc5	11694.3	0.437972	0.154811	0	1	1
ENSMUSG00000008489.18	ENSMUSG00000008489	Elavl2	11.7202	2.5448	1.55252	1.31708	0.187811	1
ENSMUSG00000062995.12	ENSMUSG00000062995	Ica1	100.064	-1.92579	0.274696	-5.19042	2.09817e-07	2.72305e-05
ENSMUSG00000008575.17	ENSMUSG00000008575	Nfib	943.248	-0.883359	0.41223	-0.929964	0.35239	1
ENSMUSG00000008601.12	ENSMUSG00000008601	Rab25	4194.28	-0.0378702	0.263644	0	1	1
ENSMUSG00000008604.11	ENSMUSG00000008604	Ubqln4	3691.39	-0.112459	0.19064	0	1	1
ENSMUSG00000008668.15	ENSMUSG00000008668	Rps18	37873.2	0.643533	0.184345	0.778609	0.43621	1
ENSMUSG00000008682.13	ENSMUSG00000008682	Rpl10	48742.1	0.457377	0.158461	0	1	1
ENSMUSG00000008683.16	ENSMUSG00000008683	Rps15a	20510	0.577453	0.164063	0.472093	0.63686	1
ENSMUSG00000008690.15	ENSMUSG00000008690	Ncaph2	7235.36	0.0565143	0.162858	0	1	1
ENSMUSG00000008730.17	ENSMUSG00000008730	Hipk1	1904.16	-1.112	0.338358	-1.80872	0.0704944	0.674392
ENSMUSG00000008734.9	ENSMUSG00000008734	Gprc5b	6489.5	0.237587	0.111646	0	1	1
ENSMUSG00000008763.16	ENSMUSG00000008763	Man1a2	1409.01	-0.660881	0.279446	-0.575713	0.564809	1
ENSMUSG00000008822.15	ENSMUSG00000008822	Acyp1	203.071	0.546664	0.199364	0.234066	0.814934	1
ENSMUSG00000008855.17	ENSMUSG00000008855	Hdac5	863.628	1.02601	0.184188	2.85581	0.00429275	0.101979
ENSMUSG00000008859.8	ENSMUSG00000008859	Rala	2869.03	0.065169	0.137226	0	1	1
ENSMUSG00000008892.12	ENSMUSG00000008892	Vdac3	4464.4	0.289853	0.145914	0	1	1
ENSMUSG00000008958.14	ENSMUSG00000008958	Vps72	3014.68	0.324649	0.143873	0	1	1
ENSMUSG00000008976.16	ENSMUSG00000008976	Gabpa	1496.29	-0.412085	0.35664	0	1	1
ENSMUSG00000008999.7	ENSMUSG00000008999	Bmp7	394.38	0.437241	0.292711	0	1	1
ENSMUSG00000009013.5	ENSMUSG00000009013	Dynll1	14929.1	0.561388	0.135879	0.451787	0.651422	1
ENSMUSG00000009030.14	ENSMUSG00000009030	Pdcl	1198.99	-0.243524	0.309664	0	1	1
ENSMUSG00000009035.15	ENSMUSG00000009035	Tmem184b	1719.5	-0.250242	0.249046	0	1	1
ENSMUSG00000009073.16	ENSMUSG00000009073	Nf2	4878.79	-0.0838269	0.0908033	0	1	1
ENSMUSG00000009076.10	ENSMUSG00000009076	Zmat5	423.854	0.444283	0.171226	0	1	1
ENSMUSG00000009079.16	ENSMUSG00000009079	Ewsr1	13028.7	-0.0316337	0.140163	0	1	1
ENSMUSG00000009090.17	ENSMUSG00000009090	Ap1b1	3828.39	-0.0849889	0.190786	0	1	1
ENSMUSG00000009097.10	ENSMUSG00000009097	Tbx1	1305.56	0.269319	0.212729	0	1	1
ENSMUSG00000009108.15	ENSMUSG00000009108	Gnat2	16.8348	-0.237319	0.570607	0	1	1
ENSMUSG00000009112.4	ENSMUSG00000009112	Bcl2l13	4981.89	-0.112326	0.111073	0	1	1
ENSMUSG00000009145.6	ENSMUSG00000009145	Dqx1	273.262	0.487011	0.222163	0	1	1
ENSMUSG00000009185.2	ENSMUSG00000009185	Ccl8	8.20337	2.1928	2.10157	0.805493	0.420535	1
ENSMUSG00000009207.15	ENSMUSG00000009207	Lnpk	530.61	-0.854924	0.354869	-1.00015	0.317236	1
ENSMUSG00000009246.14	ENSMUSG00000009246	Trpm5	9.45664	3.75773	1.85162	1.75939	0.0785112	0.719649
ENSMUSG00000009281.6	ENSMUSG00000009281	Rarres2	25.2703	1.62009	1.62688	0.68849	0.491144	1
ENSMUSG00000009291.13	ENSMUSG00000009291	Pttg1ip	9976.31	-0.117816	0.17994	0	1	1
ENSMUSG00000009293.17	ENSMUSG00000009293	Ube2g2	6897.16	0.405317	0.191564	0	1	1
ENSMUSG00000009376.15	ENSMUSG00000009376	Met	2172.56	-1.24424	0.355315	-2.09459	0.0362076	0.446408
ENSMUSG00000009394.13	ENSMUSG00000009394	Syn2	6.46302	0	2.46453	0	1	1
ENSMUSG00000009406.13	ENSMUSG00000009406	Elk1	793.769	0.51177	0.202283	0.0581841	0.953602	1
ENSMUSG00000009418.16	ENSMUSG00000009418	Nav1	1398.09	0.0830181	0.246034	0	1	1
ENSMUSG00000009470.17	ENSMUSG00000009470	Tnpo1	6331.54	-0.563711	0.314501	-0.202578	0.839465	1
ENSMUSG00000009535.13	ENSMUSG00000009535	Rnmt	1370.56	-0.34869	0.242029	0	1	1
ENSMUSG00000009545.14	ENSMUSG00000009545	Kcnq1	23.4008	0.976967	0.662559	0.719886	0.471595	1
ENSMUSG00000009549.14	ENSMUSG00000009549	Srp14	2674.78	0.383779	0.160005	0	1	1
ENSMUSG00000009555.16	ENSMUSG00000009555	Cdk9	3279.45	0.0530131	0.134787	0	1	1
ENSMUSG00000009563.16	ENSMUSG00000009563	Tor2a	1187.51	-0.00907744	0.17984	0	1	1
ENSMUSG00000009566.12	ENSMUSG00000009566	Fpgs	2946.14	-0.0704188	0.131024	0	1	1
ENSMUSG00000009569.14	ENSMUSG00000009569	Mkl2	1432.12	-1.16518	0.294873	-2.2558	0.0240831	0.347189
ENSMUSG00000009575.14	ENSMUSG00000009575	Cbx5	2171.66	-0.963991	0.325094	-1.42725	0.153507	1
ENSMUSG00000009585.18	ENSMUSG00000009585	Apobec3	111.586	0.279656	0.435966	0	1	1
ENSMUSG00000009614.16	ENSMUSG00000009614	Sardh	34.0242	1.80575	0.866578	1.50679	0.131865	0.974555
ENSMUSG00000009621.18	ENSMUSG00000009621	Vav2	2200.21	-0.0147279	0.2162	0	1	1
ENSMUSG00000009628.14	ENSMUSG00000009628	Tex15	80.4003	0.0826815	0.378865	0	1	1
ENSMUSG00000009630.10	ENSMUSG00000009630	Ppp2cb	4823.13	0.0265318	0.0929391	0	1	1
ENSMUSG00000009640.11	ENSMUSG00000009640	Dmap1	808.267	0.0278052	0.174979	0	1	1
ENSMUSG00000009647.13	ENSMUSG00000009647	Mcu	595.964	-0.563865	0.133815	-0.477266	0.633173	1
ENSMUSG00000009654.4	ENSMUSG00000009654	Oit3	4.7293	1.7456	1.18799	1.04849	0.294414	NA
ENSMUSG00000009681.10	ENSMUSG00000009681	Bcr	2477.05	-0.239006	0.226634	0	1	1
ENSMUSG00000009687.14	ENSMUSG00000009687	Fxyd5	65.8923	-0.239048	0.637923	0	1	1
ENSMUSG00000009731.4	ENSMUSG00000009731	Kcnd1	14.4611	0.312291	1.07243	0	1	1
ENSMUSG00000009733.9	ENSMUSG00000009733	Tfcp2	345.49	0.307435	0.19216	0	1	1
ENSMUSG00000009739.17	ENSMUSG00000009739	Pou6f1	269.184	0.769818	0.248517	1.08571	0.277605	1
ENSMUSG00000009741.15	ENSMUSG00000009741	Ubp1	2534.39	-0.398849	0.182271	0	1	1
ENSMUSG00000009772.15	ENSMUSG00000009772	Nuak2	2441.93	-0.31775	0.202957	0	1	1
ENSMUSG00000009828.15	ENSMUSG00000009828	Ick	336.365	-0.413465	0.150964	0	1	1
ENSMUSG00000009863.14	ENSMUSG00000009863	Sdhb	3171.95	0.259323	0.143627	0	1	1
ENSMUSG00000009894.15	ENSMUSG00000009894	Snap47	3593.55	0.636613	0.200894	0.680025	0.496489	1
ENSMUSG00000009900.7	ENSMUSG00000009900	Wnt3a	156.434	0.16824	0.26553	0	1	1
ENSMUSG00000009905.5	ENSMUSG00000009905	Kdsr	700.865	-0.399512	0.178036	0	1	1
ENSMUSG00000009907.17	ENSMUSG00000009907	Vps4b	3749.84	-0.376822	0.267427	0	1	1
ENSMUSG00000009927.9	ENSMUSG00000009927	Rps25	33440.8	0.677072	0.163697	1.08171	0.279383	1
ENSMUSG00000009995.17	ENSMUSG00000009995	Taz	1146.95	0.0310672	0.161485	0	1	1
ENSMUSG00000010025.19	ENSMUSG00000010025	Aldh3a2	842.165	-0.0925828	0.190419	0	1	1
ENSMUSG00000010044.12	ENSMUSG00000010044	Zmynd10	5.33728	-2.45944	1.1457	-1.71026	0.0872179	NA
ENSMUSG00000010045.2	ENSMUSG00000010045	Tmem115	2890.16	0.103167	0.170998	0	1	1
ENSMUSG00000010047.12	ENSMUSG00000010047	Hyal2	3727.7	0.492513	0.142967	0	1	1
ENSMUSG00000010048.10	ENSMUSG00000010048	Ifrd2	3125.25	-0.313466	0.160011	0	1	1
ENSMUSG00000010051.15	ENSMUSG00000010051	Hyal1	2405.46	-0.264351	0.154677	0	1	1
ENSMUSG00000010054.4	ENSMUSG00000010054	Tusc2	793.44	0.321364	0.199035	0	1	1
ENSMUSG00000010057.8	ENSMUSG00000010057	Nprl2	678.787	-0.168584	0.207577	0	1	1
ENSMUSG00000010067.13	ENSMUSG00000010067	Rassf1	3770.98	-0.35458	0.183622	0	1	1
ENSMUSG00000010080.15	ENSMUSG00000010080	Epn3	2922.53	0.420541	0.31352	0	1	1
ENSMUSG00000010095.13	ENSMUSG00000010095	Slc3a2	10911.1	-0.580448	0.166145	-0.484207	0.628239	1
ENSMUSG00000010097.15	ENSMUSG00000010097	Nxf1	2920.3	-0.604895	0.1515	-0.692379	0.4887	1
ENSMUSG00000010110.17	ENSMUSG00000010110	Stx5a	1762.1	0.433742	0.133215	0	1	1
ENSMUSG00000010154.7	ENSMUSG00000010154	Spire2	309.199	-0.581688	0.26907	-0.303593	0.761438	1
ENSMUSG00000010175.13	ENSMUSG00000010175	Prox1	4.16376	-1.23577	2.42737	-0.303113	0.761803	NA
ENSMUSG00000010205.11	ENSMUSG00000010205	Raver1	4678.4	-0.105187	0.285444	0	1	1
ENSMUSG00000010277.7	ENSMUSG00000010277	2610507B11Rik	3850.62	-0.505956	0.144838	-0.0411224	0.967198	1
ENSMUSG00000010290.7	ENSMUSG00000010290	AI597479	876.642	-0.32033	0.267338	0	1	1
ENSMUSG00000010307.7	ENSMUSG00000010307	Tmem86a	338.922	0.902371	0.32223	1.24871	0.211773	1
ENSMUSG00000010358.13	ENSMUSG00000010358	Ifi35	1306.8	0.449421	0.192926	0	1	1
ENSMUSG00000010362.9	ENSMUSG00000010362	Rdm1	186.832	0.899131	0.279255	1.42927	0.152927	1
ENSMUSG00000010376.15	ENSMUSG00000010376	Nedd8	2999.85	0.384659	0.158846	0	1	1
ENSMUSG00000010392.8	ENSMUSG00000010392	Gosr1	1382.78	-0.648587	0.186319	-0.797484	0.42517	1
ENSMUSG00000010406.12	ENSMUSG00000010406	Mrpl52	1384.56	0.284127	0.195304	0	1	1
ENSMUSG00000010453.12	ENSMUSG00000010453	Kansl3	2652.79	-0.431358	0.135309	0	1	1
ENSMUSG00000010461.15	ENSMUSG00000010461	Eya4	3.84568	-2.54827	2.10792	-0.971702	0.331199	NA
ENSMUSG00000010476.14	ENSMUSG00000010476	Ebf3	13.838	0	1.91688	0	1	1
ENSMUSG00000010492.10	ENSMUSG00000010492	Uckl1os	13.252	0.372197	2.00999	0	1	1
ENSMUSG00000010517.7	ENSMUSG00000010517	Faf1	2219.77	-0.286055	0.142871	0	1	1
ENSMUSG00000010538.14	ENSMUSG00000010538	Tsacc	47.3342	0.24194	0.372131	0	1	1
ENSMUSG00000010554.14	ENSMUSG00000010554	Mettl16	2018.24	-0.541196	0.15383	-0.267805	0.78885	1
ENSMUSG00000010601.14	ENSMUSG00000010601	Apol7a	11.6799	0.43416	0.872976	0	1	1
ENSMUSG00000010607.8	ENSMUSG00000010607	Pigyl	520.97	0.489609	0.254107	0	1	1
ENSMUSG00000010608.15	ENSMUSG00000010608	Rbm25	3027.13	-0.79446	0.370671	-0.794395	0.426965	1
ENSMUSG00000010609.15	ENSMUSG00000010609	Psen2	152.394	-0.0200849	0.426305	0	1	1
ENSMUSG00000010651.4	ENSMUSG00000010651	Acaa1b	31.3147	-0.515651	0.68452	-0.0228644	0.981758	1
ENSMUSG00000010660.3	ENSMUSG00000010660	Plcd1	3258.33	0.641778	0.188372	0.75265	0.45166	1
ENSMUSG00000010663.5	ENSMUSG00000010663	Fads1	1720.04	-0.0133023	0.2294	0	1	1
ENSMUSG00000010721.15	ENSMUSG00000010721	Lmbr1	520.349	-0.212318	0.238554	0	1	1
ENSMUSG00000010751.15	ENSMUSG00000010751	Tnfrsf22	1306.44	-0.421003	0.231508	0	1	1
ENSMUSG00000010755.17	ENSMUSG00000010755	Cars	6372.12	-0.288264	0.129841	0	1	1
ENSMUSG00000010760.5	ENSMUSG00000010760	Phlda2	116.215	-0.18113	0.294984	0	1	1
ENSMUSG00000010825.17	ENSMUSG00000010825	Grid2ip	20.5796	2.17068	0.665261	2.51132	0.0120279	0.214703
ENSMUSG00000010830.8	ENSMUSG00000010830	Kdelr3	957.674	0.404998	0.135737	0	1	1
ENSMUSG00000010911.12	ENSMUSG00000010911	Apip	388.424	0.315878	0.146185	0	1	1
ENSMUSG00000010914.10	ENSMUSG00000010914	Pdhx	802.993	-0.156153	0.112822	0	1	1
ENSMUSG00000010936.11	ENSMUSG00000010936	Vac14	1740.51	-0.0848067	0.205192	0	1	1
ENSMUSG00000011034.6	ENSMUSG00000011034	Slc5a1	88.7389	-1.29144	0.704337	-1.12367	0.261153	1
ENSMUSG00000011096.17	ENSMUSG00000011096	Akt1s1	6630.46	0.337877	0.192283	0	1	1
ENSMUSG00000011114.18	ENSMUSG00000011114	Tbrg1	7810.9	0.0707254	0.100772	0	1	1
ENSMUSG00000011148.14	ENSMUSG00000011148	Adssl1	69.9167	0.978534	0.58467	0.818467	0.41309	1
ENSMUSG00000011158.8	ENSMUSG00000011158	Brf1	797.232	-0.030138	0.138876	0	1	1
ENSMUSG00000011179.8	ENSMUSG00000011179	Odc1	8151.36	-0.742078	0.167117	-1.44855	0.147462	1
ENSMUSG00000011254.16	ENSMUSG00000011254	Thg1l	359.21	0.146643	0.192327	0	1	1
ENSMUSG00000011256.16	ENSMUSG00000011256	Adam19	16.7932	-3.27281	1.77924	-1.55842	0.119133	0.92046
ENSMUSG00000011257.19	ENSMUSG00000011257	Pabpc4	6475.85	-0.18687	0.100519	0	1	1
ENSMUSG00000011263.16	ENSMUSG00000011263	Exoc3l2	889.206	-0.0574379	0.214091	0	1	1
ENSMUSG00000011267.8	ENSMUSG00000011267	Zfp296	715.869	-0.177257	0.156698	0	1	1
ENSMUSG00000011306.7	ENSMUSG00000011306	Sugp1	2642.98	0.109949	0.152862	0	1	1
ENSMUSG00000011427.16	ENSMUSG00000011427	Zfp790	288.04	-0.398096	0.275345	0	1	1
ENSMUSG00000011589.9	ENSMUSG00000011589	Fsd1	7.54855	1.62651	2.09377	0.538028	0.590558	1
ENSMUSG00000011632.7	ENSMUSG00000011632	Pinlyp	35.7707	0.779477	0.611458	0.457067	0.647623	1
ENSMUSG00000011658.16	ENSMUSG00000011658	Fuz	50.2969	-1.69169	1.05157	-1.13325	0.257109	1
ENSMUSG00000011751.16	ENSMUSG00000011751	Sptbn4	8.52761	-1.23915	0.850289	-0.869298	0.384684	1
ENSMUSG00000011752.7	ENSMUSG00000011752	Pgam1	32027.9	0.559928	0.156364	0.383259	0.701528	1
ENSMUSG00000011831.16	ENSMUSG00000011831	Evi5	886.732	-0.634687	0.424769	-0.317083	0.75118	1
ENSMUSG00000011832.15	ENSMUSG00000011832	Evi5l	617.625	0.219539	0.149263	0	1	1
ENSMUSG00000011837.4	ENSMUSG00000011837	Snapc2	1180.54	0.259347	0.175221	0	1	1
ENSMUSG00000011877.13	ENSMUSG00000011877	Git1	2930.3	0.0468451	0.281983	0	1	1
ENSMUSG00000011884.13	ENSMUSG00000011884	Gltp	3401.62	-0.342184	0.24882	0	1	1
ENSMUSG00000011958.17	ENSMUSG00000011958	Bnip2	4190.77	-0.176076	0.21051	0	1	1
ENSMUSG00000011960.12	ENSMUSG00000011960	Ccnt1	1445.22	-0.983117	0.356099	-1.35669	0.174879	1
ENSMUSG00000012017.4	ENSMUSG00000012017	Scarf2	237.893	0.526405	0.654819	0.040324	0.967835	1
ENSMUSG00000012076.8	ENSMUSG00000012076	Brms1l	543.46	-0.561524	0.266756	-0.230639	0.817595	1
ENSMUSG00000012114.17	ENSMUSG00000012114	Med15	4037.73	0.0405182	0.198106	0	1	1
ENSMUSG00000012117.13	ENSMUSG00000012117	Dhdds	1681.97	0.290478	0.110673	0	1	1
ENSMUSG00000012123.17	ENSMUSG00000012123	Crybg2	788.502	0.214384	0.327919	0	1	1
ENSMUSG00000012126.16	ENSMUSG00000012126	Ubxn11	46.9253	0.0595529	0.436295	0	1	1
ENSMUSG00000012296.16	ENSMUSG00000012296	Tjap1	1661.26	-0.263808	0.213427	0	1	1
ENSMUSG00000012350.15	ENSMUSG00000012350	Ehf	2042.17	0.126437	0.315093	0	1	1
ENSMUSG00000012405.16	ENSMUSG00000012405	Rpl15	42046.4	0.535466	0.157462	0.225233	0.821798	1
ENSMUSG00000012422.14	ENSMUSG00000012422	Tmem167	2730.19	0.32702	0.194773	0	1	1
ENSMUSG00000012428.9	ENSMUSG00000012428	Steap4	4.86089	0.889659	2.2393	0.17401	0.861858	NA
ENSMUSG00000012429.9	ENSMUSG00000012429	Mplkip	799.851	0.146213	0.175796	0	1	1
ENSMUSG00000021765.9	ENSMUSG00000021765	Fst	6057.15	-1.9168	0.163895	-8.64456	5.40113e-18	6.47471e-15
ENSMUSG00000012483.4	ENSMUSG00000012483	Rpa3	488.575	0.165696	0.240213	0	1	1
ENSMUSG00000012519.14	ENSMUSG00000012519	Mlkl	906	-0.317305	0.147971	0	1	1
ENSMUSG00000012535.14	ENSMUSG00000012535	Tnpo3	4292.59	-0.460371	0.24524	0	1	1
ENSMUSG00000012609.19	ENSMUSG00000012609	Ttll5	582.218	0.274753	0.132352	0	1	1
ENSMUSG00000012640.16	ENSMUSG00000012640	Zfp715	314.877	-0.486516	0.335384	0	1	1
ENSMUSG00000012848.15	ENSMUSG00000012848	Rps5	53723.5	0.604435	0.168622	0.619345	0.535689	1
ENSMUSG00000028822.11	ENSMUSG00000028822	Tmem50a	1766.26	0.909024	0.135351	3.02195	0.00251152	0.0703948
ENSMUSG00000013033.16	ENSMUSG00000013033	Adgrl1	1253.42	-0.331348	0.27247	0	1	1
ENSMUSG00000013076.17	ENSMUSG00000013076	Amotl1	10317.2	-0.505684	0.20142	-0.0282198	0.977487	1
ENSMUSG00000013089.15	ENSMUSG00000013089	Etv5	163.223	-1.18093	0.272142	-2.50212	0.0123452	0.218272
ENSMUSG00000013091.5	ENSMUSG00000013091	Tmem190	4.64877	0.89448	2.27946	0.173059	0.862605	NA
ENSMUSG00000013150.15	ENSMUSG00000013150	Gfod2	613.858	0.479871	0.196186	0	1	1
ENSMUSG00000013155.10	ENSMUSG00000013155	Enkd1	481.274	-0.538008	0.204292	-0.186049	0.852406	1
ENSMUSG00000013160.7	ENSMUSG00000013160	Atp6v0d1	4602.47	0.78123	0.209207	1.34427	0.178862	1
ENSMUSG00000013236.17	ENSMUSG00000013236	Ptprs	4406.79	-0.468392	0.320002	0	1	1
ENSMUSG00000013275.9	ENSMUSG00000013275	Slc41a1	1124.82	0.206175	0.136779	0	1	1
ENSMUSG00000013367.5	ENSMUSG00000013367	Iglon5	53.888	1.37214	0.796599	1.09483	0.273592	1
ENSMUSG00000013415.9	ENSMUSG00000013415	Igf2bp1	285.818	-0.665653	0.157191	-1.05383	0.291959	1
ENSMUSG00000013419.7	ENSMUSG00000013419	Zfp651	323.8	1.09032	0.23265	2.53735	0.0111695	0.20311
ENSMUSG00000013465.19	ENSMUSG00000013465	Nelfb	5811.41	0.196785	0.123098	0	1	1
ENSMUSG00000013483.14	ENSMUSG00000013483	Card14	266.369	-0.545458	0.498165	-0.0912502	0.927294	1
ENSMUSG00000013495.15	ENSMUSG00000013495	Tmem175	456.106	0.263158	0.20553	0	1	1
ENSMUSG00000013539.14	ENSMUSG00000013539	Tango2	437.659	0.694434	0.18382	1.05774	0.290173	1
ENSMUSG00000013593.12	ENSMUSG00000013593	Ndufs2	8504.03	0.576546	0.158647	0.482491	0.629457	1
ENSMUSG00000013622.15	ENSMUSG00000013622	Atraid	1305.69	0.470016	0.193823	0	1	1
ENSMUSG00000013629.16	ENSMUSG00000013629	Cad	5484.31	-0.803422	0.277373	-1.09391	0.273993	1
ENSMUSG00000013643.13	ENSMUSG00000013643	Lypd8	18.4333	0.407612	0.508476	0	1	1
ENSMUSG00000013646.17	ENSMUSG00000013646	Sh3bp5l	2307.74	0.626503	0.215872	0.586011	0.557868	1
ENSMUSG00000013662.6	ENSMUSG00000013662	Atad1	3282.22	-0.392927	0.279978	0	1	1
ENSMUSG00000013663.7	ENSMUSG00000013663	Pten	3333.14	-0.566471	0.338046	-0.196632	0.844115	1
ENSMUSG00000013698.12	ENSMUSG00000013698	Pea15a	3000.59	0.479415	0.170172	0	1	1
ENSMUSG00000013701.13	ENSMUSG00000013701	Timm23	3429.12	0.150479	0.148393	0	1	1
ENSMUSG00000013736.16	ENSMUSG00000013736	Trnt1	1762.75	-0.290328	0.270186	0	1	1
ENSMUSG00000013766.11	ENSMUSG00000013766	Ly6g6e	31.2344	1.63248	0.830617	1.36342	0.172751	1
ENSMUSG00000013787.15	ENSMUSG00000013787	Ehmt2	8231.99	0.291186	0.196799	0	1	1
ENSMUSG00000013822.7	ENSMUSG00000013822	Elof1	2059.64	0.374996	0.194748	0	1	1
ENSMUSG00000013833.15	ENSMUSG00000013833	Med16	1747.99	0.441366	0.158219	0	1	1
ENSMUSG00000013846.10	ENSMUSG00000013846	St3gal1	511.292	-1.23196	0.233942	-3.12882	0.00175508	0.0536299
ENSMUSG00000013858.14	ENSMUSG00000013858	Tmem259	4493.1	0.0390217	0.221638	0	1	1
ENSMUSG00000013878.18	ENSMUSG00000013878	Rnf170	587.406	-0.113631	0.360023	0	1	1
ENSMUSG00000013921.15	ENSMUSG00000013921	Clip3	69.8398	-0.440759	0.651268	0	1	1
ENSMUSG00000013973.12	ENSMUSG00000013973	Dedd	1673.81	0.293573	0.114142	0	1	1
ENSMUSG00000013997.10	ENSMUSG00000013997	Nit1	1653.07	0.21067	0.144138	0	1	1
ENSMUSG00000014039.18	ENSMUSG00000014039	Prdm15	642.693	-1.00493	0.238186	-2.11989	0.0340155	0.429925
ENSMUSG00000014074.17	ENSMUSG00000014074	Rnf168	1387.5	-0.31552	0.280281	0	1	1
ENSMUSG00000014075.15	ENSMUSG00000014075	Tctex1d2	172.716	0.687502	0.262818	0.713428	0.475581	1
ENSMUSG00000014077.13	ENSMUSG00000014077	Chp1	4189.74	-0.454114	0.142753	0	1	1
ENSMUSG00000014104.12	ENSMUSG00000014104	Sval2	19.6797	0.50562	0.622518	0.00902786	0.992797	1
ENSMUSG00000014158.12	ENSMUSG00000014158	Trpv4	809.241	-0.357129	0.232376	0	1	1
ENSMUSG00000014177.10	ENSMUSG00000014177	Tvp23b	754.611	-0.0733595	0.135942	0	1	1
ENSMUSG00000014195.15	ENSMUSG00000014195	Dnajc7	4293.86	-0.0477416	0.121584	0	1	1
ENSMUSG00000014226.10	ENSMUSG00000014226	Cacybp	5677.61	-0.100451	0.213589	0	1	1
ENSMUSG00000014232.14	ENSMUSG00000014232	Cluap1	466.102	0.236779	0.197868	0	1	1
ENSMUSG00000014243.5	ENSMUSG00000014243	Zswim7	114.109	0.302398	0.264585	0	1	1
ENSMUSG00000014245.8	ENSMUSG00000014245	Pigl	145.668	0.333953	0.271557	0	1	1
ENSMUSG00000014294.4	ENSMUSG00000014294	Ndufa2	2914.62	0.630169	0.214743	0.60616	0.544408	1
ENSMUSG00000014301.13	ENSMUSG00000014301	Pam16	650.755	0.200313	0.231582	0	1	1
ENSMUSG00000014303.13	ENSMUSG00000014303	Glis2	339.477	-0.0326224	0.290249	0	1	1
ENSMUSG00000014313.15	ENSMUSG00000014313	Cox6c	4837.75	0.524344	0.178171	0.136631	0.891322	1
ENSMUSG00000014329.14	ENSMUSG00000014329	Bicc1	23.2218	-4.1699	1.35594	-2.70654	0.00679885	0.140522
ENSMUSG00000014349.7	ENSMUSG00000014349	Ube2z	9239.45	0.0725017	0.130095	0	1	1
ENSMUSG00000014353.15	ENSMUSG00000014353	Tmem87b	1354.8	-0.702234	0.272644	-0.741752	0.458237	1
ENSMUSG00000014355.10	ENSMUSG00000014355	Anapc1	5094.43	-1.0405	0.273183	-1.97854	0.0478673	0.534761
ENSMUSG00000014361.5	ENSMUSG00000014361	Mertk	24.238	0.394988	1.06262	0	1	1
ENSMUSG00000014402.15	ENSMUSG00000014402	Tsg101	4823.11	0.276084	0.144947	0	1	1
ENSMUSG00000014418.16	ENSMUSG00000014418	Hps5	658.462	-0.765517	0.218725	-1.21393	0.224773	1
ENSMUSG00000014426.9	ENSMUSG00000014426	Map3k4	1257.48	0.920134	0.195413	2.14998	0.0315566	0.409133
ENSMUSG00000014444.17	ENSMUSG00000014444	Piezo1	5661.42	-0.814616	0.345498	-0.910616	0.362498	1
ENSMUSG00000014470.4	ENSMUSG00000014470	Rnf166	1177.07	0.492565	0.207193	0	1	1
ENSMUSG00000014496.8	ENSMUSG00000014496	Ankrd28	357.2	-1.2502	0.39931	-1.87875	0.0602784	0.619217
ENSMUSG00000014498.9	ENSMUSG00000014498	Ankrd52	4939.84	-0.294672	0.310301	0	1	1
ENSMUSG00000014503.15	ENSMUSG00000014503	Pkd2l2	15.7885	-1.12392	1.40465	-0.44418	0.656912	1
ENSMUSG00000014504.16	ENSMUSG00000014504	Srp19	1437.01	0.0528009	0.130392	0	1	1
ENSMUSG00000014547.10	ENSMUSG00000014547	Wdfy2	405.522	-1.03294	0.252126	-2.11379	0.0345332	0.433654
ENSMUSG00000014550.14	ENSMUSG00000014550	Rbsn	1565.8	-0.61098	0.221367	-0.501338	0.616133	1
ENSMUSG00000014551.8	ENSMUSG00000014551	Mrps25	1293.5	0.0693946	0.136734	0	1	1
ENSMUSG00000014554.13	ENSMUSG00000014554	Dguok	594.111	0.677163	0.144265	1.22803	0.219434	1
ENSMUSG00000014592.20	ENSMUSG00000014592	Camta1	290.64	-0.223113	0.291728	0	1	1
ENSMUSG00000014599.10	ENSMUSG00000014599	Csf1	642.182	0.649005	0.292298	0.509771	0.610212	1
ENSMUSG00000014601.13	ENSMUSG00000014601	Strip1	2319.2	-0.0279282	0.154936	0	1	1
ENSMUSG00000014606.14	ENSMUSG00000014606	Slc25a11	2103.35	0.764439	0.194201	1.36168	0.1733	1
ENSMUSG00000014633.15	ENSMUSG00000014633	Cmc2	379.718	-0.127203	0.179255	0	1	1
ENSMUSG00000014668.15	ENSMUSG00000014668	Chfr	1790.96	0.112531	0.134839	0	1	1
ENSMUSG00000014704.10	ENSMUSG00000014704	Hoxa2	63.2418	0.122729	0.400326	0	1	1
ENSMUSG00000014748.13	ENSMUSG00000014748	Tex261	3848.42	0.396451	0.162777	0	1	1
ENSMUSG00000014763.8	ENSMUSG00000014763	Fam120b	1278.55	-0.486801	0.186525	0	1	1
ENSMUSG00000014767.17	ENSMUSG00000014767	Tbp	959.204	-0.324735	0.155841	0	1	1
ENSMUSG00000014769.10	ENSMUSG00000014769	Psmb1	9445.58	0.632406	0.150156	0.881785	0.377893	1
ENSMUSG00000014771.13	ENSMUSG00000014771	Pdcd2	1011.5	0.024266	0.164419	0	1	1
ENSMUSG00000014773.13	ENSMUSG00000014773	Dll1	3265.47	-0.393373	0.27278	0	1	1
ENSMUSG00000050931.7	ENSMUSG00000050931	Sgms2	114.764	-1.90647	0.327449	-4.29522	1.74518e-05	0.00117649
ENSMUSG00000014778.10	ENSMUSG00000014778	Fhod1	319.501	0.226984	0.33677	0	1	1
ENSMUSG00000014782.16	ENSMUSG00000014782	Plekhg4	27.604	-0.0589603	0.498396	0	1	1
ENSMUSG00000014786.8	ENSMUSG00000014786	Slc9a5	255.372	-0.60268	0.379268	-0.270732	0.786597	1
ENSMUSG00000014791.10	ENSMUSG00000014791	Elmo3	1347.34	0.787552	0.120713	2.38211	0.0172136	0.274571
ENSMUSG00000014813.9	ENSMUSG00000014813	Stc1	70.1044	-0.656323	0.730447	-0.21401	0.830539	1
ENSMUSG00000014837.15	ENSMUSG00000014837	4931428F04Rik	195.847	-0.0934868	0.278712	0	1	1
ENSMUSG00000020044.13	ENSMUSG00000020044	Timp3	2709.83	-1.9048	0.228268	-6.15419	7.54643e-10	2.02765e-07
ENSMUSG00000014850.15	ENSMUSG00000014850	Msh3	249.528	-0.345672	0.255376	0	1	1
ENSMUSG00000014856.12	ENSMUSG00000014856	Tmem208	1435.47	0.386789	0.173959	0	1	1
ENSMUSG00000014859.9	ENSMUSG00000014859	E2f4	3444.02	0.00397945	0.154461	0	1	1
ENSMUSG00000014867.9	ENSMUSG00000014867	Surf4	11334.9	0.133335	0.106541	0	1	1
ENSMUSG00000014873.15	ENSMUSG00000014873	Surf2	1631.55	0.049504	0.081236	0	1	1
ENSMUSG00000014905.4	ENSMUSG00000014905	Dnajb9	669.727	-0.0353208	0.279748	0	1	1
ENSMUSG00000014907.10	ENSMUSG00000014907	Naf1	1062.47	-1.24977	0.302135	-2.48157	0.0130805	0.227387
ENSMUSG00000014932.15	ENSMUSG00000014932	Yes1	1340.85	-0.678834	0.373498	-0.47881	0.632074	1
ENSMUSG00000014956.15	ENSMUSG00000014956	Ppp1cb	11618.6	-0.342264	0.277612	0	1	1
ENSMUSG00000014959.12	ENSMUSG00000014959	Gorasp2	7168.44	0.06695	0.0890657	0	1	1
ENSMUSG00000014980.14	ENSMUSG00000014980	Tsen15	718.58	-0.182241	0.168277	0	1	1
ENSMUSG00000015002.18	ENSMUSG00000015002	Efr3a	2291.97	-0.779188	0.332959	-0.838504	0.401748	1
ENSMUSG00000015013.9	ENSMUSG00000015013	Trappc2l	801.685	0.639565	0.237858	0.586759	0.557366	1
ENSMUSG00000015016.8	ENSMUSG00000015016	Acsf3	695.67	0.333458	0.256945	0	1	1
ENSMUSG00000015023.7	ENSMUSG00000015023	Ddx19a	3090.04	0.133239	0.0917457	0	1	1
ENSMUSG00000015027.11	ENSMUSG00000015027	Galns	150.285	-0.0970806	0.293965	0	1	1
ENSMUSG00000015053.14	ENSMUSG00000015053	Gata2	5.55041	-0.614238	2.27159	-0.0502898	0.959891	NA
ENSMUSG00000015083.11	ENSMUSG00000015083	C8g	6.76159	1.52594	1.12748	0.909944	0.362852	1
ENSMUSG00000015085.8	ENSMUSG00000015085	Entpd2	89.636	0.663899	0.34347	0.477186	0.633229	1
ENSMUSG00000015087.14	ENSMUSG00000015087	Rabl6	5646.96	0.203026	0.151417	0	1	1
ENSMUSG00000015090.13	ENSMUSG00000015090	Ptgds	14.2393	0.326768	1.64515	0	1	1
ENSMUSG00000015092.9	ENSMUSG00000015092	Edf1	6624.24	0.534961	0.198905	0.175767	0.860477	1
ENSMUSG00000015093.15	ENSMUSG00000015093	Clic3	634.256	1.56179	0.575023	1.84653	0.064816	0.641467
ENSMUSG00000015094.16	ENSMUSG00000015094	Npdc1	2221.52	0.495448	0.248668	0	1	1
ENSMUSG00000015095.12	ENSMUSG00000015095	Fbxw5	1944.12	0.53659	0.204821	0.178643	0.858218	1
ENSMUSG00000015112.15	ENSMUSG00000015112	Slc25a13	769.466	0.514247	0.141138	0.100944	0.919595	1
ENSMUSG00000015120.15	ENSMUSG00000015120	Ube2i	11717.8	0.185592	0.0820392	0	1	1
ENSMUSG00000015126.9	ENSMUSG00000015126	Tsr3	1185.44	0.551801	0.191676	0.270253	0.786965	1
ENSMUSG00000015127.14	ENSMUSG00000015127	Unkl	460.151	-0.870724	0.223051	-1.66206	0.0965007	0.812696
ENSMUSG00000015133.17	ENSMUSG00000015133	Lrrk1	2663.61	0.125635	0.252829	0	1	1
ENSMUSG00000015134.15	ENSMUSG00000015134	Aldh1a3	921.867	0.403017	0.592692	0	1	1
ENSMUSG00000015143.15	ENSMUSG00000015143	Actn1	51582.4	0.0269055	0.158588	0	1	1
ENSMUSG00000015149.14	ENSMUSG00000015149	Sirt2	3583.21	0.563396	0.190944	0.332013	0.739879	1
ENSMUSG00000015165.16	ENSMUSG00000015165	Hnrnpl	9301.94	-0.332742	0.114038	0	1	1
ENSMUSG00000015176.11	ENSMUSG00000015176	Nolc1	8541.51	-0.279579	0.0910066	0	1	1
ENSMUSG00000015189.12	ENSMUSG00000015189	Casd1	369.544	0.0547123	0.329873	0	1	1
ENSMUSG00000015202.13	ENSMUSG00000015202	Magi1	919.133	-0.276061	0.247496	0	1	1
ENSMUSG00000015214.14	ENSMUSG00000015214	Mtmr1	765.056	-0.684236	0.237606	-0.775386	0.438112	1
ENSMUSG00000015217.11	ENSMUSG00000015217	Hmgb3	1410.46	0.00694388	0.147485	0	1	1
ENSMUSG00000015222.17	ENSMUSG00000015222	Map2	225.384	-1.17741	0.326903	-2.07219	0.0382478	0.463549
ENSMUSG00000015224.10	ENSMUSG00000015224	Cyp2j9	46.8426	0.456369	0.405438	0	1	1
ENSMUSG00000015243.4	ENSMUSG00000015243	Abca1	65.4355	-0.563556	0.425094	-0.149509	0.881152	1
ENSMUSG00000015247.10	ENSMUSG00000015247	Nipsnap3b	397.173	0.469042	0.152536	0	1	1
ENSMUSG00000015289.4	ENSMUSG00000015289	Lage3	1409.2	0.117335	0.207372	0	1	1
ENSMUSG00000015290.15	ENSMUSG00000015290	Ubl4a	2916.66	0.241858	0.106305	0	1	1
ENSMUSG00000015291.10	ENSMUSG00000015291	Gdi1	2864.06	0.345085	0.217314	0	1	1
ENSMUSG00000015305.6	ENSMUSG00000015305	Sash1	1041.96	-0.664559	0.240118	-0.685325	0.493139	1
ENSMUSG00000015312.9	ENSMUSG00000015312	Gadd45b	3176.37	-0.0628758	0.220517	0	1	1
ENSMUSG00000015335.16	ENSMUSG00000015335	Zdhhc12	485.219	0.197441	0.236559	0	1	1
ENSMUSG00000015337.5	ENSMUSG00000015337	Endog	311.012	0.912119	0.2402	1.71573	0.0862113	0.75862
ENSMUSG00000015341.17	ENSMUSG00000015341	Golga7	3845.33	0.0756761	0.134442	0	1	1
ENSMUSG00000015342.6	ENSMUSG00000015342	Xk	49.1393	-1.54966	0.495362	-2.11897	0.0340931	0.430557
ENSMUSG00000015354.8	ENSMUSG00000015354	Pcolce2	227.593	0.718995	0.193826	1.12985	0.258538	1
ENSMUSG00000015357.10	ENSMUSG00000015357	Clpx	1356.19	-0.53255	0.283538	-0.114799	0.908604	1
ENSMUSG00000015363.13	ENSMUSG00000015363	Trabd	2972.77	0.272069	0.228438	0	1	1
ENSMUSG00000015377.10	ENSMUSG00000015377	Dennd6b	218.737	-0.560287	0.43485	-0.138638	0.889736	1
ENSMUSG00000015405.15	ENSMUSG00000015405	Ace2	25.809	0.459625	0.803301	0	1	1
ENSMUSG00000015451.16	ENSMUSG00000015451	C4a	28.7281	-0.343379	0.622048	0	1	1
ENSMUSG00000015452.14	ENSMUSG00000015452	Ager	30.6751	-0.453971	0.55881	0	1	1
ENSMUSG00000015461.15	ENSMUSG00000015461	Atf6b	2171.23	-0.169015	0.214388	0	1	1
ENSMUSG00000015467.14	ENSMUSG00000015467	Egfl8	13.0941	0.122447	0.733667	0	1	1
ENSMUSG00000015468.14	ENSMUSG00000015468	Notch4	11.0461	0.0978664	0.969546	0	1	1
ENSMUSG00000015474.16	ENSMUSG00000015474	Ppt2	375.031	0.260071	0.212138	0	1	1
ENSMUSG00000015478.13	ENSMUSG00000015478	Rnf5	1103.92	0.500577	0.233409	0.00247324	0.998027	1
ENSMUSG00000015488.14	ENSMUSG00000015488	Cacfd1	1659.25	0.226547	0.146822	0	1	1
ENSMUSG00000015501.10	ENSMUSG00000015501	Hivep2	1293.61	-1.44465	0.403887	-2.33889	0.0193411	0.296373
ENSMUSG00000015522.18	ENSMUSG00000015522	Arnt	1601.96	-0.497927	0.21757	0	1	1
ENSMUSG00000015533.9	ENSMUSG00000015533	Itga2	552.796	-0.65008	0.391183	-0.383655	0.701234	1
ENSMUSG00000015536.14	ENSMUSG00000015536	Mocs2	838.619	-0.168278	0.139773	0	1	1
ENSMUSG00000015542.17	ENSMUSG00000015542	Nat9	789.141	0.320346	0.188316	0	1	1
ENSMUSG00000015568.16	ENSMUSG00000015568	Lpl	1220.91	-0.339474	0.331075	0	1	1
ENSMUSG00000015575.15	ENSMUSG00000015575	Atp6v0e	5525.4	0.794072	0.205481	1.43114	0.15239	1
ENSMUSG00000015597.17	ENSMUSG00000015597	Zfp318	332.504	-1.26942	0.480829	-1.60019	0.109556	0.877735
ENSMUSG00000015605.6	ENSMUSG00000015605	Srf	4015.43	0.208612	0.15315	0	1	1
ENSMUSG00000015619.10	ENSMUSG00000015619	Gata3	275.856	-0.143128	0.257173	0	1	1
ENSMUSG00000015647.9	ENSMUSG00000015647	Lama5	5071.61	-0.405362	0.37259	0	1	1
ENSMUSG00000015652.9	ENSMUSG00000015652	Steap1	359.088	-0.540355	0.18503	-0.218101	0.827351	1
ENSMUSG00000015653.13	ENSMUSG00000015653	Steap2	943.804	-0.760155	0.353284	-0.736392	0.461492	1
ENSMUSG00000015656.17	ENSMUSG00000015656	Hspa8	147805	0.310508	0.114124	0	1	1
ENSMUSG00000015659.12	ENSMUSG00000015659	Serac1	113.59	-0.824405	0.424857	-0.763562	0.445128	1
ENSMUSG00000015668.13	ENSMUSG00000015668	Pdzd11	2858.87	0.304031	0.134935	0	1	1
ENSMUSG00000015671.11	ENSMUSG00000015671	Psma2	6820.48	0.285102	0.132503	0	1	1
ENSMUSG00000015672.4	ENSMUSG00000015672	Mrpl32	1303.7	0.144387	0.104032	0	1	1
ENSMUSG00000015697.14	ENSMUSG00000015697	Setdb1	1543.62	-0.494054	0.1877	0	1	1
ENSMUSG00000015702.13	ENSMUSG00000015702	Anxa9	46.1913	0.904412	0.393912	1.02666	0.304582	1
ENSMUSG00000015709.9	ENSMUSG00000015709	Arnt2	21.3046	0.683917	0.576475	0.319037	0.749698	1
ENSMUSG00000015711.8	ENSMUSG00000015711	Prune1	1285.62	0.488895	0.14365	0	1	1
ENSMUSG00000015714.11	ENSMUSG00000015714	Cers2	2012.57	-0.419514	0.117792	0	1	1
ENSMUSG00000015733.13	ENSMUSG00000015733	Capza2	6157.09	-0.331398	0.319924	0	1	1
ENSMUSG00000025911.14	ENSMUSG00000025911	Adhfe1	29.4643	-1.89863	0.438787	-3.18749	0.00143515	0.0458405
ENSMUSG00000015747.5	ENSMUSG00000015747	Vps45	619.618	0.0395902	0.116704	0	1	1
ENSMUSG00000015748.13	ENSMUSG00000015748	Prpf3	1790.24	-0.624599	0.122385	-1.01809	0.308636	1
ENSMUSG00000015749.12	ENSMUSG00000015749	Anp32e	1850.6	-0.709706	0.227473	-0.921894	0.356584	1
ENSMUSG00000015750.15	ENSMUSG00000015750	Aph1a	4176.04	0.310742	0.175935	0	1	1
ENSMUSG00000015755.16	ENSMUSG00000015755	Tab2	3053.14	-0.521358	0.267319	-0.0798984	0.936318	1
ENSMUSG00000015757.10	ENSMUSG00000015757	Ppil4	1247.84	-0.591558	0.351711	-0.260323	0.794615	1
ENSMUSG00000015759.11	ENSMUSG00000015759	Cnih1	2579.93	-0.0681255	0.104448	0	1	1
ENSMUSG00000015766.14	ENSMUSG00000015766	Eps8	622.471	-0.445889	0.213637	0	1	1
ENSMUSG00000015776.12	ENSMUSG00000015776	Med22	3726.76	0.1217	0.176717	0	1	1
ENSMUSG00000015790.16	ENSMUSG00000015790	Surf1	1219.2	0.530251	0.181534	0.16664	0.867654	1
ENSMUSG00000015804.14	ENSMUSG00000015804	Med28	1808.36	0.392563	0.154537	0	1	1
ENSMUSG00000015806.12	ENSMUSG00000015806	Qdpr	1224.11	0.0882883	0.11958	0	1	1
ENSMUSG00000015812.8	ENSMUSG00000015812	Gnrh1	3.62569	-1.92638	1.70984	-0.834218	0.404158	NA
ENSMUSG00000015837.15	ENSMUSG00000015837	Sqstm1	13856	0.307007	0.205034	0	1	1
ENSMUSG00000015839.6	ENSMUSG00000015839	Nfe2l2	7177.55	-0.551865	0.209064	-0.24808	0.804073	1
ENSMUSG00000015846.15	ENSMUSG00000015846	Rxra	7783.1	0.563236	0.151456	0.417519	0.676299	1
ENSMUSG00000015850.11	ENSMUSG00000015850	Adamtsl4	1216.77	-0.418044	0.449995	0	1	1
ENSMUSG00000015869.16	ENSMUSG00000015869	Prpsap1	2821.94	-0.113804	0.114471	0	1	1
ENSMUSG00000029378.5	ENSMUSG00000029378	Mcub	547.711	-1.89823	0.411081	-3.40135	0.000670533	0.024245
ENSMUSG00000015882.18	ENSMUSG00000015882	Lcorl	353.284	-0.883845	0.481924	-0.796485	0.42575	1
ENSMUSG00000015889.8	ENSMUSG00000015889	Lta4h	3182.05	0.118142	0.10357	0	1	1
ENSMUSG00000015932.8	ENSMUSG00000015932	Dstn	47102.2	0.633392	0.139472	0.956406	0.338867	1
ENSMUSG00000015937.15	ENSMUSG00000015937	H2afy	6482.09	0.0880224	0.0903411	0	1	1
ENSMUSG00000015942.9	ENSMUSG00000015942	Gtf2ird2	377.591	0.30286	0.160884	0	1	1
ENSMUSG00000015943.11	ENSMUSG00000015943	Bola1	649.706	0.721204	0.205774	1.07498	0.282381	1
ENSMUSG00000015944.9	ENSMUSG00000015944	Gatsl2	673.908	0.178558	0.216237	0	1	1
ENSMUSG00000015957.12	ENSMUSG00000015957	Wnt11	306.558	0.570486	0.287923	0.244809	0.806604	1
ENSMUSG00000015961.8	ENSMUSG00000015961	Adss	3771.02	-0.454728	0.215984	0	1	1
ENSMUSG00000015966.17	ENSMUSG00000015966	Il17rb	9.95148	3.39106	1.09558	2.63883	0.00831919	0.161452
ENSMUSG00000015968.18	ENSMUSG00000015968	Cacna1d	3.40577	0	3.04205	0	1	NA
ENSMUSG00000015970.19	ENSMUSG00000015970	Chdh	447.815	1.11337	0.296954	2.06552	0.0388735	0.467803
ENSMUSG00000015971.5	ENSMUSG00000015971	Actr8	699.79	0.340216	0.130272	0	1	1
ENSMUSG00000015980.14	ENSMUSG00000015980	Lrrc27	116.124	1.35398	0.315681	2.70522	0.006826	0.140563
ENSMUSG00000015981.12	ENSMUSG00000015981	Stk32c	5.40481	-0.859055	1.40468	-0.255614	0.798249	NA
ENSMUSG00000015994.10	ENSMUSG00000015994	Fnta	2711.87	0.167179	0.113186	0	1	1
ENSMUSG00000016018.4	ENSMUSG00000016018	Skiv2l2	3003.78	-0.524177	0.241014	-0.100314	0.920095	1
ENSMUSG00000016024.9	ENSMUSG00000016024	Lbp	27.6116	1.99975	1.52265	0.98496	0.324644	1
ENSMUSG00000016028.10	ENSMUSG00000016028	Celsr1	4481.83	-0.18599	0.288926	0	1	1
ENSMUSG00000016128.14	ENSMUSG00000016128	Stard13	858.544	-0.785225	0.287406	-0.992411	0.320997	1
ENSMUSG00000016179.11	ENSMUSG00000016179	Camk1g	3.76123	0	2.94473	0	1	NA
ENSMUSG00000016181.9	ENSMUSG00000016181	Diexf	1196.75	-0.288245	0.105836	0	1	1
ENSMUSG00000016194.14	ENSMUSG00000016194	Hsd11b1	59.9954	0.89528	1.50241	0.263097	0.792476	1
ENSMUSG00000016206.6	ENSMUSG00000016206	H2-M3	56.3294	0.365729	0.435512	0	1	1
ENSMUSG00000016239.11	ENSMUSG00000016239	Lonrf3	11.217	-0.569979	0.741941	-0.094319	0.924856	1
ENSMUSG00000016252.7	ENSMUSG00000016252	Atp5e	4447.04	0.615274	0.186881	0.616832	0.537346	1
ENSMUSG00000016253.12	ENSMUSG00000016253	Nelfcd	1792.37	0.116215	0.13303	0	1	1
ENSMUSG00000016256.10	ENSMUSG00000016256	Ctsz	400.475	-0.440046	0.373567	0	1	1
ENSMUSG00000016257.15	ENSMUSG00000016257	Prelid3b	3502.81	-0.121196	0.111117	0	1	1
ENSMUSG00000016262.14	ENSMUSG00000016262	Sertad4	643.196	0.275578	0.236275	0	1	1
ENSMUSG00000016308.12	ENSMUSG00000016308	Ube2a	1756.47	0.0872377	0.0948468	0	1	1
ENSMUSG00000016319.3	ENSMUSG00000016319	Slc25a5	22291.1	-0.0284294	0.13388	0	1	1
ENSMUSG00000032380.9	ENSMUSG00000032380	Dapk2	3070.63	0.915843	0.093373	4.45357	8.44543e-06	0.000642017
ENSMUSG00000016346.17	ENSMUSG00000016346	Kcnq2	7.78028	-1.00102	1.39643	-0.358786	0.719755	1
ENSMUSG00000016356.18	ENSMUSG00000016356	Col20a1	142.591	-0.576935	0.380107	-0.202403	0.839601	1
ENSMUSG00000016382.15	ENSMUSG00000016382	Pls3	19526.9	0.0832624	0.216183	0	1	1
ENSMUSG00000016386.15	ENSMUSG00000016386	Mpped2	7.11333	1.85943	1.47163	0.923753	0.355615	1
ENSMUSG00000016409.4	ENSMUSG00000016409	Nkap	507.379	-0.769685	0.36988	-0.729113	0.465932	1
ENSMUSG00000016427.7	ENSMUSG00000016427	Ndufa1	1263	0.653794	0.192245	0.799992	0.423716	1
ENSMUSG00000016458.14	ENSMUSG00000016458	Wt1	5.01998	-1.76302	2.36394	-0.534283	0.593146	NA
ENSMUSG00000016477.18	ENSMUSG00000016477	E2f3	745.615	-0.785459	0.185596	-1.53807	0.124032	0.940591
ENSMUSG00000016481.15	ENSMUSG00000016481	Cr1l	1992.24	-0.0561695	0.136413	0	1	1
ENSMUSG00000016487.15	ENSMUSG00000016487	Ppfibp1	3751.16	-0.290516	0.329144	0	1	1
ENSMUSG00000016493.13	ENSMUSG00000016493	Cd46	20.6463	-0.88197	0.964895	-0.395867	0.692203	1
ENSMUSG00000016494.9	ENSMUSG00000016494	Cd34	10.4784	1.78257	1.58731	0.808016	0.419081	1
ENSMUSG00000016495.12	ENSMUSG00000016495	Plgrkt	850.18	0.169013	0.16624	0	1	1
ENSMUSG00000016496.7	ENSMUSG00000016496	Cd274	35.6048	-1.56971	0.537752	-1.98923	0.0466762	0.526341
ENSMUSG00000016503.17	ENSMUSG00000016503	Gtf3a	1717.49	0.475129	0.155023	0	1	1
ENSMUSG00000016510.11	ENSMUSG00000016510	Mtif3	931.846	0.246905	0.128966	0	1	1
ENSMUSG00000016520.7	ENSMUSG00000016520	Lnx2	1050.56	-0.41835	0.212697	0	1	1
ENSMUSG00000016524.12	ENSMUSG00000016524	Il19	6.50434	-0.390236	1.22983	0	1	1
ENSMUSG00000016526.8	ENSMUSG00000016526	Dyrk3	647.965	0.100822	0.133752	0	1	1
ENSMUSG00000016528.10	ENSMUSG00000016528	Mapkapk2	7992.74	0.206151	0.148181	0	1	1
ENSMUSG00000016534.15	ENSMUSG00000016534	Lamp2	7399.68	0.462275	0.231936	0	1	1
ENSMUSG00000016541.10	ENSMUSG00000016541	Atxn10	7654.19	0.62984	0.0976999	1.32896	0.18386	1
ENSMUSG00000016552.13	ENSMUSG00000016552	Foxred2	62.942	-0.145797	0.401	0	1	1
ENSMUSG00000016554.9	ENSMUSG00000016554	Eif3d	17252.8	0.0778412	0.136166	0	1	1
ENSMUSG00000016559.14	ENSMUSG00000016559	H3f3b	28829.7	-0.183212	0.10109	0	1	1
ENSMUSG00000016619.10	ENSMUSG00000016619	Nup50	3801.48	-0.155617	0.0840512	0	1	1
ENSMUSG00000016624.15	ENSMUSG00000016624	Phf21b	29.1416	-0.268569	0.692773	0	1	1
ENSMUSG00000016637.7	ENSMUSG00000016637	Ift27	391.284	0.0615251	0.196612	0	1	1
ENSMUSG00000016664.16	ENSMUSG00000016664	Pacsin2	3817.25	-0.293273	0.144014	0	1	1
ENSMUSG00000037235.13	ENSMUSG00000037235	Mxd4	4013.66	0.91698	0.139661	2.98566	0.00282965	0.0767992
ENSMUSG00000016757.11	ENSMUSG00000016757	Ttll12	6939.53	0.376398	0.206787	0	1	1
ENSMUSG00000016763.15	ENSMUSG00000016763	Scube1	24.0904	0.994618	0.657329	0.752467	0.45177	1
ENSMUSG00000016831.12	ENSMUSG00000016831	Tox4	2041.5	-0.126139	0.0945739	0	1	1
ENSMUSG00000016833.14	ENSMUSG00000016833	Mrps18c	948.04	0.177375	0.189896	0	1	1
ENSMUSG00000016918.15	ENSMUSG00000016918	Sulf1	1053.28	-0.177713	0.208028	0	1	1
ENSMUSG00000016921.14	ENSMUSG00000016921	Srsf6	9535.39	-0.444126	0.126289	0	1	1
ENSMUSG00000016933.17	ENSMUSG00000016933	Plcg1	4013	0.461967	0.16472	0	1	1
ENSMUSG00000016940.18	ENSMUSG00000016940	Kctd2	930.949	0.665865	0.169281	0.979823	0.327174	1
ENSMUSG00000016946.6	ENSMUSG00000016946	Kctd5	4108.26	0.251938	0.129704	0	1	1
ENSMUSG00000016984.7	ENSMUSG00000016984	Etaa1	322.296	-0.388087	0.407385	0	1	1
ENSMUSG00000016995.17	ENSMUSG00000016995	Matn4	3.33904	-2.3619	1.78633	-1.04231	0.29727	NA
ENSMUSG00000017002.14	ENSMUSG00000017002	Slpi	3584.59	-0.688285	0.421721	-0.446468	0.655259	1
ENSMUSG00000017009.3	ENSMUSG00000017009	Sdc4	10400.9	-0.715094	0.154271	-1.39426	0.163239	1
ENSMUSG00000017057.9	ENSMUSG00000017057	Il13ra1	646.056	-0.0371531	0.302285	0	1	1
ENSMUSG00000017119.19	ENSMUSG00000017119	Nbr1	3042.92	-0.612712	0.205462	-0.548576	0.583296	1
ENSMUSG00000017132.17	ENSMUSG00000017132	Cyth1	1507.65	-0.0925642	0.186092	0	1	1
ENSMUSG00000017144.8	ENSMUSG00000017144	Rnd3	6150.48	-0.390921	0.269318	0	1	1
ENSMUSG00000061533.16	ENSMUSG00000061533	Cep128	140.247	-1.8917	0.354962	-3.92069	8.82955e-05	0.00476123
ENSMUSG00000017167.6	ENSMUSG00000017167	Cntnap1	45.6728	0.726605	0.5439	0.41663	0.676949	1
ENSMUSG00000017176.17	ENSMUSG00000017176	Nt5c3b	1443.04	0.287035	0.134993	0	1	1
ENSMUSG00000017188.3	ENSMUSG00000017188	Coa3	2398.73	0.527588	0.164217	0.167994	0.866588	1
ENSMUSG00000017204.4	ENSMUSG00000017204	Gsdma	281.97	0.894015	0.632642	0.622808	0.533411	1
ENSMUSG00000017210.14	ENSMUSG00000017210	Med24	2003.46	-0.204404	0.209811	0	1	1
ENSMUSG00000017221.14	ENSMUSG00000017221	Psmd3	11173.3	0.29072	0.147731	0	1	1
ENSMUSG00000017264.16	ENSMUSG00000017264	Exosc10	3497.45	-0.191509	0.112509	0	1	1
ENSMUSG00000017286.15	ENSMUSG00000017286	Glod4	1991.6	0.318239	0.173003	0	1	1
ENSMUSG00000017288.15	ENSMUSG00000017288	Vps53	1928.7	0.298646	0.156794	0	1	1
ENSMUSG00000017291.13	ENSMUSG00000017291	Taok1	2343.7	-1.08027	0.410471	-1.41366	0.157461	1
ENSMUSG00000017299.13	ENSMUSG00000017299	Dnttip1	2250.49	0.170475	0.108172	0	1	1
ENSMUSG00000017307.16	ENSMUSG00000017307	Acot8	693.646	0.0997624	0.188874	0	1	1
ENSMUSG00000017314.12	ENSMUSG00000017314	Mpp2	56.0035	0.921893	0.484641	0.870526	0.384013	1
ENSMUSG00000017376.15	ENSMUSG00000017376	Nlk	536.79	-0.317262	0.22913	0	1	1
ENSMUSG00000017386.10	ENSMUSG00000017386	Traf4	2295.79	0.515897	0.206506	0.0769814	0.938638	1
ENSMUSG00000028970.9	ENSMUSG00000028970	Abcb1b	691.146	-1.87911	0.269888	-5.10994	3.22269e-07	3.80472e-05
ENSMUSG00000017400.10	ENSMUSG00000017400	Stac2	20.2127	2.13136	1.13072	1.44276	0.149089	1
ENSMUSG00000017404.12	ENSMUSG00000017404	Rpl19	55847.6	0.499736	0.162734	0	1	1
ENSMUSG00000017405.14	ENSMUSG00000017405	Nek8	246.792	-0.388765	0.219975	0	1	1
ENSMUSG00000017417.14	ENSMUSG00000017417	Plxdc1	23.9813	0.384571	0.742578	0	1	1
ENSMUSG00000017418.14	ENSMUSG00000017418	Arl5b	465.406	-1.10762	0.416732	-1.45807	0.144822	1
ENSMUSG00000017421.18	ENSMUSG00000017421	Zfp207	7016.13	0.594242	0.130598	0.721618	0.47053	1
ENSMUSG00000017428.16	ENSMUSG00000017428	Psmd11	4211.58	-0.000481768	0.131408	0	1	1
ENSMUSG00000017446.14	ENSMUSG00000017446	C1qtnf1	65.4577	0.733696	0.410917	0.568719	0.569547	1
ENSMUSG00000017466.9	ENSMUSG00000017466	Timp2	5833.09	0.335763	0.249831	0	1	1
ENSMUSG00000017478.15	ENSMUSG00000017478	Zc3h18	5023.11	-0.164578	0.102998	0	1	1
ENSMUSG00000017485.11	ENSMUSG00000017485	Top2b	3916.12	-0.620495	0.422419	-0.285249	0.775453	1
ENSMUSG00000017493.12	ENSMUSG00000017493	Igfbp4	770.083	-0.486809	1.35753	0	1	1
ENSMUSG00000017499.15	ENSMUSG00000017499	Cdc6	491.269	-0.0509994	0.164374	0	1	1
ENSMUSG00000017548.15	ENSMUSG00000017548	Suz12	1073.97	-0.960123	0.416099	-1.1058	0.268812	1
ENSMUSG00000017550.14	ENSMUSG00000017550	Atad5	249.782	-1.08409	0.333084	-1.75358	0.0795019	0.723464
ENSMUSG00000017561.16	ENSMUSG00000017561	Crlf3	558.42	-0.213947	0.13135	0	1	1
ENSMUSG00000017607.9	ENSMUSG00000017607	Tns4	23843.5	-0.39351	0.191363	0	1	1
ENSMUSG00000017615.12	ENSMUSG00000017615	Tnfaip1	5381.56	-0.152742	0.115912	0	1	1
ENSMUSG00000017631.19	ENSMUSG00000017631	Abr	2014.69	0.406998	0.130757	0	1	1
ENSMUSG00000017639.13	ENSMUSG00000017639	Rab11fip4	397.427	-0.162239	0.314853	0	1	1
ENSMUSG00000017664.16	ENSMUSG00000017664	Slc35c2	2774.6	0.205955	0.241263	0	1	1
ENSMUSG00000017667.9	ENSMUSG00000017667	Zfp334	438.689	-0.609447	0.271645	-0.402904	0.687018	1
ENSMUSG00000017670.16	ENSMUSG00000017670	Elmo2	4189.23	0.0279974	0.1447	0	1	1
ENSMUSG00000067219.9	ENSMUSG00000067219	Nipal1	353.402	-1.87675	0.353439	-3.89531	9.8074e-05	0.00521609
ENSMUSG00000017679.16	ENSMUSG00000017679	Ttpal	1822.67	-0.224299	0.171736	0	1	1
ENSMUSG00000017686.17	ENSMUSG00000017686	Rhot1	1376.7	-0.606854	0.240156	-0.444936	0.656366	1
ENSMUSG00000017692.8	ENSMUSG00000017692	Rhbdl3	6.87464	-0.216523	1.5893	0	1	1
ENSMUSG00000017697.3	ENSMUSG00000017697	Ada	524.315	0.463838	0.146713	0	1	1
ENSMUSG00000017707.9	ENSMUSG00000017707	Serinc3	7686.97	-0.205819	0.168827	0	1	1
ENSMUSG00000017713.9	ENSMUSG00000017713	Tha1	46.3637	0.426015	0.352924	0	1	1
ENSMUSG00000017715.11	ENSMUSG00000017715	Pgs1	3688.04	-0.0829499	0.168849	0	1	1
ENSMUSG00000017716.15	ENSMUSG00000017716	Birc5	1220.63	-0.87561	0.202016	-1.85931	0.0629834	0.634065
ENSMUSG00000017718.15	ENSMUSG00000017718	Afmid	96.6784	0.319412	0.308314	0	1	1
ENSMUSG00000017721.15	ENSMUSG00000017721	Pigt	5297.71	-0.322822	0.227924	0	1	1
ENSMUSG00000017723.11	ENSMUSG00000017723	Wfdc2	525.082	1.40679	1.30126	0.696855	0.485894	1
ENSMUSG00000017724.14	ENSMUSG00000017724	Etv4	662.651	-0.834522	0.253905	-1.31751	0.187669	1
ENSMUSG00000017734.15	ENSMUSG00000017734	Dbndd2	4042.61	0.192278	0.191371	0	1	1
ENSMUSG00000017737.2	ENSMUSG00000017737	Mmp9	54.1927	1.06494	0.953933	0.592221	0.553703	1
ENSMUSG00000017740.17	ENSMUSG00000017740	Slc12a5	9.27639	0.58181	1.77013	0.0462171	0.963137	1
ENSMUSG00000017747.13	ENSMUSG00000017747	Ghdc	780.599	-0.011845	0.251511	0	1	1
ENSMUSG00000017754.13	ENSMUSG00000017754	Pltp	1369.55	0.924201	0.28531	1.48681	0.137066	0.994894
ENSMUSG00000017756.9	ENSMUSG00000017756	Slc12a7	774.281	-0.189695	0.239905	0	1	1
ENSMUSG00000017760.16	ENSMUSG00000017760	Ctsa	5209.76	0.898875	0.208008	1.9176	0.0551622	0.587994
ENSMUSG00000017764.2	ENSMUSG00000017764	Zswim1	774.503	0.353809	0.19582	0	1	1
ENSMUSG00000017765.17	ENSMUSG00000017765	Slc12a4	1477.85	-0.236362	0.240061	0	1	1
ENSMUSG00000017767.3	ENSMUSG00000017767	Spata25	4.30322	-2.50756	2.55999	-0.784203	0.432921	NA
ENSMUSG00000017774.19	ENSMUSG00000017774	Myo1c	9919.75	0.0586904	0.163065	0	1	1
ENSMUSG00000017776.15	ENSMUSG00000017776	Crk	3711.15	-0.60629	0.317027	-0.335271	0.73742	1
ENSMUSG00000017778.14	ENSMUSG00000017778	Cox7c	4935.73	0.366114	0.201826	0	1	1
ENSMUSG00000017781.17	ENSMUSG00000017781	Pitpna	6752.01	0.284654	0.0855667	0	1	1
ENSMUSG00000017801.15	ENSMUSG00000017801	Mlx	1611.77	0.260281	0.163334	0	1	1
ENSMUSG00000017802.14	ENSMUSG00000017802	Retreg3	3785.73	0.563881	0.121053	0.527709	0.597702	1
ENSMUSG00000017817.11	ENSMUSG00000017817	Jph2	8.1635	2.08766	0.902952	1.7583	0.0786958	0.719716
ENSMUSG00000017830.15	ENSMUSG00000017830	Dhx58	29.3638	-0.681819	0.596344	-0.304888	0.760451	1
ENSMUSG00000017831.8	ENSMUSG00000017831	Rab5a	2375.2	-0.526053	0.309128	-0.0842787	0.932835	1
ENSMUSG00000017832.2	ENSMUSG00000017832	Hspb9	1.77314	0	3.53384	0	1	NA
ENSMUSG00000017837.12	ENSMUSG00000017837	Nkiras2	3317.22	0.493867	0.181206	0	1	1
ENSMUSG00000017843.14	ENSMUSG00000017843	Ppp2r5c	5099.68	-0.0379198	0.123797	0	1	1
ENSMUSG00000017858.12	ENSMUSG00000017858	Ift52	1562.34	0.110935	0.126636	0	1	1
ENSMUSG00000017861.11	ENSMUSG00000017861	Mybl2	2601.72	-0.708771	0.206307	-1.01194	0.311564	1
ENSMUSG00000017897.18	ENSMUSG00000017897	Eya2	192.461	1.47804	0.543812	1.79849	0.0720986	0.685113
ENSMUSG00000017929.13	ENSMUSG00000017929	B4galt5	238.855	-0.857832	0.323435	-1.10635	0.268575	1
ENSMUSG00000017943.15	ENSMUSG00000017943	Gdap1l1	13.664	0.718693	0.567336	0.385472	0.699887	1
ENSMUSG00000017969.13	ENSMUSG00000017969	Ptgis	56.4944	-1.2439	1.0101	-0.73646	0.461451	1
ENSMUSG00000017999.16	ENSMUSG00000017999	Ddx27	7307.71	-0.110833	0.0812083	0	1	1
ENSMUSG00000018001.18	ENSMUSG00000018001	Cyth3	1668.01	-0.699336	0.137643	-1.4482	0.14756	1
ENSMUSG00000018012.11	ENSMUSG00000018012	Rac3	757.448	0.687951	0.145373	1.29289	0.196048	1
ENSMUSG00000018040.9	ENSMUSG00000018040	Rrp7a	4946.69	0.177555	0.160204	0	1	1
ENSMUSG00000018042.18	ENSMUSG00000018042	Cyb5r3	8234.36	0.535551	0.129025	0.275533	0.782907	1
ENSMUSG00000018068.13	ENSMUSG00000018068	Ints2	662.98	-0.818006	0.383952	-0.828245	0.407532	1
ENSMUSG00000028780.13	ENSMUSG00000028780	Sema3c	1357.31	-1.84757	0.266217	-5.06193	4.15038e-07	4.68693e-05
ENSMUSG00000002055.9	ENSMUSG00000002055	Spag5	577.242	-1.83431	0.173855	-7.67487	1.65582e-14	1.12193e-11
ENSMUSG00000018143.10	ENSMUSG00000018143	Mafk	1874.74	-0.501839	0.242754	-0.00757397	0.993957	1
ENSMUSG00000018160.15	ENSMUSG00000018160	Med1	1519.79	-1.20299	0.281239	-2.49961	0.0124331	0.218934
ENSMUSG00000018166.8	ENSMUSG00000018166	Erbb3	701.616	-0.655759	0.218582	-0.712588	0.476101	1
ENSMUSG00000018167.10	ENSMUSG00000018167	Stard3	832.559	0.303556	0.184575	0	1	1
ENSMUSG00000018171.9	ENSMUSG00000018171	Vmp1	3767.3	-0.043387	0.163838	0	1	1
ENSMUSG00000018189.12	ENSMUSG00000018189	Uchl5	1541.96	-0.753356	0.182075	-1.3915	0.164075	1
ENSMUSG00000018196.18	ENSMUSG00000018196	Glrx2	869.499	0.0688771	0.115161	0	1	1
ENSMUSG00000018199.9	ENSMUSG00000018199	Trove2	1461.21	-0.683478	0.44044	-0.416578	0.676987	1
ENSMUSG00000018209.15	ENSMUSG00000018209	Stk4	3254.76	-0.653271	0.14994	-1.02221	0.30668	1
ENSMUSG00000018217.12	ENSMUSG00000018217	Pmp22	239.421	-0.0829814	0.530673	0	1	1
ENSMUSG00000018239.9	ENSMUSG00000018239	Zcchc10	387.745	-0.484333	0.294141	0	1	1
ENSMUSG00000018286.6	ENSMUSG00000018286	Psmb6	6232.8	0.482127	0.182184	0	1	1
ENSMUSG00000018287.12	ENSMUSG00000018287	Spag7	2095.9	0.271482	0.114697	0	1	1
ENSMUSG00000018293.4	ENSMUSG00000018293	Pfn1	30415.3	0.472066	0.127213	0	1	1
ENSMUSG00000018322.10	ENSMUSG00000018322	Tomm34	1911.13	-0.183938	0.185898	0	1	1
ENSMUSG00000018326.9	ENSMUSG00000018326	Ywhab	13654.3	-0.164259	0.192391	0	1	1
ENSMUSG00000018334.18	ENSMUSG00000018334	Ksr1	271.569	0.477427	0.313388	0	1	1
ENSMUSG00000018339.11	ENSMUSG00000018339	Gpx3	129.811	0.616439	1.41636	0.0822099	0.93448	1
ENSMUSG00000032400.18	ENSMUSG00000032400	Zwilch	689.379	-1.83344	0.281009	-4.74521	2.08292e-06	0.000192072
ENSMUSG00000018347.16	ENSMUSG00000018347	Zkscan6	503.513	0.0687664	0.126678	0	1	1
ENSMUSG00000018362.14	ENSMUSG00000018362	Kpna2	7525.36	-0.557743	0.199868	-0.288905	0.772654	1
ENSMUSG00000018363.16	ENSMUSG00000018363	Smurf2	1562.91	-0.814901	0.330058	-0.954078	0.340044	1
ENSMUSG00000018372.13	ENSMUSG00000018372	Cep95	238.216	-0.254215	0.406192	0	1	1
ENSMUSG00000018377.10	ENSMUSG00000018377	Vezf1	1189.7	-0.890375	0.384028	-1.01653	0.309377	1
ENSMUSG00000018378.13	ENSMUSG00000018378	Cuedc1	1360.91	0.324808	0.212805	0	1	1
ENSMUSG00000018379.17	ENSMUSG00000018379	Srsf1	5443.94	-0.75508	0.324743	-0.785483	0.43217	1
ENSMUSG00000018381.15	ENSMUSG00000018381	Abi3	3.45965	-1.97776	2.10718	-0.701298	0.483117	NA
ENSMUSG00000018387.12	ENSMUSG00000018387	Shroom1	350.666	0.586224	0.365519	0.235894	0.813515	1
ENSMUSG00000018395.19	ENSMUSG00000018395	Kif3a	649.764	-0.168633	0.248909	0	1	1
ENSMUSG00000018398.18	ENSMUSG00000018398	2022-09-08	4372.68	-0.0678596	0.177737	0	1	1
ENSMUSG00000018401.17	ENSMUSG00000018401	Mtmr4	1217.56	-0.073242	0.178139	0	1	1
ENSMUSG00000018405.7	ENSMUSG00000018405	Mrm1	401.672	0.280793	0.146754	0	1	1
ENSMUSG00000018411.17	ENSMUSG00000018411	Mapt	36.7205	0.259414	0.374378	0	1	1
ENSMUSG00000018412.16	ENSMUSG00000018412	Kansl1	1673.31	-0.586663	0.238165	-0.363877	0.71595	1
ENSMUSG00000018415.14	ENSMUSG00000018415	Gid4	1208.59	-0.493738	0.155221	0	1	1
ENSMUSG00000018417.14	ENSMUSG00000018417	Myo1b	2757.67	-0.0566001	0.348269	0	1	1
ENSMUSG00000018425.18	ENSMUSG00000018425	Dhx40	545.12	-1.31918	0.279407	-2.93186	0.00336935	0.0869336
ENSMUSG00000018427.8	ENSMUSG00000018427	Ypel2	59.586	0.456412	0.573804	0	1	1
ENSMUSG00000018428.15	ENSMUSG00000018428	Akap1	1538.99	-0.524248	0.117689	-0.206032	0.836766	1
ENSMUSG00000018433.14	ENSMUSG00000018433	Nol11	2407.52	-0.533147	0.276192	-0.120015	0.904471	1
ENSMUSG00000018442.13	ENSMUSG00000018442	Derl2	1335.49	0.058768	0.1386	0	1	1
ENSMUSG00000018446.8	ENSMUSG00000018446	C1qbp	4586.79	-0.00939026	0.100015	0	1	1
ENSMUSG00000018449.12	ENSMUSG00000018449	Rpain	163.371	-0.335933	0.241854	0	1	1
ENSMUSG00000018470.8	ENSMUSG00000018470	Kcnab3	27.281	0.153549	0.504636	0	1	1
ENSMUSG00000018474.18	ENSMUSG00000018474	Chd3	4439.45	-0.108389	0.217744	0	1	1
ENSMUSG00000018476.7	ENSMUSG00000018476	Kdm6b	3807.21	-0.37739	0.39544	0	1	1
ENSMUSG00000018481.9	ENSMUSG00000018481	Appbp2	1824.53	-0.762348	0.283385	-0.925768	0.354566	1
ENSMUSG00000018500.2	ENSMUSG00000018500	Adora2b	266.917	-0.599002	0.152546	-0.648999	0.516339	1
ENSMUSG00000018501.17	ENSMUSG00000018501	Ncor1	2669.27	-0.94427	0.387435	-1.14669	0.251508	1
ENSMUSG00000018507.16	ENSMUSG00000018507	Trpv2	7.66546	1.63648	0.961088	1.18249	0.23701	1
ENSMUSG00000018509.8	ENSMUSG00000018509	Cenpv	727.915	0.118627	0.217984	0	1	1
ENSMUSG00000018537.16	ENSMUSG00000018537	Pcgf2	1067.23	0.0694947	0.241631	0	1	1
ENSMUSG00000018541.10	ENSMUSG00000018541	Cwc25	1435.73	-0.0219832	0.132401	0	1	1
ENSMUSG00000018547.8	ENSMUSG00000018547	Pip4k2b	2297.46	0.19312	0.117655	0	1	1
ENSMUSG00000018548.15	ENSMUSG00000018548	Trim37	436.655	-0.810986	0.299976	-1.0367	0.299874	1
ENSMUSG00000018554.13	ENSMUSG00000018554	Ybx2	89.7393	0.503037	0.26525	0.0114494	0.990865	1
ENSMUSG00000018559.16	ENSMUSG00000018559	Ctdnep1	2895.69	0.042507	0.222419	0	1	1
ENSMUSG00000018565.17	ENSMUSG00000018565	Elp5	2364.43	0.112933	0.149631	0	1	1
ENSMUSG00000016344.14	ENSMUSG00000016344	Ppdpf	3465.7	0.928038	0.147214	2.90759	0.00364225	0.0911928
ENSMUSG00000018567.14	ENSMUSG00000018567	Gabarap	8721.17	0.879918	0.214476	1.77138	0.076497	0.712144
ENSMUSG00000018569.12	ENSMUSG00000018569	Cldn7	23.1041	0.858345	1.16305	0.308107	0.758001	1
ENSMUSG00000027326.13	ENSMUSG00000027326	Knl1	447.035	-1.83337	0.372013	-3.58421	0.0003381	0.0138657
ENSMUSG00000018572.10	ENSMUSG00000018572	Phf23	3234.13	0.221537	0.154856	0	1	1
ENSMUSG00000018574.14	ENSMUSG00000018574	Acadvl	2063.93	0.516338	0.186049	0.0878181	0.930021	1
ENSMUSG00000018583.5	ENSMUSG00000018583	G3bp1	13129.6	0.0122544	0.104228	0	1	1
ENSMUSG00000018585.9	ENSMUSG00000018585	Atox1	4967.38	1.00621	0.198586	2.54907	0.010801	0.19826
ENSMUSG00000018593.13	ENSMUSG00000018593	Sparc	11911.6	0.380401	0.239503	0	1	1
ENSMUSG00000018599.5	ENSMUSG00000018599	Mief2	388.147	0.222107	0.261873	0	1	1
ENSMUSG00000018604.18	ENSMUSG00000018604	Tbx3	22.9261	0.0551018	0.72802	0	1	1
ENSMUSG00000018648.15	ENSMUSG00000018648	Dusp14	1621.43	0.876539	0.155178	2.42649	0.0152455	0.253092
ENSMUSG00000018651.14	ENSMUSG00000018651	Tada2a	615.5	-0.101423	0.128254	0	1	1
ENSMUSG00000018659.12	ENSMUSG00000018659	Pnpo	1228.8	0.488749	0.270274	0	1	1
ENSMUSG00000018661.17	ENSMUSG00000018661	Cog1	1872.88	-0.0678941	0.20655	0	1	1
ENSMUSG00000018666.13	ENSMUSG00000018666	Cbx1	1393.07	-0.470471	0.259527	0	1	1
ENSMUSG00000018669.14	ENSMUSG00000018669	Cdk5rap3	2735.91	0.667275	0.242583	0.689559	0.490472	1
ENSMUSG00000048911.15	ENSMUSG00000048911	Rnf24	202.719	-1.82427	0.377961	-3.50372	0.000458805	0.0178751
ENSMUSG00000018677.9	ENSMUSG00000018677	Slc25a39	10038.1	0.268901	0.231157	0	1	1
ENSMUSG00000018678.13	ENSMUSG00000018678	Sp2	825.659	-0.439914	0.270126	0	1	1
ENSMUSG00000018697.14	ENSMUSG00000018697	Aatf	2208.74	-0.200517	0.105626	0	1	1
ENSMUSG00000018707.13	ENSMUSG00000018707	Dync1h1	8594.34	-1.1217	0.245199	-2.5355	0.0112287	0.20395
ENSMUSG00000018727.19	ENSMUSG00000018727	Cpsf4l	5.1733	2.70937	1.20189	1.83825	0.0660259	NA
ENSMUSG00000018733.10	ENSMUSG00000018733	Pex12	395.224	0.0200671	0.150107	0	1	1
ENSMUSG00000018736.14	ENSMUSG00000018736	Ndel1	3188.38	-0.553108	0.117022	-0.453831	0.649951	1
ENSMUSG00000036114.3	ENSMUSG00000036114	Rpp25l	822.39	0.928829	0.124799	3.43615	0.000590049	0.0218913
ENSMUSG00000018750.14	ENSMUSG00000018750	Zbtb4	1548.46	0.623919	0.151673	0.817012	0.413922	1
ENSMUSG00000018752.19	ENSMUSG00000018752	Tnfsfm13	17.6496	1.63025	1.74017	0.649501	0.516014	1
ENSMUSG00000018761.14	ENSMUSG00000018761	Mpdu1	1611.06	0.239821	0.169081	0	1	1
ENSMUSG00000018765.5	ENSMUSG00000018765	Fxr2	3816.89	-0.0545823	0.172546	0	1	1
ENSMUSG00000018770.9	ENSMUSG00000018770	Atp5g3	8901.31	0.228442	0.115066	0	1	1
ENSMUSG00000097415.2	ENSMUSG00000097415	AU020206	123.105	-1.81963	0.373194	-3.53604	0.00040618	0.0162305
ENSMUSG00000018796.13	ENSMUSG00000018796	Acsl1	189.106	-0.0357125	0.252017	0	1	1
ENSMUSG00000018800.14	ENSMUSG00000018800	Abca5	222.417	-0.652814	0.357131	-0.427893	0.668729	1
ENSMUSG00000018809.2	ENSMUSG00000018809	Smyd4	187.507	-0.171413	0.263619	0	1	1
ENSMUSG00000018819.10	ENSMUSG00000018819	Lsp1	83.3104	0.630505	0.501011	0.260482	0.794492	1
ENSMUSG00000018820.13	ENSMUSG00000018820	Zfyve27	1345.87	-0.167285	0.255129	0	1	1
ENSMUSG00000018821.3	ENSMUSG00000018821	Avpi1	7605.65	0.157449	0.237012	0	1	1
ENSMUSG00000018830.10	ENSMUSG00000018830	Myh11	5.30183	1.06701	1.37884	0.411223	0.680909	NA
ENSMUSG00000018841.17	ENSMUSG00000018841	Rad51d	622.587	0.0240737	0.124886	0	1	1
ENSMUSG00000018846.8	ENSMUSG00000018846	Pank3	2447.93	-0.282344	0.400361	0	1	1
ENSMUSG00000018848.4	ENSMUSG00000018848	Rars	7019.06	-0.272202	0.135489	0	1	1
ENSMUSG00000018849.6	ENSMUSG00000018849	Wwc1	3515.53	-0.182746	0.170714	0	1	1
ENSMUSG00000018858.15	ENSMUSG00000018858	Mrpl58	1115.54	0.343581	0.173177	0	1	1
ENSMUSG00000018861.8	ENSMUSG00000018861	Fdxr	284.524	0.116587	0.295785	0	1	1
ENSMUSG00000018862.11	ENSMUSG00000018862	Otop3	2.26912	0	3.47618	0	1	NA
ENSMUSG00000018865.9	ENSMUSG00000018865	Sult4a1	393.861	-0.548649	0.337238	-0.144257	0.885297	1
ENSMUSG00000018882.12	ENSMUSG00000018882	Mrpl45	2146.33	0.223236	0.127366	0	1	1
ENSMUSG00000021458.17	ENSMUSG00000021458	2010111I01Rik	2289.59	0.948071	0.114906	3.89944	9.64139e-05	0.0051456
ENSMUSG00000042489.15	ENSMUSG00000042489	Clspn	426.512	-1.80846	0.270779	-4.8322	1.35033e-06	0.000129101
ENSMUSG00000018900.7	ENSMUSG00000018900	Slc22a5	159.611	-0.199602	0.187734	0	1	1
ENSMUSG00000018906.14	ENSMUSG00000018906	P4ha2	1592.91	0.402838	0.230314	0	1	1
ENSMUSG00000028718.16	ENSMUSG00000028718	Stil	234.268	-1.79768	0.369501	-3.51197	0.000444806	0.0174606
ENSMUSG00000018916.5	ENSMUSG00000018916	Csf2	16.0834	0.279092	0.886189	0	1	1
ENSMUSG00000018920.11	ENSMUSG00000018920	Cxcl16	4411.88	0.0717548	0.1797	0	1	1
ENSMUSG00000018921.11	ENSMUSG00000018921	Pelp1	2322.71	-0.328359	0.22502	0	1	1
ENSMUSG00000018923.13	ENSMUSG00000018923	Med11	883.459	0.310964	0.137961	0	1	1
ENSMUSG00000018927.3	ENSMUSG00000018927	Ccl6	7.12895	0.520988	1.19825	0.0175154	0.986025	1
ENSMUSG00000018931.3	ENSMUSG00000018931	Natd1	1095.18	0.738865	0.257805	0.926532	0.35417	1
ENSMUSG00000018932.9	ENSMUSG00000018932	Map2k3	5451.21	0.159199	0.173139	0	1	1
ENSMUSG00000018965.11	ENSMUSG00000018965	Ywhah	8115.41	-0.218007	0.089659	0	1	1
ENSMUSG00000018974.7	ENSMUSG00000018974	Sart3	2650.39	-0.181723	0.158469	0	1	1
ENSMUSG00000018983.9	ENSMUSG00000018983	E2f2	74.6374	0.228953	0.354764	0	1	1
ENSMUSG00000018986.10	ENSMUSG00000018986	Slfn3	4.31301	-1.50091	1.16855	-0.856541	0.391698	NA
ENSMUSG00000018995.12	ENSMUSG00000018995	Nars2	301.163	-0.0370217	0.195355	0	1	1
ENSMUSG00000018999.14	ENSMUSG00000018999	Slc35b4	860.745	-0.236858	0.159026	0	1	1
ENSMUSG00000019039.14	ENSMUSG00000019039	Dalrd3	1182.24	-0.0414609	0.21372	0	1	1
ENSMUSG00000019054.13	ENSMUSG00000019054	Fis1	3950.44	0.682609	0.196968	0.927097	0.353876	1
ENSMUSG00000019055.15	ENSMUSG00000019055	Plod1	560.521	0.0565086	0.216053	0	1	1
ENSMUSG00000019066.13	ENSMUSG00000019066	Rab3d	1716.62	0.94381	0.274495	1.61682	0.105916	0.863285
ENSMUSG00000019080.8	ENSMUSG00000019080	Mfsd3	428.54	0.971877	0.193283	2.44138	0.0146314	0.246503
ENSMUSG00000019082.18	ENSMUSG00000019082	Slc25a22	1197.52	0.147032	0.243241	0	1	1
ENSMUSG00000019087.13	ENSMUSG00000019087	Atp6ap1	5782.97	0.220298	0.226145	0	1	1
ENSMUSG00000007080.14	ENSMUSG00000007080	Pole	775.779	-1.78813	0.194396	-6.62631	3.44194e-11	1.37536e-08
ENSMUSG00000019102.10	ENSMUSG00000019102	Aldh3a1	34.4563	0.0836606	0.652187	0	1	1
ENSMUSG00000019122.8	ENSMUSG00000019122	Ccl9	64.2316	0	1.51442	0	1	1
ENSMUSG00000019124.10	ENSMUSG00000019124	Scrn1	12.0275	0.894481	1.80498	0.218552	0.826999	1
ENSMUSG00000019132.11	ENSMUSG00000019132	BC005537	2657.36	-0.855436	0.306171	-1.16091	0.24568	1
ENSMUSG00000019139.10	ENSMUSG00000019139	Isyna1	2380.15	-0.0853292	0.215104	0	1	1
ENSMUSG00000019143.15	ENSMUSG00000019143	Hars2	1080.81	-0.126309	0.146325	0	1	1
ENSMUSG00000019158.9	ENSMUSG00000019158	Tmem160	789.528	0.828427	0.291078	1.12831	0.259188	1
ENSMUSG00000019173.11	ENSMUSG00000019173	Rab5c	9965.27	0.27549	0.15685	0	1	1
ENSMUSG00000019178.17	ENSMUSG00000019178	Styxl1	11.0433	2.10735	0.911852	1.76273	0.0779466	0.718586
ENSMUSG00000019179.10	ENSMUSG00000019179	Mdh2	15274.8	0.131594	0.138939	0	1	1
ENSMUSG00000019188.16	ENSMUSG00000019188	H13	7063.07	0.31781	0.194646	0	1	1
ENSMUSG00000019189.13	ENSMUSG00000019189	Rnf145	3262.43	0.141339	0.106548	0	1	1
ENSMUSG00000019194.15	ENSMUSG00000019194	Scn1b	375.626	0.596711	0.165397	0.584717	0.558738	1
ENSMUSG00000019210.10	ENSMUSG00000019210	Atp6v1e1	4336.87	0.74881	0.174055	1.42949	0.152864	1
ENSMUSG00000019214.14	ENSMUSG00000019214	Chtf18	605.023	-0.726758	0.300798	-0.753855	0.450936	1
ENSMUSG00000019235.9	ENSMUSG00000019235	Rps6kl1	10.4275	2.53696	2.01952	1.00863	0.31315	1
ENSMUSG00000019254.16	ENSMUSG00000019254	Ppp1r12c	1887.91	-0.154792	0.198977	0	1	1
ENSMUSG00000019256.17	ENSMUSG00000019256	Ahr	590.675	-1.04682	0.255115	-2.14342	0.0320798	0.412825
ENSMUSG00000019261.3	ENSMUSG00000019261	Map1s	2121.22	0.10764	0.229804	0	1	1
ENSMUSG00000019278.5	ENSMUSG00000019278	Dpep1	119.584	1.51129	0.614034	1.64697	0.099565	0.829744
ENSMUSG00000019295.8	ENSMUSG00000019295	Tmem129	1129.46	-0.0980416	0.165152	0	1	1
ENSMUSG00000019297.9	ENSMUSG00000019297	Nop9	1688.11	0.0121415	0.140533	0	1	1
ENSMUSG00000019301.5	ENSMUSG00000019301	Hsd17b1	4.87105	0.027868	1.23616	0	1	NA
ENSMUSG00000019302.16	ENSMUSG00000019302	Atp6v0a1	1624.2	-0.0494357	0.276055	0	1	1
ENSMUSG00000019303.14	ENSMUSG00000019303	Psmc3ip	299.592	-0.110739	0.224199	0	1	1
ENSMUSG00000019312.10	ENSMUSG00000019312	Grb7	827.373	0.155839	0.232123	0	1	1
ENSMUSG00000019320.14	ENSMUSG00000019320	Noxo1	84.9491	1.34545	0.393611	2.14795	0.0317181	0.410203
ENSMUSG00000019326.14	ENSMUSG00000019326	Aoc3	11.2813	-1.81508	0.730988	-1.79905	0.072011	0.684698
ENSMUSG00000019338.13	ENSMUSG00000019338	Zfp687	945.443	0.0657817	0.210177	0	1	1
ENSMUSG00000019359.14	ENSMUSG00000019359	Gdpd2	1720.2	0.25998	0.142042	0	1	1
ENSMUSG00000019362.8	ENSMUSG00000019362	D8Ertd738e	2972.87	0.483991	0.203221	0	1	1
ENSMUSG00000019368.13	ENSMUSG00000019368	Sec14l4	18.5701	0.583645	1.2384	0.0675427	0.94615	1
ENSMUSG00000019370.10	ENSMUSG00000019370	Calm3	6358	0.355593	0.18248	0	1	1
ENSMUSG00000019373.11	ENSMUSG00000019373	Cops3	2348.73	-0.136774	0.159431	0	1	1
ENSMUSG00000019428.16	ENSMUSG00000019428	Fkbp8	10498.2	0.501686	0.212446	0.00793709	0.993667	1
ENSMUSG00000019432.15	ENSMUSG00000019432	Ddx39b	9272.37	-0.151571	0.117757	0	1	1
ENSMUSG00000019433.9	ENSMUSG00000019433	Gipc1	6885.8	0.638089	0.208478	0.662366	0.507737	1
ENSMUSG00000019437.17	ENSMUSG00000019437	Tlcd1	422.27	0.333218	0.201049	0	1	1
ENSMUSG00000019461.12	ENSMUSG00000019461	Plscr3	5645.35	0.353894	0.209667	0	1	1
ENSMUSG00000019464.6	ENSMUSG00000019464	Ptger1	24.3252	0.545573	0.506153	0.0900385	0.928257	1
ENSMUSG00000019467.15	ENSMUSG00000019467	Arhgef25	623.421	-0.298974	0.226612	0	1	1
ENSMUSG00000019470.12	ENSMUSG00000019470	Xab2	4137.19	0.0899351	0.165315	0	1	1
ENSMUSG00000019471.10	ENSMUSG00000019471	Cdc37	14005.8	0.241425	0.165	0	1	1
ENSMUSG00000019478.16	ENSMUSG00000019478	Rab4a	254.06	0.726753	0.244278	0.928256	0.353275	1
ENSMUSG00000019487.11	ENSMUSG00000019487	Trip10	2119.68	0.171685	0.154375	0	1	1
ENSMUSG00000019494.14	ENSMUSG00000019494	Cops6	5629.59	0.363031	0.146899	0	1	1
ENSMUSG00000019505.7	ENSMUSG00000019505	Ubb	33118.8	0.0594321	0.188044	0	1	1
ENSMUSG00000019518.11	ENSMUSG00000019518	Ap4m1	974.2	-0.157708	0.156841	0	1	1
ENSMUSG00000019528.18	ENSMUSG00000019528	Gyg	505.345	-0.224096	0.14364	0	1	1
ENSMUSG00000019539.11	ENSMUSG00000019539	Rcn3	377.602	0.096129	0.584487	0	1	1
ENSMUSG00000019558.14	ENSMUSG00000019558	Slc6a8	5372.94	0.650854	0.223328	0.675483	0.499369	1
ENSMUSG00000019564.12	ENSMUSG00000019564	Arid3a	600.104	0.180299	0.130583	0	1	1
ENSMUSG00000019577.6	ENSMUSG00000019577	Pdk4	106.663	0	1.48771	0	1	1
ENSMUSG00000019578.11	ENSMUSG00000019578	Ubxn6	2741.41	0.523519	0.21319	0.110321	0.912155	1
ENSMUSG00000019579.13	ENSMUSG00000019579	Mydgf	2947.85	0.173822	0.168195	0	1	1
ENSMUSG00000019590.16	ENSMUSG00000019590	Cyb561	1310.73	0.313527	0.200427	0	1	1
ENSMUSG00000019647.16	ENSMUSG00000019647	Sema6a	11.048	-1.31058	1.07787	-0.75202	0.452039	1
ENSMUSG00000019659.8	ENSMUSG00000019659	Ccdc12	1269.58	0.0752594	0.16513	0	1	1
ENSMUSG00000019689.4	ENSMUSG00000019689	Fmc1	223.162	0.141054	0.206876	0	1	1
ENSMUSG00000019699.16	ENSMUSG00000019699	Akt3	190.727	-0.16184	0.358904	0	1	1
ENSMUSG00000019710.13	ENSMUSG00000019710	Mrpl24	1834.79	0.321709	0.106376	0	1	1
ENSMUSG00000019715.14	ENSMUSG00000019715	Gle1	1804.98	-0.244562	0.133222	0	1	1
ENSMUSG00000019718.8	ENSMUSG00000019718	L3hypdh	102.781	0.696933	0.396784	0.496324	0.619666	1
ENSMUSG00000019726.12	ENSMUSG00000019726	Lyst	347.596	-0.856494	0.427581	-0.833746	0.404424	1
ENSMUSG00000019731.13	ENSMUSG00000019731	Slc35e1	2818.35	-0.162452	0.162352	0	1	1
ENSMUSG00000019732.14	ENSMUSG00000019732	Calr3	36.7377	-0.63985	0.504674	-0.277109	0.781696	1
ENSMUSG00000019734.16	ENSMUSG00000019734	Tmc4	86.3047	-0.346963	0.43838	0	1	1
ENSMUSG00000019737.14	ENSMUSG00000019737	Syne4	7.07765	-0.984169	1.31886	-0.367113	0.713535	1
ENSMUSG00000019738.15	ENSMUSG00000019738	Polr2i	907.391	0.345051	0.16975	0	1	1
ENSMUSG00000019756.10	ENSMUSG00000019756	Prl8a1	50.286	0.282271	0.488526	0	1	1
ENSMUSG00000019761.10	ENSMUSG00000019761	Krt10	222.733	-0.108531	0.155974	0	1	1
ENSMUSG00000019763.11	ENSMUSG00000019763	Rmnd1	313.076	-0.172422	0.181811	0	1	1
ENSMUSG00000019768.16	ENSMUSG00000019768	Esr1	16.2653	-0.564425	0.718665	-0.0896456	0.928569	1
ENSMUSG00000051235.10	ENSMUSG00000051235	Gen1	276.746	-1.77747	0.305821	-4.17718	2.95142e-05	0.00184718
ENSMUSG00000019774.8	ENSMUSG00000019774	Mtrf1l	177.82	0.316445	0.284252	0	1	1
ENSMUSG00000019775.17	ENSMUSG00000019775	Rgs17	19.2041	0.967054	0.564362	0.827579	0.407909	1
ENSMUSG00000019777.16	ENSMUSG00000019777	Hdac2	4028.37	-0.0980294	0.231513	0	1	1
ENSMUSG00000019779.15	ENSMUSG00000019779	Frk	193.666	0.508414	0.316719	0.0265674	0.978805	1
ENSMUSG00000019782.10	ENSMUSG00000019782	Rwdd1	2355.62	0.299005	0.121884	0	1	1
ENSMUSG00000019790.17	ENSMUSG00000019790	Stxbp5	984.127	-0.748064	0.314498	-0.788761	0.430252	1
ENSMUSG00000025538.15	ENSMUSG00000025538	Sumf2	637.586	0.949673	0.122945	3.65752	0.000254667	0.0109937
ENSMUSG00000019792.8	ENSMUSG00000019792	Trmt11	345.179	-0.256191	0.287867	0	1	1
ENSMUSG00000019794.13	ENSMUSG00000019794	Katna1	1239.78	-0.0115655	0.142031	0	1	1
ENSMUSG00000019795.17	ENSMUSG00000019795	Pcmt1	1831.21	0.0232673	0.106018	0	1	1
ENSMUSG00000019796.12	ENSMUSG00000019796	Lrp11	1059.55	-0.199351	0.117008	0	1	1
ENSMUSG00000019797.11	ENSMUSG00000019797	1700021F05Rik	568.883	0.295518	0.1518	0	1	1
ENSMUSG00000019802.13	ENSMUSG00000019802	Sec63	1852.08	-0.707582	0.293885	-0.706335	0.47998	1
ENSMUSG00000019804.12	ENSMUSG00000019804	Snx3	5237.07	0.114514	0.122754	0	1	1
ENSMUSG00000019806.13	ENSMUSG00000019806	Aig1	1025.77	0.198089	0.132398	0	1	1
ENSMUSG00000019808.8	ENSMUSG00000019808	Adat2	391.358	-0.241827	0.184786	0	1	1
ENSMUSG00000019809.16	ENSMUSG00000019809	Pex3	798.71	-0.278045	0.249321	0	1	1
ENSMUSG00000019810.15	ENSMUSG00000019810	Fuca2	1299.64	0.284054	0.13904	0	1	1
ENSMUSG00000019813.16	ENSMUSG00000019813	Cep57l1	226.744	-0.409372	0.219715	0	1	1
ENSMUSG00000019814.5	ENSMUSG00000019814	Ltv1	2342.91	-0.340002	0.185296	0	1	1
ENSMUSG00000019817.18	ENSMUSG00000019817	Plagl1	269.852	-1.26502	0.288331	-2.65328	0.00797126	0.156807
ENSMUSG00000019818.15	ENSMUSG00000019818	Cd164	4505.59	-0.559862	0.266543	-0.224587	0.822301	1
ENSMUSG00000019820.11	ENSMUSG00000019820	Utrn	1607.87	-0.9307	0.388176	-1.10955	0.267194	1
ENSMUSG00000019822.12	ENSMUSG00000019822	Smpd2	817.633	0.351971	0.170552	0	1	1
ENSMUSG00000019823.17	ENSMUSG00000019823	Mical1	42.176	-0.247625	1.0262	0	1	1
ENSMUSG00000019826.11	ENSMUSG00000019826	Zbtb24	609.979	-0.131718	0.145102	0	1	1
ENSMUSG00000019831.14	ENSMUSG00000019831	Wasf1	167.262	-0.202358	0.35983	0	1	1
ENSMUSG00000019832.5	ENSMUSG00000019832	Rab32	798.429	-0.000325022	0.147644	0	1	1
ENSMUSG00000019837.8	ENSMUSG00000019837	Gtf3c6	1578.92	-0.0649705	0.140541	0	1	1
ENSMUSG00000019838.11	ENSMUSG00000019838	Slc16a10	53.2042	-0.742911	0.42075	-0.577328	0.563718	1
ENSMUSG00000019841.15	ENSMUSG00000019841	Rev3l	397.724	-0.511935	0.504973	-0.0236358	0.981143	1
ENSMUSG00000019842.6	ENSMUSG00000019842	Traf3ip2	1670.97	0.373079	0.136673	0	1	1
ENSMUSG00000019843.14	ENSMUSG00000019843	Fyn	255.479	-0.125671	0.23041	0	1	1
ENSMUSG00000019845.8	ENSMUSG00000019845	Tube1	153.37	-0.677174	0.176522	-1.00369	0.315528	1
ENSMUSG00000019846.11	ENSMUSG00000019846	Lama4	142.457	-1.6514	1.70714	-0.674464	0.500016	1
ENSMUSG00000019848.14	ENSMUSG00000019848	Popdc3	55.1916	1.59373	0.487728	2.2425	0.0249289	0.35492
ENSMUSG00000019849.11	ENSMUSG00000019849	Prep	7683.18	-0.181594	0.110642	0	1	1
ENSMUSG00000019850.11	ENSMUSG00000019850	Tnfaip3	794.747	-0.524557	0.404502	-0.0607079	0.951592	1
ENSMUSG00000019851.8	ENSMUSG00000019851	Perp	80329.8	0.165146	0.0933211	0	1	1
ENSMUSG00000019853.6	ENSMUSG00000019853	Hebp2	480.67	0.548998	0.36956	0.132585	0.894521	1
ENSMUSG00000019854.17	ENSMUSG00000019854	Reps1	2161.78	-0.347377	0.112317	0	1	1
ENSMUSG00000019857.7	ENSMUSG00000019857	Asf1a	616.222	0.311873	0.205721	0	1	1
ENSMUSG00000019861.15	ENSMUSG00000019861	Gopc	1093.83	-0.773546	0.358201	-0.763666	0.445066	1
ENSMUSG00000019863.7	ENSMUSG00000019863	Qrsl1	622.359	-0.144667	0.106205	0	1	1
ENSMUSG00000019864.14	ENSMUSG00000019864	Rtn4ip1	565.931	0.120571	0.155034	0	1	1
ENSMUSG00000019866.15	ENSMUSG00000019866	Crybg1	2504.38	-0.67682	0.230445	-0.767298	0.442904	1
ENSMUSG00000019868.16	ENSMUSG00000019868	Vta1	1717.14	0.0614621	0.103806	0	1	1
ENSMUSG00000074802.11	ENSMUSG00000074802	Gas2l3	227.852	-1.74205	0.389646	-3.18763	0.00143442	0.0458405
ENSMUSG00000019873.8	ENSMUSG00000019873	Reep3	3965.07	-0.688089	0.368786	-0.510022	0.610036	1
ENSMUSG00000019877.10	ENSMUSG00000019877	Serinc1	6186.57	-0.292782	0.20838	0	1	1
ENSMUSG00000019878.8	ENSMUSG00000019878	Hsf2	475.729	-0.300493	0.422868	0	1	1
ENSMUSG00000019883.11	ENSMUSG00000019883	Echdc1	1069.03	-0.284427	0.261042	0	1	1
ENSMUSG00000019889.10	ENSMUSG00000019889	Ptprk	2603.22	-0.868625	0.148944	-2.47492	0.0133266	0.229736
ENSMUSG00000019890.4	ENSMUSG00000019890	Nts	2.48499	-2.92241	3.0065	-0.805725	0.420402	NA
ENSMUSG00000019891.15	ENSMUSG00000019891	Dcbld1	629.21	-0.000557662	0.119031	0	1	1
ENSMUSG00000019897.8	ENSMUSG00000019897	Ccdc59	1355.23	-0.0941925	0.128605	0	1	1
ENSMUSG00000019907.10	ENSMUSG00000019907	Ppp1r12a	3314.56	-0.788508	0.332036	-0.868907	0.384898	1
ENSMUSG00000019916.14	ENSMUSG00000019916	P4ha1	1269.83	0.123168	0.267947	0	1	1
ENSMUSG00000019917.10	ENSMUSG00000019917	2022-09-10	678.891	-0.372059	0.26692	0	1	1
ENSMUSG00000019920.18	ENSMUSG00000019920	Lims1	3576.17	-0.613624	0.400501	-0.283705	0.776636	1
ENSMUSG00000019923.14	ENSMUSG00000019923	Zwint	3175.04	-0.1953	0.120976	0	1	1
ENSMUSG00000019927.6	ENSMUSG00000019927	Ube2d1	1302.38	0.182585	0.124754	0	1	1
ENSMUSG00000019929.16	ENSMUSG00000019929	Dcn	366.057	1.87068	0.988076	1.38722	0.165376	1
ENSMUSG00000019942.13	ENSMUSG00000019942	Cdk1	2587.97	-1.20877	0.314449	-2.254	0.0241964	0.348177
ENSMUSG00000019943.10	ENSMUSG00000019943	Atp2b1	1970.29	-1.03423	0.307099	-1.73961	0.0819275	0.736733
ENSMUSG00000019944.14	ENSMUSG00000019944	Rhobtb1	148.178	0.070683	0.184246	0	1	1
ENSMUSG00000019947.10	ENSMUSG00000019947	Arid5b	999.475	-1.2156	0.281939	-2.53814	0.0111445	0.202892
ENSMUSG00000019948.4	ENSMUSG00000019948	Actr6	190.059	0.279636	0.37236	0	1	1
ENSMUSG00000019951.10	ENSMUSG00000019951	Uhrf1bp1l	1402.18	-0.952036	0.368502	-1.22668	0.219941	1
ENSMUSG00000019952.15	ENSMUSG00000019952	Poc1b	398.964	-0.373088	0.132672	0	1	1
ENSMUSG00000027379.13	ENSMUSG00000027379	Bub1	664.253	-1.73949	0.339996	-3.64559	0.000266783	0.0113905
ENSMUSG00000019961.17	ENSMUSG00000019961	Tmpo	6335.1	-0.742485	0.251096	-0.965707	0.334191	1
ENSMUSG00000019966.18	ENSMUSG00000019966	Kitl	412.628	-0.937723	0.398339	-1.09887	0.271825	1
ENSMUSG00000019969.14	ENSMUSG00000019969	Psen1	2809.71	-0.107858	0.131931	0	1	1
ENSMUSG00000031262.12	ENSMUSG00000031262	Cenpi	322.253	-1.73655	0.269167	-4.594	4.34822e-06	0.000366285
ENSMUSG00000019971.10	ENSMUSG00000019971	Cep290	266.486	-0.573716	0.426666	-0.172772	0.862831	1
ENSMUSG00000019975.12	ENSMUSG00000019975	Ikbip	435.18	0.172772	0.353997	0	1	1
ENSMUSG00000019977.16	ENSMUSG00000019977	Hbs1l	3835.2	-0.336721	0.166485	0	1	1
ENSMUSG00000019978.16	ENSMUSG00000019978	Epb41l2	2619.78	-0.188377	0.355062	0	1	1
ENSMUSG00000019979.12	ENSMUSG00000019979	Apaf1	976.316	-1.19138	0.367031	-1.88372	0.0596029	0.614727
ENSMUSG00000019982.15	ENSMUSG00000019982	Myb	9.98066	0.108927	1.06205	0	1	1
ENSMUSG00000019984.16	ENSMUSG00000019984	Med23	1016.38	-0.519655	0.159159	-0.12349	0.901719	1
ENSMUSG00000019986.17	ENSMUSG00000019986	Ahi1	72.4537	-0.699737	0.397316	-0.502715	0.615165	1
ENSMUSG00000019987.9	ENSMUSG00000019987	Arg1	5175.84	0.721693	0.500013	0.443376	0.657494	1
ENSMUSG00000019988.7	ENSMUSG00000019988	Nedd1	857.429	-0.549268	0.228405	-0.215707	0.829216	1
ENSMUSG00000019989.8	ENSMUSG00000019989	Enpp3	3.31026	0.702449	1.59219	0.127152	0.89882	NA
ENSMUSG00000039218.17	ENSMUSG00000039218	Srrm2	10313.9	-1.73605	0.245028	-5.04454	4.54625e-07	5.02474e-05
ENSMUSG00000019996.17	ENSMUSG00000019996	Map7	2061.22	-0.4963	0.158745	0	1	1
ENSMUSG00000019997.11	ENSMUSG00000019997	Ctgf	9499.77	-1.50298	0.321319	-3.12145	0.00179961	0.0545614
ENSMUSG00000019998.6	ENSMUSG00000019998	Stx7	2067.82	0.19866	0.212044	0	1	1
ENSMUSG00000020000.7	ENSMUSG00000020000	Moxd1	787.378	0.989573	0.204843	2.38999	0.0168487	0.272093
ENSMUSG00000020003.16	ENSMUSG00000020003	Pex7	591.337	0.211949	0.152041	0	1	1
ENSMUSG00000020009.13	ENSMUSG00000020009	Ifngr1	1424.43	-0.0129227	0.0871204	0	1	1
ENSMUSG00000020014.17	ENSMUSG00000020014	Cfap54	7.8441	0.511715	0.880692	0.013302	0.989387	1
ENSMUSG00000020015.10	ENSMUSG00000020015	Cdk17	948.038	-1.05792	0.269792	-2.06798	0.038642	0.465736
ENSMUSG00000020017.14	ENSMUSG00000020017	Hal	3.67385	-3.91281	2.26271	-1.50829	0.13148	NA
ENSMUSG00000020018.6	ENSMUSG00000020018	Snrpf	2307.22	-0.262491	0.167981	0	1	1
ENSMUSG00000020019.4	ENSMUSG00000020019	Ntn4	553.854	0.254912	0.178873	0	1	1
ENSMUSG00000020021.4	ENSMUSG00000020021	Fgd6	603.001	-1.23988	0.260521	-2.84001	0.0045112	0.104152
ENSMUSG00000020022.17	ENSMUSG00000020022	Ndufa12	3275.91	0.024304	0.174965	0	1	1
ENSMUSG00000020250.10	ENSMUSG00000020250	Txnrd1	2744.98	-1.73011	0.0992525	-12.3938	2.82499e-35	1.10062e-31
ENSMUSG00000020024.7	ENSMUSG00000020024	Cep83	641.693	-0.307611	0.287977	0	1	1
ENSMUSG00000020027.18	ENSMUSG00000020027	Socs2	562.046	-1.12968	0.267341	-2.35536	0.0185048	0.287516
ENSMUSG00000020029.6	ENSMUSG00000020029	Nudt4	2070.81	-0.593262	0.19512	-0.477971	0.632671	1
ENSMUSG00000020914.17	ENSMUSG00000020914	Top2a	3088.87	-1.72749	0.197149	-6.22621	4.77842e-10	1.35394e-07
ENSMUSG00000020034.7	ENSMUSG00000020034	Tcp11l2	753.769	-0.0907734	0.166698	0	1	1
ENSMUSG00000020038.10	ENSMUSG00000020038	Cry1	503.391	-0.426544	0.161243	0	1	1
ENSMUSG00000020042.15	ENSMUSG00000020042	Btbd11	1645.86	-0.120798	0.19986	0	1	1
ENSMUSG00000025154.15	ENSMUSG00000025154	Arhgap19	491.817	-1.72726	0.186959	-6.56433	5.22659e-11	1.81071e-08
ENSMUSG00000020048.13	ENSMUSG00000020048	Hsp90b1	8203.92	-0.668947	0.274926	-0.614517	0.538874	1
ENSMUSG00000020053.18	ENSMUSG00000020053	Igf1	3.12056	0	3.13084	0	1	NA
ENSMUSG00000020056.16	ENSMUSG00000020056	Washc3	1119.14	0.206326	0.127308	0	1	1
ENSMUSG00000020057.2	ENSMUSG00000020057	Dram1	365.175	-0.596459	0.209298	-0.460868	0.644893	1
ENSMUSG00000020062.7	ENSMUSG00000020062	Slc5a8	49.1546	-0.789667	0.3936	-0.735943	0.461765	1
ENSMUSG00000020063.16	ENSMUSG00000020063	Sirt1	641.728	-1.02197	0.399577	-1.30631	0.191448	1
ENSMUSG00000020064.9	ENSMUSG00000020064	Herc4	1147.63	-0.59717	0.327666	-0.296553	0.766808	1
ENSMUSG00000020069.16	ENSMUSG00000020069	Hnrnph3	385.802	-0.0876411	0.239407	0	1	1
ENSMUSG00000020070.18	ENSMUSG00000020070	Rufy2	307.607	-0.557308	0.360973	-0.158761	0.873857	1
ENSMUSG00000020072.15	ENSMUSG00000020072	Pbld2	19.2367	0.508733	0.927052	0.00942022	0.992484	1
ENSMUSG00000020074.7	ENSMUSG00000020074	Ccar1	3158.31	-0.532602	0.342674	-0.0951397	0.924204	1
ENSMUSG00000020075.8	ENSMUSG00000020075	Ddx21	10920.7	-0.932133	0.292287	-1.47845	0.139287	1
ENSMUSG00000020076.7	ENSMUSG00000020076	Ddx50	1234.17	-0.311463	0.283242	0	1	1
ENSMUSG00000020078.16	ENSMUSG00000020078	Vps26a	2989.99	-0.420513	0.220004	0	1	1
ENSMUSG00000020079.15	ENSMUSG00000020079	Supv3l1	1547.2	-0.242859	0.0769482	0	1	1
ENSMUSG00000020083.13	ENSMUSG00000020083	Fam241b	309.016	0.55875	0.33578	0.174966	0.861106	1
ENSMUSG00000020085.15	ENSMUSG00000020085	Aifm2	1085.11	0.610416	0.169841	0.650114	0.515619	1
ENSMUSG00000020086.6	ENSMUSG00000020086	H2afy2	179.973	0.360072	0.232163	0	1	1
ENSMUSG00000020087.5	ENSMUSG00000020087	Tysnd1	1977.1	0.508664	0.230382	0.037609	0.969999	1
ENSMUSG00000020088.10	ENSMUSG00000020088	Sar1a	5781.58	0.115415	0.10307	0	1	1
ENSMUSG00000020089.8	ENSMUSG00000020089	Ppa1	3867.59	-0.421145	0.126168	0	1	1
ENSMUSG00000020091.15	ENSMUSG00000020091	Eif4ebp2	6767.48	0.0442519	0.20492	0	1	1
ENSMUSG00000020092.9	ENSMUSG00000020092	Pald1	347.108	-0.0223117	0.239002	0	1	1
ENSMUSG00000020097.14	ENSMUSG00000020097	Sgpl1	4859.03	0.101749	0.0988949	0	1	1
ENSMUSG00000020099.8	ENSMUSG00000020099	Unc5b	139.184	-0.397014	0.445255	0	1	1
ENSMUSG00000020100.15	ENSMUSG00000020100	Slc29a3	797.255	0.111588	0.183852	0	1	1
ENSMUSG00000020101.14	ENSMUSG00000020101	Vsir	7.88854	2.95581	1.39158	1.76476	0.0776044	0.717897
ENSMUSG00000020105.9	ENSMUSG00000020105	Lrig3	305.066	-0.315107	0.212525	0	1	1
ENSMUSG00000020107.10	ENSMUSG00000020107	Anapc16	1665.57	0.217457	0.111765	0	1	1
ENSMUSG00000037855.15	ENSMUSG00000037855	Zfp365	543.652	-1.7134	0.355689	-3.4114	0.000646311	0.023533
ENSMUSG00000020109.13	ENSMUSG00000020109	Dnajb12	2012.51	-0.297775	0.151757	0	1	1
ENSMUSG00000020111.15	ENSMUSG00000020111	Micu1	1679.82	0.298612	0.176893	0	1	1
ENSMUSG00000020114.12	ENSMUSG00000020114	Cand1	6563.8	-0.764553	0.221417	-1.19482	0.232158	1
ENSMUSG00000020115.3	ENSMUSG00000020115	Tbk1	875.901	-0.843372	0.282296	-1.21635	0.22385	1
ENSMUSG00000020116.7	ENSMUSG00000020116	Pno1	3267.6	-0.114682	0.174781	0	1	1
ENSMUSG00000020121.15	ENSMUSG00000020121	Srgap1	1086.1	-0.395226	0.305488	0	1	1
ENSMUSG00000020122.16	ENSMUSG00000020122	Egfr	3194.06	-0.893529	0.236572	-1.66347	0.0962189	0.812283
ENSMUSG00000020123.6	ENSMUSG00000020123	Avpr1a	6.27091	-0.548212	2.1054	-0.022899	0.981731	1
ENSMUSG00000020124.10	ENSMUSG00000020124	Usp15	2273.75	-0.377579	0.257837	0	1	1
ENSMUSG00000020128.15	ENSMUSG00000020128	Vps54	1220.06	-0.756862	0.367603	-0.698748	0.48471	1
ENSMUSG00000020130.9	ENSMUSG00000020130	Tbc1d15	1588.15	-0.526278	0.261595	-0.100451	0.919986	1
ENSMUSG00000020131.14	ENSMUSG00000020131	Pcsk4	174.265	0.131098	0.22552	0	1	1
ENSMUSG00000020132.10	ENSMUSG00000020132	Rab21	2749.46	-0.323641	0.180088	0	1	1
ENSMUSG00000020133.8	ENSMUSG00000020133	2310011J03Rik	2403.27	0.482649	0.168334	0	1	1
ENSMUSG00000020134.13	ENSMUSG00000020134	Peli1	477.865	-0.459061	0.315155	0	1	1
ENSMUSG00000020135.13	ENSMUSG00000020135	Apc2	26.703	-0.392519	0.745713	0	1	1
ENSMUSG00000020137.5	ENSMUSG00000020137	Thap2	392.454	0.131544	0.304229	0	1	1
ENSMUSG00000020142.12	ENSMUSG00000020142	Slc1a4	1215.35	-0.375764	0.175684	0	1	1
ENSMUSG00000020149.17	ENSMUSG00000020149	Rab1	8505.2	-0.303181	0.262712	0	1	1
ENSMUSG00000020150.13	ENSMUSG00000020150	Gamt	55.0572	0.974628	0.511223	0.928418	0.353191	1
ENSMUSG00000020152.7	ENSMUSG00000020152	Actr2	8619.7	-0.282843	0.311954	0	1	1
ENSMUSG00000020153.14	ENSMUSG00000020153	Ndufs7	2654.26	0.270299	0.159768	0	1	1
ENSMUSG00000020156.16	ENSMUSG00000020156	Mum1	1242.25	0.273192	0.206875	0	1	1
ENSMUSG00000020159.8	ENSMUSG00000020159	Gabrp	58.7166	1.50808	0.736684	1.3684	0.171186	1
ENSMUSG00000020160.18	ENSMUSG00000020160	Meis1	169.444	0.564233	0.26443	0.242913	0.808073	1
ENSMUSG00000020163.12	ENSMUSG00000020163	Uqcr11	3690.73	0.504466	0.210555	0.0212125	0.983076	1
ENSMUSG00000020166.15	ENSMUSG00000020166	Cnot2	2957.61	-0.205713	0.212051	0	1	1
ENSMUSG00000020167.14	ENSMUSG00000020167	Tcf3	6024.56	0.70833	0.143645	1.45031	0.146972	1
ENSMUSG00000020170.4	ENSMUSG00000020170	Frs2	1531.21	-1.10268	0.326124	-1.84801	0.0646007	0.640011
ENSMUSG00000020171.8	ENSMUSG00000020171	Yeats4	1396.57	0.116996	0.0954069	0	1	1
ENSMUSG00000020173.17	ENSMUSG00000020173	Cobl	621.236	-1.08589	0.287572	-2.03736	0.0416135	0.488332
ENSMUSG00000020175.15	ENSMUSG00000020175	Rab36	7.11783	-2.17465	2.21221	-0.757002	0.449049	1
ENSMUSG00000020176.17	ENSMUSG00000020176	Grb10	371.222	-0.640865	0.190825	-0.738192	0.460398	1
ENSMUSG00000020180.10	ENSMUSG00000020180	Snrpd3	3281.96	-0.134954	0.141364	0	1	1
ENSMUSG00000020181.17	ENSMUSG00000020181	Nav3	44.5314	-1.77487	0.720306	-1.7699	0.0767434	0.71316
ENSMUSG00000020183.11	ENSMUSG00000020183	Cpm	55.8624	-0.467248	0.504893	0	1	1
ENSMUSG00000020184.15	ENSMUSG00000020184	Mdm2	4803.75	-0.985966	0.32854	-1.47917	0.139095	1
ENSMUSG00000038970.7	ENSMUSG00000038970	Lmtk2	885.732	-1.71332	0.246803	-4.91615	8.82633e-07	8.99017e-05
ENSMUSG00000040225.15	ENSMUSG00000040225	Prrc2c	6038.59	-1.70907	0.346668	-3.48767	0.000487245	0.0187662
ENSMUSG00000020189.15	ENSMUSG00000020189	Osbpl8	870.147	-0.935934	0.45531	-0.957445	0.338343	1
ENSMUSG00000020190.13	ENSMUSG00000020190	Mknk2	10362	0.701647	0.217235	0.928241	0.353282	1
ENSMUSG00000020196.10	ENSMUSG00000020196	Cabin1	2316.43	-0.19536	0.258844	0	1	1
ENSMUSG00000020198.8	ENSMUSG00000020198	Ap3d1	6639.7	0.134134	0.11021	0	1	1
ENSMUSG00000020205.8	ENSMUSG00000020205	Phlda1	5905.23	-0.862311	0.236103	-1.53455	0.124894	0.944372
ENSMUSG00000020211.15	ENSMUSG00000020211	Sf3a2	3812.66	-0.0227218	0.232469	0	1	1
ENSMUSG00000020212.14	ENSMUSG00000020212	Mdm1	132.295	-1.06946	0.336682	-1.69139	0.090763	0.784057
ENSMUSG00000020219.7	ENSMUSG00000020219	Timm13	4625.93	0.425571	0.218741	0	1	1
ENSMUSG00000020220.16	ENSMUSG00000020220	Vps13d	716.485	-1.32514	0.298111	-2.76788	0.00564216	0.120946
ENSMUSG00000020224.15	ENSMUSG00000020224	Llph	2972.96	0.179439	0.124606	0	1	1
ENSMUSG00000020225.10	ENSMUSG00000020225	Tmbim4	1644.23	0.127794	0.19839	0	1	1
ENSMUSG00000020227.10	ENSMUSG00000020227	Irak3	137.561	-0.119275	0.21488	0	1	1
ENSMUSG00000020228.11	ENSMUSG00000020228	Helb	298.506	-0.891479	0.269985	-1.45	0.147058	1
ENSMUSG00000020230.15	ENSMUSG00000020230	Prmt2	844.461	0.478197	0.201325	0	1	1
ENSMUSG00000020231.15	ENSMUSG00000020231	Dip2a	2922.5	0.337019	0.151612	0	1	1
ENSMUSG00000020232.17	ENSMUSG00000020232	Hmg20b	3272.76	0.599851	0.190156	0.525102	0.599512	1
ENSMUSG00000020234.10	ENSMUSG00000020234	4930404N11Rik	7.87995	0.0439428	1.06398	0	1	1
ENSMUSG00000020235.16	ENSMUSG00000020235	Fzr1	2754.49	-0.0314466	0.292638	0	1	1
ENSMUSG00000020238.14	ENSMUSG00000020238	Ncln	5489.76	-0.0855082	0.248269	0	1	1
ENSMUSG00000006445.3	ENSMUSG00000006445	Epha2	6104.49	-1.70839	0.271738	-4.44688	8.7125e-06	0.000649644
ENSMUSG00000020246.13	ENSMUSG00000020246	Hcfc2	470.7	-0.704061	0.261247	-0.781106	0.43474	1
ENSMUSG00000020248.18	ENSMUSG00000020248	Nfyb	922.95	-0.431373	0.263052	0	1	1
ENSMUSG00000028613.15	ENSMUSG00000028613	Lrp8	324.183	-1.70048	0.269834	-4.44897	8.62843e-06	0.000646469
ENSMUSG00000020251.13	ENSMUSG00000020251	Glt8d2	4.89307	-2.11892	1.63065	-0.992812	0.320802	NA
ENSMUSG00000020253.15	ENSMUSG00000020253	Ppm1m	535.445	0.401312	0.156025	0	1	1
ENSMUSG00000020255.8	ENSMUSG00000020255	D10Wsu102e	1881.95	-0.856368	0.200951	-1.77341	0.0761611	0.710715
ENSMUSG00000020256.14	ENSMUSG00000020256	Aldh1l2	429.079	-1.39206	0.301578	-2.95799	0.00309655	0.0820692
ENSMUSG00000020257.13	ENSMUSG00000020257	Wdr82	2977.88	-0.345383	0.181071	0	1	1
ENSMUSG00000020258.16	ENSMUSG00000020258	Glyctk	149.084	0.344814	0.200176	0	1	1
ENSMUSG00000020260.9	ENSMUSG00000020260	Pofut2	2383.74	0.149432	0.135664	0	1	1
ENSMUSG00000020261.15	ENSMUSG00000020261	Slc36a1	661.702	-0.0333493	0.242349	0	1	1
ENSMUSG00000020262.15	ENSMUSG00000020262	Adarb1	2061.25	0.100512	0.239248	0	1	1
ENSMUSG00000020263.14	ENSMUSG00000020263	Appl2	396.571	-0.32587	0.163877	0	1	1
ENSMUSG00000020265.16	ENSMUSG00000020265	Sumo3	4827.66	0.0596678	0.128388	0	1	1
ENSMUSG00000020267.6	ENSMUSG00000020267	Hint1	10783.3	0.199637	0.172447	0	1	1
ENSMUSG00000020268.14	ENSMUSG00000020268	Lyrm7	104.071	-0.234079	0.216506	0	1	1
ENSMUSG00000020271.17	ENSMUSG00000020271	Fbxw11	3819.38	-0.341626	0.120243	0	1	1
ENSMUSG00000020272.8	ENSMUSG00000020272	Stk10	274.429	-0.428743	0.28985	0	1	1
ENSMUSG00000020273.13	ENSMUSG00000020273	Papolg	405.684	-0.144904	0.283106	0	1	1
ENSMUSG00000020275.9	ENSMUSG00000020275	Rel	453.421	-0.83594	0.469971	-0.714811	0.474726	1
ENSMUSG00000020277.10	ENSMUSG00000020277	Pfkl	10746.2	0.89303	0.194076	2.02513	0.0428535	0.496159
ENSMUSG00000020280.12	ENSMUSG00000020280	Pus10	795.703	0.00484364	0.258184	0	1	1
ENSMUSG00000020282.18	ENSMUSG00000020282	Rhbdf1	2734.24	-0.0826705	0.230912	0	1	1
ENSMUSG00000020283.5	ENSMUSG00000020283	Pex13	767.35	0.229033	0.234629	0	1	1
ENSMUSG00000020284.16	ENSMUSG00000020284	1810043G02Rik	327.758	0.750447	0.185926	1.34702	0.177973	1
ENSMUSG00000020287.15	ENSMUSG00000020287	Mpg	582.379	0.24868	0.17483	0	1	1
ENSMUSG00000020288.13	ENSMUSG00000020288	Ahsa2	620.128	-0.226138	0.276092	0	1	1
ENSMUSG00000020289.15	ENSMUSG00000020289	Nprl3	867.28	0.259786	0.20383	0	1	1
ENSMUSG00000020290.14	ENSMUSG00000020290	Xpo1	4375.91	-0.694898	0.320453	-0.608197	0.543057	1
ENSMUSG00000020300.14	ENSMUSG00000020300	Cpeb4	674.819	-0.947267	0.431609	-1.03628	0.300072	1
ENSMUSG00000020303.2	ENSMUSG00000020303	Stc2	191.337	0.369054	0.234977	0	1	1
ENSMUSG00000020305.13	ENSMUSG00000020305	Asb3	429.264	0.137163	0.244529	0	1	1
ENSMUSG00000020307.15	ENSMUSG00000020307	Cdc34	9187.36	0.244053	0.19986	0	1	1
ENSMUSG00000020308.6	ENSMUSG00000020308	Tpgs1	1151	0.755394	0.206356	1.23763	0.215852	1
ENSMUSG00000020309.6	ENSMUSG00000020309	Chac2	254.065	0.154588	0.280326	0	1	1
ENSMUSG00000020311.17	ENSMUSG00000020311	Erlec1	518.445	-0.405501	0.220796	0	1	1
ENSMUSG00000020315.18	ENSMUSG00000020315	Sptbn1	3520.83	-1.24285	0.311673	-2.38342	0.0171526	0.27416
ENSMUSG00000020319.9	ENSMUSG00000020319	Wdpcp	43.404	0.813003	0.477848	0.655027	0.512451	1
ENSMUSG00000020321.16	ENSMUSG00000020321	Mdh1	4581.52	0.215777	0.117023	0	1	1
ENSMUSG00000020325.10	ENSMUSG00000020325	Fstl3	1182.16	0.42858	0.195075	0	1	1
ENSMUSG00000020326.7	ENSMUSG00000020326	Ccng1	12479.6	-0.415984	0.306029	0	1	1
ENSMUSG00000020327.4	ENSMUSG00000020327	Fgf22	3.03391	-2.85821	2.5705	-0.917412	0.358927	NA
ENSMUSG00000020328.10	ENSMUSG00000020328	Nudcd2	2177.2	0.0822091	0.171493	0	1	1
ENSMUSG00000020329.12	ENSMUSG00000020329	Polrmt	1510.49	-0.155943	0.210514	0	1	1
ENSMUSG00000034751.16	ENSMUSG00000034751	Mast4	3091.67	-1.6975	0.246968	-4.8488	1.24212e-06	0.000120014
ENSMUSG00000020331.9	ENSMUSG00000020331	Hcn2	132.655	-0.0677508	0.309257	0	1	1
ENSMUSG00000020334.6	ENSMUSG00000020334	Slc22a4	20.3582	0.621972	0.655894	0.185963	0.852474	1
ENSMUSG00000020335.13	ENSMUSG00000020335	Zfp354b	17.8781	0.386874	0.717677	0	1	1
ENSMUSG00000020340.16	ENSMUSG00000020340	Cyfip2	11.0125	0.507257	0.829289	0.00875098	0.993018	1
ENSMUSG00000020346.16	ENSMUSG00000020346	Mgat1	2129.48	0.215459	0.160019	0	1	1
ENSMUSG00000020349.4	ENSMUSG00000020349	Ppp2ca	13907.4	-0.134231	0.0826923	0	1	1
ENSMUSG00000020354.15	ENSMUSG00000020354	Sgcd	9.56969	0	2.16168	0	1	1
ENSMUSG00000020357.3	ENSMUSG00000020357	Flt4	2.27051	0	3.47517	0	1	NA
ENSMUSG00000020358.17	ENSMUSG00000020358	Hnrnpab	25411.9	0.17222	0.0774931	0	1	1
ENSMUSG00000020359.13	ENSMUSG00000020359	Phykpl	556.962	0.219356	0.13341	0	1	1
ENSMUSG00000020361.13	ENSMUSG00000020361	Hspa4	14700.3	-0.379527	0.211486	0	1	1
ENSMUSG00000020362.13	ENSMUSG00000020362	Cnot6	2689.99	-0.845173	0.395364	-0.873051	0.382635	1
ENSMUSG00000020363.6	ENSMUSG00000020363	Gfpt2	12.262	-0.403577	1.37681	0	1	1
ENSMUSG00000020364.14	ENSMUSG00000020364	Zfp354a	99.8881	0.0230211	0.388304	0	1	1
ENSMUSG00000020366.18	ENSMUSG00000020366	Mapk9	946.354	-0.433439	0.235058	0	1	1
ENSMUSG00000020368.15	ENSMUSG00000020368	Canx	8410.02	-0.81756	0.273688	-1.1603	0.245927	1
ENSMUSG00000020372.15	ENSMUSG00000020372	Rack1	80574.5	0.611209	0.152141	0.730961	0.464803	1
ENSMUSG00000020375.9	ENSMUSG00000020375	Rufy1	722.233	-0.0510694	0.15653	0	1	1
ENSMUSG00000020376.17	ENSMUSG00000020376	Rnf130	958.763	-0.0170353	0.11557	0	1	1
ENSMUSG00000020377.15	ENSMUSG00000020377	Ltc4s	4.35473	-1.91144	2.4866	-0.567619	0.570294	NA
ENSMUSG00000020380.16	ENSMUSG00000020380	Rad50	1311.72	-0.655985	0.296804	-0.52555	0.599201	1
ENSMUSG00000020381.10	ENSMUSG00000020381	Mrnip	90.9245	0.99924	0.363832	1.37217	0.17001	1
ENSMUSG00000020385.16	ENSMUSG00000020385	Clk4	633.439	-0.309042	0.342782	0	1	1
ENSMUSG00000020386.5	ENSMUSG00000020386	Sar1b	2196.7	0.0905427	0.163397	0	1	1
ENSMUSG00000020387.15	ENSMUSG00000020387	Jade2	1013.8	-0.696299	0.221778	-0.885114	0.376095	1
ENSMUSG00000020389.19	ENSMUSG00000020389	Cdkl3	125.426	0.00299295	0.34739	0	1	1
ENSMUSG00000020390.12	ENSMUSG00000020390	Ube2b	3151.1	-0.10874	0.135933	0	1	1
ENSMUSG00000020392.8	ENSMUSG00000020392	Cdkn2aipnl	2293.02	-0.0979091	0.157004	0	1	1
ENSMUSG00000020393.16	ENSMUSG00000020393	Kremen1	2529.59	0.124342	0.178173	0	1	1
ENSMUSG00000020396.8	ENSMUSG00000020396	Nefh	3.08124	-1.60988	2.10734	-0.526673	0.598421	NA
ENSMUSG00000020397.15	ENSMUSG00000020397	Med7	836.309	-0.209716	0.192511	0	1	1
ENSMUSG00000020399.14	ENSMUSG00000020399	Havcr2	54.5614	-0.279748	0.560842	0	1	1
ENSMUSG00000020400.17	ENSMUSG00000020400	Tnip1	1181.57	0.428874	0.185507	0	1	1
ENSMUSG00000020402.11	ENSMUSG00000020402	Vdac1	11779.8	0.116368	0.111197	0	1	1
ENSMUSG00000020407.13	ENSMUSG00000020407	Upp1	108.76	0.441465	0.346523	0	1	1
ENSMUSG00000020409.10	ENSMUSG00000020409	Slu7	1809.87	-0.284928	0.236016	0	1	1
ENSMUSG00000020411.2	ENSMUSG00000020411	Nipal4	958.975	-1.19653	0.304091	-2.29052	0.021991	0.326059
ENSMUSG00000020412.16	ENSMUSG00000020412	Ascc2	3504.09	-0.00227538	0.141645	0	1	1
ENSMUSG00000020413.11	ENSMUSG00000020413	Hus1	564.814	-0.743355	0.309182	-0.787092	0.431228	1
ENSMUSG00000020415.16	ENSMUSG00000020415	Pttg1	725.564	0.280745	0.171468	0	1	1
ENSMUSG00000020420.8	ENSMUSG00000020420	Zfp607a	77.6089	-0.600544	0.539478	-0.186373	0.852152	1
ENSMUSG00000020422.14	ENSMUSG00000020422	Tns3	1757.8	0.186806	0.312387	0	1	1
ENSMUSG00000020423.6	ENSMUSG00000020423	Btg2	4832.1	0.0608927	0.138957	0	1	1
ENSMUSG00000020424.3	ENSMUSG00000020424	Gatsl3	958.283	0.541712	0.205646	0.202835	0.839264	1
ENSMUSG00000020427.11	ENSMUSG00000020427	Igfbp3	18581.4	-0.833218	0.148175	-2.24881	0.0245244	0.35031
ENSMUSG00000020430.12	ENSMUSG00000020430	Pes1	8321.91	0.0691157	0.111531	0	1	1
ENSMUSG00000002028.13	ENSMUSG00000002028	Kmt2a	1659.71	-1.69306	0.323481	-3.68818	0.000225867	0.0100282
ENSMUSG00000020434.4	ENSMUSG00000020434	4921536K21Rik	30.0373	-0.893552	0.400187	-0.983419	0.325401	1
ENSMUSG00000020435.17	ENSMUSG00000020435	Osbp2	36.0564	1.08703	0.474777	1.23643	0.216299	1
ENSMUSG00000020437.12	ENSMUSG00000020437	Myo1g	4.71246	-1.43223	1.3018	-0.716112	0.473922	NA
ENSMUSG00000020439.17	ENSMUSG00000020439	Smtn	5945.79	-0.140905	0.245565	0	1	1
ENSMUSG00000020440.13	ENSMUSG00000020440	Arf5	7335.87	0.714112	0.157552	1.35899	0.174149	1
ENSMUSG00000020441.6	ENSMUSG00000020441	2310033P09Rik	236.656	0.195275	0.235599	0	1	1
ENSMUSG00000020444.19	ENSMUSG00000020444	Guk1	1611.16	0.0736626	0.167211	0	1	1
ENSMUSG00000020447.5	ENSMUSG00000020447	Npc1l1	5.5247	-0.326489	1.36634	0	1	NA
ENSMUSG00000020448.16	ENSMUSG00000020448	Rnf185	1292.29	0.23389	0.11016	0	1	1
ENSMUSG00000020451.17	ENSMUSG00000020451	Limk2	17083.4	0.593368	0.152769	0.611166	0.541089	1
ENSMUSG00000020453.17	ENSMUSG00000020453	Patz1	467.062	0.747356	0.17168	1.4408	0.149642	1
ENSMUSG00000020454.17	ENSMUSG00000020454	Eif4enif1	2050.42	-0.591529	0.148833	-0.614978	0.538569	1
ENSMUSG00000020455.16	ENSMUSG00000020455	Trim11	2468.62	0.00538238	0.222687	0	1	1
ENSMUSG00000020456.17	ENSMUSG00000020456	Ogdh	6492.22	-0.0413808	0.154922	0	1	1
ENSMUSG00000020457.13	ENSMUSG00000020457	Drg1	4347.7	0.122654	0.116687	0	1	1
[truncated: 15,286 more rows]
