# Supplementary material for: Stem cells tightly regulate dead cell clearance to maintain tissue fitness
Source: Nature. 2024 Aug 21;633(8029):407–16. doi: 10.1038/s41586-024-07855-6 (PMC11390485; doi:10.1038/s41586-024-07855-6)
Supplement: Supplementary file 8 — DNA oligonucleotides used for sgRNA and qPCR analysis. Sequences of the DNA oligonucleotides used for sgRNA and qPCR analysis. [file 41586_2024_7855_MOESM8_ESM.xlsx]

## Sheet: Sheet1
Name	Sequence	Purpose
sgRNA targeting Rxra exon4 forward		Mosiac knockout of Rxra in skin epithelium of Sox9CreER+; R26Cas9-EGFP-floxed mice
sgRNA targeting Rxra exon4 reverse
mouse Mertk forward primer		qPCR
mouse Mertk reverse primer
mouse Gas6 forward primer		qPCR
mouse Gas6 reverse primer
mouse Thbs1 forward primer		qPCR
mouse Thbs1 reverse primer
mouse Mfge8 forward primer		qPCR
mouse Mfge8 reverse primer
