# Supplementary material for: Stem cells tightly regulate dead cell clearance to maintain tissue fitness
Source: Nature. 2024 Aug 21;633(8029):407–16. doi: 10.1038/s41586-024-07855-6 (PMC11390485; doi:10.1038/s41586-024-07855-6)
Supplement: Supplementary file 9 — Source Data Fig. 1 [file 41586_2024_7855_MOESM9_ESM.xlsx]

## Sheet: 1b left, middle
HF stage	Region	% phagocytic cells per HF	ratio phagocytic:dying HFSCs per HF
AnaVI	UORS	0	NA
AnaVI	MORS	0	NA
AnaVI	UORS	0	NA
AnaVI	MORS	0	NA
AnaVI	MORS	0	NA
AnaVI	LORS	0	NA
AnaVI	LORS	0	NA
AnaVI	LORS	0	NA
AnaVI	MORS	0	NA
AnaVI	LORS	0	0
AnaVI	UORS	0	NA
AnaVI	UORS	3.33333	0.5
AnaVI	MORS	0	NA
AnaVI	UORS	6.66667	1
AnaVI	UORS	0	NA
AnaVI	UORS	9.09091	1
AnaVI	UORS	6.25	1
AnaVI	MORS	0	NA
AnaVI	UORS	0	0
AnaVI	MORS	12.5	1
AnaVI	LORS	0	NA
AnaVI	UORS	0	NA
AnaVI	UORS	0	NA
AnaVI	MORS	0	NA
AnaVI	LORS	0	0
AnaVI	UORS	0	NA
AnaVI	UORS	0	NA
AnaVI	MORS	0	NA
AnaVI	LORS	0	NA
AnaVI	UORS	0	NA
AnaVI	UORS	0	NA
AnaVI	UORS	0	NA
AnaVI	UORS	0	NA
CatII	UORS	0	0
CatII	MORS	0	NA
CatII	UORS	13.3333	2
CatII	UORS	16.6667	1.25
CatII	UORS	8	1
CatII	MORS	5	NA
CatII	UORS	3.33333	1
CatII	UORS	0	0
CatII	MORS	0	NA
CatII	LORS	0	0
CatII	UORS	3.33333	1
CatII	MORS	0	NA
CatII	LORS	2.22222	1
CatII	UORS	3.33333	1
CatII	MORS	0	0
CatII	LORS	0	0
CatII	UORS	0	NA
CatII	MORS	3.33333	0.5
CatII	UORS	6.66667	2
CatII	MORS	0	NA
CatII	LORS	0	0
CatII	UORS	0	NA
CatII	MORS	0	NA
CatII	LORS	0	NA
CatII	UORS	3.33333	1
CatII	MORS	3.33333	NA
CatII	UORS	20.5882	1.75
CatII	UORS	6.66667	1
CatII	MORS	0	0
CatII	UORS	10	1
CatII	MORS	3.33333	0.5
CatII	LORS	28.5714	0.8
CatII	UORS	3.33333	1
CatII	MORS	0	NA
CatII	LORS	1.78571	0.5
CatII	UORS	2.27273	1
CatII	MORS	0	NA
CatII	LORS	15.1515	1.66667
CatII	UORS	0	NA
CatII	MORS	0	NA
CatII	LORS	0	NA
CatII	UORS	13.3333	1.33333
CatII	MORS	6.66667	NA
CatII	LORS	4	1
CatII	UORS	0	0
CatII	MORS	6.66667	NA
CatII	LORS	15.7895	1
CatII	UORS	0	0
CatII	MORS	3.33333	0.5
CatII	UORS	6.66667	2
CatII	MORS	0	NA
CatII	LORS	8.33333	0.5
CatII	UORS	3.33333	0.5
CatII	MORS	6.66667	1
CatII	UORS	6.66667	1
CatII	MORS	3.33333	0.5
CatII	UORS	3.33333	1
CatII	MORS	0	0
CatII	LORS	13.0435	1.5
CatII	UORS	0	0
CatII	MORS	0	0
CatII	UORS	0	NA
CatII	MORS	4.16667	1
CatII	LORS	4.7619	0.333333
CatII	UORS	7.69231	1
CatII	MORS	13.6364	1
CatII	LORS	16	1.33333
CatII	UORS	3.33333	1
CatII	MORS	0	0
CatII	LORS	0	0
CatII	UORS	2.77778	0.5
CatII	MORS	3.33333	0.333333
CatII	LORS	12.5	0.571429
CatII	UORS	10	1.5
CatII	MORS	3.0303	1
CatII	LORS	10	2
CatII	LORS	12.1212	1.33333
CatII	LORS	12.5	0.5
CatII	LORS	16	0.666667
CatII	LORS	6.25	1
CatII	LORS	24	1
CatII	MORS	0	0
CatII	LORS	3.84615	0.2
CatVI	UORS	10	1
CatVI	MORS	18.75	0.75
CatVI	UORS	6.66667	2
CatVI	MORS	38.4615	1.25
CatVI	UORS	0	NA
CatVI	MORS	20	0.5
CatVI	UORS	3.33333	1
CatVI	MORS	30	1
CatVI	UORS	3.33333	1
CatVI	MORS	26.6667	1.33333
CatVI	UORS	16.6667	1
CatVI	MORS	47.0588	1.14286
CatVI	UORS	6.66667	1
CatVI	UORS	10	1.5
CatVI	MORS	26.6667	1.33333
CatVI	UORS	3.33333	1
CatVI	MORS	0	0
CatVI	UORS	6.66667	1
CatVI	MORS	25	1
CatVI	UORS	6.66667	0.666667
CatVI	MORS	25	1.33333
CatVI	UORS	10	0.6
CatVI	MORS	44.4444	0.8
CatVI	UORS	3.33333	0.5
CatVI	MORS	33.3333	1
CatVI	UORS	17.8571	1.25
CatVI	MORS	23.5294	0.666667
CatVI	UORS	15.1515	0.833333
CatVI	MORS	46.1538	1.2
CatVI	UORS	23.3333	1.4
CatVI	MORS	18.1818	2
CatVI	UORS	16.6667	0.75
CatVI	UORS	13.3333	2
CatVI	MORS	55.5556	2.14286
CatVI	UORS	7.40741	1
CatVI	MORS	25	0.714286
CatVI	UORS	4.16667	1
CatVI	MORS	50	3
CatVI	UORS	10	1
CatVI	MORS	33.3333	1
CatVI	UORS	7.69231	0.5
CatVI	MORS	25	1
CatVI	UORS	0	0
CatVI	UORS	10	1
CatVI	MORS	50	2
CatVI	UORS	13.6364	3
CatVI	UORS	3.33333	1
CatVI	MORS	12.5	0.333333
CatVI	UORS	3.33333	NA
CatVI	MORS	14.2857	1
CatVI	UORS	3.33333	0.5
CatVI	UORS	0	NA
CatVI	MORS	13.3333	1.33333
CatVI	UORS	17.3913	1.33333
CatVI	MORS	23.5294	1
CatVI	UORS	10	1.5
CatVI	UORS	13.3333	1.33333
CatVI	UORS	8.33333	0.5
CatVI	UORS	3.33333	1
CatVI	UORS	10	1.5
CatVI	UORS	6.66667	0.666667
CatVI	MORS	64.7059	2.2
CatVI	UORS	18.1818	1
CatVI	MORS	38.4615	1.25
CatVI	UORS	36.3636	2
CatVI	MORS	40	2
CatVI	UORS	30.7692	4
CatVI	MORS	44.4444	2.66667
CatVI	UORS	0	NA
CatVI	MORS	50	3
CatVI	UORS	31.25	1.42857
CatVI	MORS	60	2.25
CatVI	UORS	30.7692	2
CatVI	MORS	46.6667	1.75
CatVI	UORS	21.7391	1.66667
CatVI	MORS	61.5385	2
CatVI	UORS	20.8333	1.66667
CatVI	MORS	44.4444	1.33333
CatIV	MORS	3.33333	NA
CatIV	LORS	25	0.75
CatIV	MORS	24.1379	1.75
CatVI	UORS	20	1.2
CatVI	MORS	50	2
CatVI	UORS	23.3333	1.4
CatVI	MORS	46.1538	1.2
CatVI	UORS	23.0769	1.2
CatVI	MORS	50	1.16667
CatVI	UORS	20	1
CatVI	MORS	26.6667	0.444444
CatVI	UORS	5.55556	0.5
CatVII	UORS	17.3913	2
CatVII	UORS	50	4
CatVII	UORS	0	NA
CatVII	UORS	40	4
CatVII	UORS	0	0
CatVII	UORS	36.3636	2
CatVII	UORS	18.75	1.5
CatVII	UORS	42.8571	1.5
CatVII	UORS	6.25	NA
CatVII	UORS	28.5714	2
CatVII	UORS	23.0769	1
CatVII	UORS	75	3
CatVII	UORS	12.5	1
CatVII	UORS	33.3333	2
CatVII	UORS	23.8095	1.25
CatVII	UORS	0	NA
CatVII	UORS	40	NA
CatVII	UORS	37.5	1
CatVII	UORS	16.6667	1
CatVII	UORS	16.6667	NA
CatVII	UORS	18.75	3
CatVII	UORS	62.5	1.66667
CatVII	UORS	27.7778	1.66667
CatVII	UORS	42.8571	1
CatVII	UORS	20	1.5
CatVII	UORS	66.6667	4
CatVII	UORS	11.7647	1
CatVII	UORS	45.4545	2.5
CatVII	UORS	25	3
CatVII	UORS	0	0
CatVII	UORS	18.75	1.5
CatVII	UORS	44.4444	2
CatVII	UORS	23.0769	1.5
CatVII	UORS	17.6471	1.5
CatVII	UORS	33.3333	1
CatVII	UORS	28.5714	1.33333
CatVII	UORS	25	1
CatVII	UORS	20	0.75
CatVII	UORS	50	1.25
CatVII	UORS	11.1111	0.666667
CatVII	UORS	53.3333	1.33333
CatVII	UORS	13.0435	3
CatVII	UORS	42.8571	1.5
CatVII	UORS	11.1111	0.666667
CatVII	UORS	50	3
CatVII	UORS	25	NA
CatVII	UORS	62.5	1.66667
CatVII	UORS	17.2414	1.25
CatVII	UORS	38.4615	0.833333
CatVII	UORS	4.7619	0.333333
CatVII	UORS	41.6667	1.25
CatVII	UORS	15	0.75
CatVII	UORS	8.33333	0.5
CatVII	UORS	14.2857	1.5
CatVII	UORS	37.5	3
CatVII	UORS	21.0526	1.33333
CatVII	UORS	33.3333	1.66667
CatVII	UORS	16.6667	1
CatVII	UORS	44.4444	1.33333
CatVII	UORS	25	2
CatVII	UORS	33.3333	1
CatVII	UORS	30.7692	1.33333
CatVII	UORS	33.3333	1.5
CatVII	UORS	18.75	0.75
CatVII	UORS	28.5714	0.666667
CatVII	UORS	17.6471	NA
CatVII	UORS	44.4444	2
CatVII	UORS	14.2857	2
CatVII	UORS	36.3636	1
CatVII	UORS	8	1
CatVII	UORS	42.8571	1.5
CatVII	UORS	11.7647	1
CatVII	UORS	57.1429	4
CatVII	UORS	7.14286	1
CatVII	UORS	55.5556	2.5
CatVII	UORS	0	0
CatVII	UORS	33.3333	1
CatVII	UORS	20	NA
CatVII	UORS	25	NA
CatVII	UORS	25	4
CatVII	UORS	50	2
CatVII	UORS	20	NA
CatVII	UORS	25	NA
CatVII	UORS	12.5	1
CatVII	UORS	37.5	3
CatVII	UORS	38.0952	8
CatVII	UORS	37.5	1.5
CatVII	UORS	17.6471	1.5
CatVII	UORS	40	2
Telo	UORS	0	NA
Telo	UORS	0	NA
Telo	UORS	0	NA
Telo	UORS	0	NA
Telo	UORS	0	NA
Telo	UORS	0	NA
Telo	UORS	0	NA
Telo	UORS	0	NA
Telo	UORS	0	NA
Telo	UORS	0	NA
Telo	UORS	0	NA
Telo	UORS	0	NA
Telo	UORS	0	NA
Telo	UORS	0	NA
Telo	UORS	0	NA
Telo	UORS	0	NA
Telo	UORS	0	NA
Telo	UORS	0	NA
Telo	UORS	0	NA
Telo	UORS	0	NA
Telo	UORS	0	NA
Telo	UORS	0	NA
Telo	UORS	0	NA
Telo	UORS	0	NA
Telo	UORS	0	NA
Telo	UORS	0	NA
Telo	UORS	0	NA
Telo	UORS	0	NA
Telo	UORS	0	NA
Telo	UORS	0	NA
Telo	UORS	0	NA
Telo	UORS	0	NA
Telo	UORS	0	NA
Telo	UORS	0	NA
Telo	UORS	0	NA
Telo	UORS	0	NA
Telo	UORS	0	NA
Telo	UORS	0	NA
Telo	UORS	0	NA
Telo	UORS	0	NA
Telo	UORS	0	NA
Telo	UORS	0	NA
Telo	UORS	0	NA
Telo	UORS	0	NA
Telo	UORS	0	NA
Telo	UORS	0	NA
Telo	UORS	0	NA
Telo	UORS	0	NA
Telo	UORS	0	NA
Telo	UORS	0	NA

## Sheet: 1b right
Region	# corpses/phagocyte
fuHG	3
fuHG	2
fuHG	2
fuHG	3
fuHG	1
fuHG	2
fuHG	1
fuHG	1
fuHG	5
fuHG	1
fuHG	3
fuHG	1
fuHG	1
fuHG	3
fuHG	2
fuHG	3
fuHG	2
fuHG	3
fuHG	1
fuHG	1
fuHG	1
fuHG	2
fuHG	2
fuHG	1
fuBu	1
fuBu	2
fuBu	2
fuBu	1
fuBu	1
fuBu	1
fuHG	3
fuHG	2
fuHG	4
fuHG	4
fuBu	1
fuBu	1
fuBu	2
fuBu	1
fuBu	2

## Sheet: 1f
Stage	Ratio TAM Enrichment (Median Intensity)	Ratio LysoTracker intensity
AnaVI	0.285	1.05753
AnaVI	0.961538	1.10811
AnaVI	0.546237	1.2424
AnaVI	0.458333	1.19351
CatII	1.27071	1.16758
CatII	0.933949	0.979883
CatII	1.03537	0.916335
CatII	0.9354	1.21806
CatIV-VI	2.11277	1.41504
CatIV-VI	1.0137	2.31629
CatIV-VI	1.68217	1.58303
CatIV-VI	3.03623	1.47168
CatIV-VI	3.11823	1.24512
CatIV-VI	1.4121	1.40825
CatVII-VIII	5.08824	1.70193
CatVII-VIII	2.63946	1.38278
CatVII-VIII	5.00474	2.57064
CatVII-VIII	1.39474	0.981278
CatVII-VIII	4.27778	1.20157
CatVII-VIII	2.47075	1.57512
Telo	0.980769	1.22746
Telo	0.541935	1.3732
Telo	1.51961	1.33121

## Sheet: 1g
Genotype	HF stage	% Unengulfed corpse per HF	%Phagocytic HFSCs per HF
WT	CatVI	9.375	25
WT	CatVI	26.4706	25
WT	CatVI	6.66667	10
WT	CatVI	26.6667	38
WT	CatVI	14.2857	0
WT	CatVI	35.2941	47.0588
WT	CatVI	26.3158	7.89474
WT	CatVI	25	16.6667
WT	CatVI	3.33333	6.66667
WT	CatVI	4	4
WT	CatVI	7.40741	7.40741
WT	CatVI	11	21.875
WT	CatVI	8.33333	11.1111
WT	CatVI	16.3636	18.1818
WT	CatVI	16.6667	10
WT	CatVI	52.381	42.8571
WT	CatVI	10	18.5185
WT	CatVI	31.5789	26.3158
WT	CatVI	3.57143	10.7143
WT	CatVI	19.3548	9.67742
WT	CatVII-VIII	9.09091	18.1818
WT	CatVII-VIII	5.55556	44.4444
WT	CatVII-VIII	0	0
WT	CatVII-VIII	5	60
WT	CatVII-VIII	7.69231	0
WT	CatVII-VIII	15.3846	30.7692
WT	CatVII-VIII	15.3846	23.0769
WT	CatVII-VIII	25	37.5
WT	CatVII-VIII	0	5.55556
WT	CatVII-VIII	12.5	25
WT	CatVII-VIII	20	20
WT	CatVII-VIII	33.3333	50
WT	CatVII-VIII	12.5	18.75
WT	CatVII-VIII	33.3333	16.6667
WT	CatVII-VIII	18.1818	22.7273
WT	CatVII-VIII	10	40
WT	CatVII-VIII	0	16.6667
WT	CatVII-VIII	33.3333	44.4444
WT	CatVII-VIII	21.4286	21.4286
WT	CatVII-VIII	25	25
WT	CatVII-VIII	10.5263	21.0526
WT	CatVII-VIII	30	50
WT	CatVII-VIII	11.1111	55.5556
WT	CatVII-VIII	33.3333	33.3333
WT	CatVII-VIII	13.3333	26.6667
WT	CatVII-VIII	5.88235	29.4118
WT	CatVII-VIII	11.7647	23.5294
WT	CatVII-VIII	18.1818	9.09091
WT	CatVII-VIII	16.6667	8.33333
WT	CatVII-VIII	16.6667	0
WT	CatVII-VIII	15.3846	23.0769
WT	CatVII-VIII	18.1818	36.3636
WT	CatVII-VIII	23.0769	30.7692
WT	CatVII-VIII	5.88235	5.88235
WT	CatVII-VIII	22.2222	44.4444
WT	CatVII-VIII	16.6667	33.3333
WT	CatVII-VIII	0	50
WT	CatVII-VIII	22.2222	27.7778
WT	CatVII-VIII	36.3636	45.4545
WT	CatVII-VIII	11.7647	17.6471
WT	CatVII-VIII	25	50
WT	CatVII-VIII	9.52381	19.0476
WT	CatVII-VIII	21.4286	42.8571
WT	CatVII-VIII	11.7647	5.88235
WT	CatVII-VIII	14.2857	42.8571
WT	CatVII-VIII	15.3846	30.7692
WT	CatVII-VIII	12.5	62.5
WT	CatVII-VIII	23.5294	29.4118
WT	CatVII-VIII	38.4615	38.4615
WT	CatVII-VIII	20	6.66667
WT	CatVII-VIII	45.4545	54.5455
WT	CatVII-VIII	18.1818	13.6364
WT	CatVII-VIII	0	15.3846
KO	CatVI	23.5294	11.7647
KO	CatVI	93.3333	0
KO	CatVI	9.09091	0
KO	CatVI	10	0
KO	CatVI	6.66667	6.66667
KO	CatVI	94.1176	5.88235
KO	CatVI	20	3.33333
KO	CatVI	100	0
KO	CatVI	16.6667	0
KO	CatVI	70	10
KO	CatVI	21.4286	3.57143
KO	CatVI	23.3333	0
KO	CatVI	100	0
KO	CatVI	0	10
KO	CatVI	88.2353	11.7647
KO	CatVII-VIII	80	0
KO	CatVII-VIII	87.5	0
KO	CatVII-VIII	80	6.66667
KO	CatVII-VIII	50	0
KO	CatVII-VIII	43.75	12.5
KO	CatVII-VIII	75	25
KO	CatVII-VIII	60	0
KO	CatVII-VIII	66.6667	11.1111
KO	CatVII-VIII	42.8571	0
KO	CatVII-VIII	80	0
KO	CatVII-VIII	44.4444	0
KO	CatVII-VIII	68.75	6.25
KO	CatVII-VIII	50	0
KO	CatVII-VIII	44.4444	0
KO	CatVII-VIII	25	25
KO	CatVII-VIII	54.5455	0
KO	CatVII-VIII	80	20
KO	CatVII-VIII	7.14286	7.14286
KO	CatVII-VIII	60	0
KO	CatVII-VIII	85.7143	0
KO	CatVII-VIII	85.7143	7.14286
KO	CatVII-VIII	60	0
KO	CatVII-VIII	94.1176	0
KO	CatVII-VIII	75	37.5
KO	CatVII-VIII	58.3333	8.33333
KO	CatVII-VIII	83.3333	16.6667
KO	CatVII-VIII	75	0
KO	CatVII-VIII	85.7143	14.2857
KO	CatVI	50	7.14286
KO	CatVI	88.2353	11.7647
KO	CatVI	90.9091	0
KO	CatVI	25	6.25
KO	CatVI	93.3333	6.66667
KO	CatVI	30.7692	15.3846
KO	CatVI	88.2353	11.7647
KO	CatVI	52.6316	10.5263
KO	CatVI	90	10
KO	CatVI	35.7143	7.14286
KO	CatVI	80	6.66667

## Sheet: 1h
Treatment	HF stage	% Unengulfed corpses per HF	% phagocytic HFSCs per HF
AnxV	CatVII-VIII	29.4118	5.88235
AnxV	CatVII-VIII	21.7391	0
AnxV	CatVII-VIII	33.3333	5.55556
AnxV	CatVII-VIII	21.4286	7.14286
AnxV	CatVII-VIII	18.75	12.5
AnxV	CatVII-VIII	31.25	6.25
AnxV	CatVII-VIII	20	0
AnxV	CatVII-VIII	16.6667	0
AnxV	CatVII-VIII	27.7778	0
AnxV	CatVII-VIII	10	5
AnxV	CatVII-VIII	38.0952	0
AnxV	CatVII-VIII	28.5714	0
AnxV	CatVII-VIII	12.5	0
AnxV	CatVII-VIII	22.2222	0
AnxV	CatVII-VIII	31.8182	9.09091
AnxV	CatVII-VIII	23.8095	4.7619
AnxV	CatVII-VIII	40	0
AnxV	CatVII-VIII	37.037	7.40741
AnxV	CatVII-VIII	41.6667	0
AnxV	CatVII-VIII	35	5
AnxV	CatVII-VIII	22.5	7.5
AnxV	CatVII-VIII	27.5862	10.3448
AnxV	CatVII-VIII	44.4444	11.1111
AnxV	CatVII-VIII	28.5714	14.2857
AnxV	CatVII-VIII	31.25	12.5
AnxV	CatVII-VIII	28.0702	8.77193
AnxV	CatVII-VIII	18.1818	13.6364
AnxV	CatVII-VIII	19.2308	7.69231
AnxV	CatVII-VIII	26.3158	5.26316
AnxV	CatVII-VIII	40	6.66667
AnxV	CatVII-VIII	29.4118	0
Vehicle	CatVII-VIII	6.89655	10.3448
Vehicle	CatVII-VIII	5.40541	10.8108
Vehicle	CatVII-VIII	19.2308	23.0769
Vehicle	CatVII-VIII	12.5	16.6667
Vehicle	CatVII-VIII	3.0303	18.1818
Vehicle	CatVII-VIII	12.5	16.6667
Vehicle	CatVII-VIII	10.5263	21.0526
Vehicle	CatVII-VIII	10.7143	14.2857
Vehicle	CatVII-VIII	0	6.66667
Vehicle	CatVII-VIII	4	20
Vehicle	CatVII-VIII	12	24
Vehicle	CatVII-VIII	15	15
Vehicle	CatVII-VIII	3.84615	15.3846
Vehicle	CatVII-VIII	15.7895	21.0526
Vehicle	CatVII-VIII	13.0435	26.087
Vehicle	CatVII-VIII	6.06061	12.1212
Vehicle	CatVII-VIII	10.5263	15.7895
Vehicle	CatVII-VIII	10.3448	17.2414
Vehicle	CatVII-VIII	19.0476	14.2857
Vehicle	CatVII-VIII	5.26316	15.7895
Vehicle	CatVII-VIII	20	20
Vehicle	CatVII-VIII	20.8333	16.6667
Vehicle	CatVII-VIII	23.8095	14.2857
Vehicle	CatVII-VIII	16.6667	16.6667
Vehicle	CatVII-VIII	27.2727	18.1818
Vehicle	CatVII-VIII	13.6364	18.1818
Vehicle	CatVII-VIII	10.5263	10.5263
Vehicle	CatVII-VIII	20	20
Vehicle	CatVII-VIII	15	20
