# Supplementary material for: Stem cells tightly regulate dead cell clearance to maintain tissue fitness
Source: Nature. 2024 Aug 21;633(8029):407–16. doi: 10.1038/s41586-024-07855-6 (PMC11390485; doi:10.1038/s41586-024-07855-6)
Supplement: Supplementary file 10 — Source Data Fig. 2 [file 41586_2024_7855_MOESM10_ESM.xlsx]

## Sheet: 2b
K14rtTA Genotype	HF Stage	Ratio Phagocytes (infected: non)
neg	CatIV-VI	0.444444
neg	CatIV-VI	1
neg	CatIV-VI	2.4
neg	CatIV-VI	1.1
neg	CatIV-VI	2.72
neg	CatIV-VI	3
neg	CatIV-VI	0
neg	CatIV-VI	0.611111
neg	CatVII-VIII	1.42857
neg	CatIV-VI	1.39286
neg	CatVII-VIII	1.42857
neg	CatVII-VIII	1.41667
neg	CatVII-VIII	0.714286
neg	CatVII-VIII	1.5
neg	CatVII-VIII	0.257143
pos	CatII	4.70588
pos	CatIV-VI	3.18182
pos	CatIV-VI	5.33333
pos	CatII	0
pos	CatIV-VI	0
pos	CatII	7.40741
pos	CatII	1
pos	CatII	1.94444
pos	CatII	0.866667
pos	CatIV-VI	2
pos	CatIV-VI	1.75
pos	CatIV-VI	7.14286
pos	CatII	7.33333
pos	CatIV-VI	3.75
pos	CatIV-VI	2.11765
pos	CatIV-VI	4
pos	CatIV-VI	3.33333
pos	CatIV-VI	5
pos	CatIV-VI	0.625
pos	CatIV-VI	1.46667
pos	CatIV-VI	1.625
pos	CatIV-VI	3.18182
pos	CatIV-VI	1.16667
pos	CatII	2.94118
pos	CatIV-VI	1.35714
pos	CatIV-VI	1.875
pos	CatIV-VI	1.92593
pos	CatIV-VI	1.07143
pos	CatIV-VI	1.18519
pos	CatII	4.09091
pos	CatIV-VI	0
pos	CatII	2.38095
pos	CatIV-VI	1.33333
pos	CatIV-VI	1.38462
pos	CatIV-VI	1
pos	CatIV-VI	3.73333
pos	CatVII-VIII	2.4
pos	CatVII-VIII	1.25
pos	CatVII-VIII	1.8
pos	CatVII-VIII	2
pos	CatVII-VIII	0
pos	CatVII-VIII	1.47368
pos	CatVII-VIII	0
pos	CatVII-VIII	1.58182
pos	CatVII-VIII	3.77778
pos	CatVII-VIII	1.75
pos	CatVII-VIII	3.77778
pos	CatVII-VIII	1.12821
pos	CatVII-VIII	1.7
pos	CatVII-VIII	1.8
pos	CatVII-VIII	2.28947
pos	CatVII-VIII	1.22449
pos	CatVII-VIII	2.125
pos	CatVII-VIII	1.64103
pos	CatVII-VIII	1.11905
pos	CatVII-VIII	0
pos	CatVII-VIII	1.43333
pos	CatVII-VIII	0
pos	CatVII-VIII	3.92308
pos	CatVII-VIII	1.06667
pos	CatVII-VIII	2
pos	CatVII-VIII	0
pos	CatVII-VIII	3.33333
pos	CatVII-VIII	0
pos	CatII	1.05263
pos	CatII	3.7
pos	CatII	1.67901
pos	CatII	2.83333
pos	CatII	1.71429
pos	CatIV-VI	5.9
pos	CatIV-VI	0.857143
pos	CatIV-VI	0
pos	CatII	1.8
pos	CatII	0
pos	CatIV-VI	2.43939
pos	CatVII-VIII	2.11111
pos	CatVII-VIII	1.71429
pos	CatVII-VIII	4
pos	CatIV-VI	1.5
pos	CatIV-VI	1.38462
pos	CatIV-VI	6.5
pos	CatIV-VI	2.20588
pos	CatIV-VI	1.47
pos	CatIV-VI	2.38636
pos	CatIV-VI	1.49189
pos	CatIV-VI	1.44444
pos	CatVII-VIII	3.33333
pos	CatIV-VI	3.31579
pos	CatVII-VIII	1.62857
pos	CatIV-VI	1.8

## Sheet: 2c
K14rtTA genotype	RFP status	Median RXRa	Median TAM
neg	RFP neg	299	2284
neg	RFP pos	494	2981
neg	RFP neg	271	2248
neg	RFP pos	449	3913
neg	RFP neg	127	2861
neg	RFP pos	139	3330
neg	RFP neg	215	2799
neg	RFP pos	192	3190
pos	RFP neg	590	2746
pos	RFP pos	2080	6092
pos	RFP neg	434	2219
pos	RFP pos	1350	5562
pos	RFP neg	229	2008
pos	RFP pos	2400	6186
pos	RFP neg	471	2327
pos	RFP pos	1199	5833

## Sheet: 2d
Geno	HF stage	% Unengulfed corpses per HF	% Phagocytic HFSCs per HF
cKO	CatVII-VIII	46.6667	20
cKO	CatVII-VIII	62.5	0
cKO	CatVII-VIII	41.6667	8.33333
cKO	CatVII-VIII	25	16.6667
cKO	CatVII-VIII	85.7143	21.4286
cKO	CatVII-VIII	66.6667	16.6667
cKO	CatVII-VIII	66.6667	25
cKO	CatVII-VIII	66.6667	11.1111
cKO	CatVII-VIII	0	0
cKO	CatVII-VIII	38.4615	0
cKO	CatVII-VIII	71.4286	14.2857
cKO	CatVII-VIII	44.4444	33.3333
cKO	CatVII-VIII	40	20
cKO	CatVII-VIII	20	0
cKO	CatVII-VIII	57.1429	0
cKO	CatVII-VIII	45.4545	9.09091
cKO	CatVII-VIII	62.5	0
cKO	CatVII-VIII	90.9091	0
cKO	CatVII-VIII	66.6667	0
cKO	CatVII-VIII	80	10
cKO	CatVII-VIII	57.1429	14.2857
cKO	CatVII-VIII	66.6667	0
cKO	CatVII-VIII	77.7778	0
cKO	CatVII-VIII	0	0
cKO	CatVII-VIII	0	0
cKO	CatVII-VIII	33.3333	0
cKO	CatVII-VIII	80	0
cKO	CatVII-VIII	58.3333	8.33333
cKO	CatVII-VIII	42.8571	14.2857
cKO	CatVII-VIII	90	0
cKO	CatVII-VIII	60	0
cKO	CatVII-VIII	58.3333	8.33333
cKO	CatVII-VIII	50	12.5
cKO	CatVII-VIII	92.3077	0
cKO	CatVII-VIII	85.7143	14.2857
cKO	CatVII-VIII	81.8182	18.1818
cKO	CatVI	91.6667	8.33333
cKO	CatVI	87.5	0
cKO	CatVI	72.7273	9.09091
cKO	CatVI	90.9091	9.09091
cKO	CatVI	94.1176	5.88235
cKO	CatVII-VIII	92.3077	7.69231
cKO	CatVII-VIII	62.5	12.5
cKO	CatVII-VIII	75	12.5
cKO	CatVII-VIII	75	25
cKO	CatVII-VIII	84.6154	7.69231
cKO	CatVII-VIII	80	20
cKO	CatVII-VIII	20	0
cKO	CatVII-VIII	71.4286	14.2857
cKO	CatVII-VIII	87.5	0
cKO	CatVII-VIII	77.7778	0
WT	CatVII-VIII	33.3333	41.6667
WT	CatVII-VIII	25	62.5
cKO	CatVII-VIII	63.6364	9.09091
cKO	CatVII-VIII	50	40
cKO	CatVII-VIII	80	13.3333
cKO	CatVII-VIII	57.1429	28.5714
cKO	CatVII-VIII	64.2857	0
cKO	CatVII-VIII	75	0
cKO	CatVII-VIII	71.4286	14.2857
cKO	CatVII-VIII	72.7273	0
cKO	CatVI	62.5	12.5
cKO	CatVI	40.9091	13.6364
cKO	CatVI	46.6667	0
cKO	CatVI	27.5862	10.3448
cKO	CatVII-VIII	7.14286	0
cKO	CatVII-VIII	40	10
cKO	CatVII-VIII	15.3846	7.69231
cKO	CatVII-VIII	36.3636	18.1818
cKO	CatVII-VIII	56.25	6.25
cKO	CatVII-VIII	61.5385	23.0769
WT	CatVI	33.3333	40
WT	CatVI	25	31.25
WT	CatVII-VIII	20	60
WT	CatVII-VIII	16.6667	50
WT	CatVII-VIII	10	30
WT	CatVII-VIII	28.5714	42.8571
WT	CatVII-VIII	16.6667	16.6667
WT	CatVII-VIII	25	50
WT	CatVII-VIII	14.2857	42.8571
WT	CatVII-VIII	15.3846	23.0769
WT	CatVII-VIII	25	37.5
cKO	CatVI	37.5	0
cKO	CatVI	47.619	4.7619
cKO	CatVI	66.6667	0
cKO	CatVI	25	16.6667
cKO	CatVI	58.3333	12.5
cKO	CatVI	12.5	8.33333
cKO	CatVI	69.2308	15.3846
cKO	CatVI	40	0
cKO	CatVI	16.6667	0
cKO	CatVI	66.6667	0
WT	CatVI	6.45161	9.67742
WT	CatVI	23.5294	17.6471
WT	CatVI	3.125	6.25
WT	CatVI	33.3333	41.6667
WT	CatVI	16.129	16.129
WT	CatVI	43.75	50
WT	CatVI	6.89655	10.3448
WT	CatVI	18.75	25
WT	CatVI	4.16667	4.16667
WT	CatVI	5	0
WT	CatVI	7.14286	7.14286
WT	CatVI	25	25
WT	CatVI	10.3448	6.89655
WT	CatVI	20	26.6667
WT	CatVI	17.8571	10.7143
WT	CatVI	50	40
WT	CatVI	14.8148	18.5185
WT	CatVI	37.5	25
WT	CatVII-VIII	9.09091	18.1818
WT	CatVII-VIII	14.2857	57.1429
WT	CatVII-VIII	0	0
WT	CatVII-VIII	9.09091	36.3636
WT	CatVII-VIII	7.69231	0
WT	CatVII-VIII	20	40
WT	CatVII-VIII	11.7647	17.6471
WT	CatVII-VIII	33.3333	50
WT	CatVII-VIII	0	6.66667
WT	CatVII-VIII	16.6667	33.3333
WT	CatVII-VIII	21.4286	21.4286
WT	CatVII-VIII	22.2222	66.6667
WT	CatVII-VIII	13.3333	13.3333
WT	CatVII-VIII	14.2857	28.5714
WT	CatVII-VIII	20	25
WT	CatVII-VIII	0	0
WT	CatVII-VIII	0	36.3636
WT	CatVII-VIII	42.8571	42.8571
WT	CatVII-VIII	30	30
WT	CatVII-VIII	0	16.6667
WT	CatVII-VIII	6.66667	20
WT	CatVII-VIII	30	50
WT	CatVII-VIII	17.6471	29.4118
WT	CatVII-VIII	37.5	37.5
WT	CatVII-VIII	14.2857	21.4286
WT	CatVII-VIII	14.2857	57.1429
WT	CatVII-VIII	10.5263	10.5263
WT	CatVII-VIII	14.2857	35.7143
WT	CatVII-VIII	10	30
WT	CatVII-VIII	14.2857	0
WT	CatVII-VIII	13.3333	20
WT	CatVII-VIII	25	50
WT	CatVII-VIII	18.1818	27.2727
WT	CatVII-VIII	10.5263	15.7895
WT	CatVII-VIII	28.5714	28.5714
WT	CatVII-VIII	25	33.3333
WT	CatVII-VIII	16.6667	16.6667
WT	CatVII-VIII	25	18.75
WT	CatVII-VIII	50	62.5
WT	CatVII-VIII	15.7895	10.5263
WT	CatVII-VIII	46.1538	61.5385
WT	CatVII-VIII	4.16667	12.5
WT	CatVII-VIII	16	24
WT	CatVII-VIII	17.6471	11.7647
WT	CatVII-VIII	20	60
WT	CatVII-VIII	0	22.2222
WT	CatVII-VIII	42.8571	71.4286
WT	CatVII-VIII	12.5	15.625
WT	CatVII-VIII	40	33.3333
WT	CatVII-VIII	15	5
WT	CatVII-VIII	40	50
WT	CatVII-VIII	18.1818	13.6364
WT	CatVII-VIII	13.3333	6.66667

## Sheet: 2e
Genotype	% TAMs+ HFSCs
cKO	39
cKO	33.9
HET	81.2
cKO	2
WT	67.7
WT	99
HET	99
cKO	27.2
cKO	17.3
HET	66.6
cKO	42.2
WT	55
cKO	21.5
cKO	33.1
WT	59.5
WT	63
cKO	43.2
WT	84.6
WT	70.9
