# Supplementary material for: Stem cells tightly regulate dead cell clearance to maintain tissue fitness
Source: Nature. 2024 Aug 21;633(8029):407–16. doi: 10.1038/s41586-024-07855-6 (PMC11390485; doi:10.1038/s41586-024-07855-6)
Supplement: Supplementary file 11 — Source Data Fig. 3 [file 41586_2024_7855_MOESM11_ESM.xlsx]

## Sheet: 3a
Nuclear receptor stained	Stage	position with respect to corpse	Number	Proportion	Total cells counted
RXRa	CatII	contains	46	0.150327	306	coloured by hair cycle stage
RXRa	CatII	adjacent	75	0.245098
RXRa	CatII	one away	27	0.0882353
RXRa	CatII	two away	29	0.0947712
RXRa	CatII	three or more	129	0.421569
RXRa	CatVI	contains	75	0.242718	309
RXRa	CatVI	adjacent	144	0.466019
RXRa	CatVI	one away	46	0.148867
RXRa	CatVI	two away	22	0.0711974
RXRa	CatVI	three or more	22	0.0711974
RXRa	CatVII	contains	76	0.244373	311
RXRa	CatVII	adjacent	151	0.485531
RXRa	CatVII	one away	61	0.196141
RXRa	CatVII	two away	13	0.0418006
RXRa	CatVII	three or more	10	0.0321543
RARg	CatII	contains	2	0.0377358	53
RARg	CatII	adjacent	19	0.358491
RARg	CatII	one away	10	0.188679
RARg	CatII	two away	2	0.0377358
RARg	CatII	three or more	20	0.377358
RARg	CatVI	contains	49	0.173759	282
RARg	CatVI	adjacent	121	0.429078
RARg	CatVI	one away	63	0.223404
RARg	CatVI	two away	31	0.109929
RARg	CatVI	three or more	18	0.0638298
RARg	CatVII	contains	38	0.198953	191
RARg	CatVII	adjacent	99	0.518325
RARg	CatVII	one away	33	0.172775
RARg	CatVII	two away	11	0.0575916
RARg	CatVII	three or more	10	0.052356

## Sheet: 3b left, middle
Genotype	% Apoptotic HFSCs	% TAM+ HFSCs
Cre Neg	1.64	8.56
Cre Pos	5	16.66
Cre Neg	1.12	3.45
Cre Pos	6.28	22
Cre Pos	3.3	40.4
Cre Pos	9.1	9.2

## Sheet: 3b right
Genotype	% RXRa+ HFSCs
Cre Pos	50.8333
Cre Pos	51.7241
Cre Neg	4.34783
Cre Neg	16.6667

## Sheet: 3c middle
Time (min)	% RXRa+ HFSCs	% Phagocytic HFSCs
0	9.68661	0
0	8.75912	0
0	5.6	0
0	6.5	0
10	31.2	0
10	59.2	0
10	41.46	0
10	31.17	0
30	86.2	0
30	90.2	0
30	89.3	0
30	74.7	0
60	62.5	0
60	69.0141	0
60	55.8824	0
60	58.1633	0
120	24.82	6.57
120	15.52	9.66
120	14.53	5.81
120	22.89	6.02
180	13.55	15.14
180	8.68	16.17
180	14.86	21.17
180	26.14	13.07
240	18.53	21.98
240	8.94	29.47
240	10.14	21.74
240	11.76	32.09
360	14.07	28.52
360	11.33	29.33
360	8.14	32.56
360	19.86	20.55

## Sheet: 3c right
Treatment	TF stained	Percentage positive
Media	RXRa+	1.26582
Media	RXRa+	8.75912
Media	RXRa+	4.60526
Media	RXRa+	8.36237
Media	RXRa+	5.6
Media	RXRa+	1
Corpses	RXRa+	86.2385
Corpses	RXRa+	90.1639
Corpses	RXRa+	89.2857
Corpses	RXRa+	74.7114
Corpses	RXRa+	83
Corpses	RXRa+	97
Media	RARg+	5.06329
Media	RARg+	7.47
Media	RARg+	8.20611
Media	RARg+	11.028
Media	RARg+	5.71429
Media	RARg+	5.68513
Media	RARg+	5.5
Corpses	RARg+	92.6606
Corpses	RARg+	96.7213
Corpses	RARg+	92.8571
Corpses	RARg+	63.2739
Corpses	RARg+	75.37
Corpses	RARg+	84.6
Corpses	RARg+	96.62

## Sheet: 3d
Treatment	Corpses	Genotype	% TAM+ Lyso+	% Phagocytic HFSCs
Media	no	WT	7	0.1
Media	no	WT	13.5	0.23
Media	no	WT	2.1	0.8
Media	no	cKO	8	0.3
Media	no	cKO	12	0.7
Media	no	cKO	9	0.4
VEH	yes	WT	20.8	6.1
VEH	yes	WT	49.8	5.7
VEH	yes	WT	32	5.9
VEH	yes	WT	26.2	10.4
VEH	yes	WT	33.6	10
VEH	yes	WT	28.4	10.8
VEH	yes	cKO	10.6	5.1
VEH	yes	cKO	15.5	4.7
VEH	yes	cKO	11.5	4.6
VEH	yes	cKO	16.4	4.9
VEH	yes	cKO	17	5
VEH	yes	cKO	11.3	4.8
AGN	yes	WT	18.9	5
AGN	yes	WT	5.7	5.2
AGN	yes	WT	10	4.9
AGN	yes	cKO	12.6	4.9
AGN	yes	cKO	11.5	5
AGN	yes	cKO	8.8	4.6
