# Supplementary material for: Stem cells tightly regulate dead cell clearance to maintain tissue fitness
Source: Nature. 2024 Aug 21;633(8029):407–16. doi: 10.1038/s41586-024-07855-6 (PMC11390485; doi:10.1038/s41586-024-07855-6)
Supplement: Supplementary file 12 — Source Data Fig. 4 [file 41586_2024_7855_MOESM12_ESM.xlsx]

## Sheet: 4a
Conditioned Media +	% RXRa+
VEH	81.8
VEH	84.6
VEH	81.3
VEH	90.91
VEH	88.89
VEH	84.42
VEH	89.27
Media	10.17
Media	8.67
Media	5.76
Media	6.5
Media	0.9
Media	15.84
Media	20
Media	7.43
MPA08	86.54
MPA08	71.43
MPA08	67.16
BEL	24.39
BEL	39.06
BEL	25
Apyrase	63.3
Apyrase	78.57
Apyrase	70
Apyrase	93.3333
Apyrase	80
Apyrase	82.8571
BEL	33.3333
BEL	48
BEL	18.0328
MPA08	76.47
MPA08	74.29
MPA08	78.72
Apyrase	70.45
BEL	26.35
MPA08	86.49

## Sheet: 4b top left
Treatment	% RXRa +
Apyrase	45
Apyrase	54
Apyrase	77
Apyrase	88.2
BEL	23
BEL	11
BEL	15
BEL	23.4
BEL	7.7
JTE	68
JTE	81
JTE	66
JTE	85.5556
JTE	85.1456
Media	1
Media	4
Media	3
Media	9.7
Media	8.8
Media	4.6
Media	8.4
VEH	75
VEH	66
VEH	83
VEH	85.6
VEH	89.8
VEH	88.1

## Sheet: 4b bottom left
Treatment	% RARg + HFSCs
Media	8
Media	11.5
Media	5.5
Media	5.4
VEH	93.3
VEH	97
VEH	93
VEH	74
VEH	85
VEH	97
VEH	70.5411
VEH	75.5917
VEH	88.1598
BEL	74.5
BEL	81.7
BEL	56.1404
BEL	48.8344
BEL	68.1429
JTE	95.6
JTE	86.4
JTE	93.2
Apyrase	99.5
Apyrase	99.6
Apyrase	99.5

## Sheet: 4b right
Treatment	%TAM+Lyso+ HFSCs	% Phagocytic HFSC
VEH	31.4	3.7
VEH	24.6	4.7
VEH	22.1	5.5
VEH	22.6	7
VEH	24.5	7
VEH	19.3	8
VEH	44	6
VEH	30.5	7
VEH	11.3	10.2
E300	5.4	0.5
E300	1.2	0.4
E300	6.1	0.6
E300	11.2	0.3
E300	6.6	0.8
E300	10.6	0.4
BEL	11.7	3.28
BEL	13.2	2.14
BEL	14.4	3.85
BEL	13.2	4.6
BEL	1.9	5
BEL	2.5	4.5
BEL	2.6	4.4
BEL	2.5	4.7
BEL	9.3	2.7
BEL	16.6	3.4
BEL	20	2.5
BEL	15.2	5.1
JTE	17.7	4
JTE	12.8	2.55
JTE	19.2	2.44
JTE	18.7	6.3
JTE	16.6	6.5
JTE	22.2	5.9
Apyrase	28.1	7.8
Apyrase	25.1	9.4
Apyrase	11.5	10
Apyrase	35.6	6
Apyrase	37.1	7.2
Apyrase	25.8	6.3

## Sheet: 4c
Treatment	% RXRa+ HFSCs per HF	% Unengulfed corpses per HF	%Phagocytic HFSCs per HF
BEL	5.66038	26.4151	7.54717
BEL	2.43902	31.7073	9.7561
BEL	7.69231	26.9231	7.69231
Vehicle	20.8333	16.6667	16.6667
Vehicle	23.0769	11.5385	11.5385
Vehicle	9.09091	12.1212	6.06061
Vehicle	8.33333	5.55556	8.33333
BEL	0	31.7073	7.31707
BEL	5	30	2.5
BEL	0	25	4.16667
BEL	0	6.97674	2.32558
Vehicle	8.57143	2.85714	5.71429
Vehicle	10.7143	3.57143	3.57143
BEL	16.2791	13.9535	9.30233
BEL	15.3846	23.0769	15.3846
BEL	8.33333	18.75	4.16667
BEL	8.33333	14.5833	2.08333
BEL	9.80392	17.6471	7.84314
BEL	6.45161	9.67742	12.9032
BEL	2.7027	32.4324	5.40541
BEL	7.14286	16.6667	7.14286
BEL	9.09091	24.2424	9.09091
BEL	0	27.7778	8.33333
BEL	4.08163	4.08163	2.04082
BEL	0	20	0
Vehicle	20.8333	12.5	12.5
Vehicle	34.8837	18.6047	11.6279
Vehicle	23.8095	9.52381	19.0476
Vehicle	26.4706	23.5294	26.4706
Vehicle	21.2121	6.06061	12.1212
Vehicle	33.3333	10.2564	15.3846
Vehicle	25	0	2.27273
Vehicle	20.4082	24.4898	18.3673
Vehicle	12.5	6.25	9.375
Vehicle	27.451	17.6471	17.6471
BEL	3.33333	6.66667	6.66667
BEL	0	27.7778	2.77778
BEL	0	17.2414	3.44828
BEL	0	18.3673	2.04082
BEL	4.54545	4.54545	4.54545
BEL	5.66038	13.2075	0
BEL	0	13.3333	6.66667
BEL	8.75	11.25	5
BEL	2.5641	28.2051	2.5641
Vehicle	31.25	21.875	28.125
Vehicle	31.5789	10.5263	21.0526
Vehicle	26.087	13.0435	17.3913
BEL	8.33333	17.8571	0
BEL	10.8108	18.9189	5.40541
BEL	5.88235	0	2.94118
BEL	4	14	6
BEL	5.33333	25.3333	4
Vehicle	20	20	20
Vehicle	19.5652	21.7391	21.7391
Vehicle	23.8095	9.52381	21.4286
Vehicle	31.4815	29.6296	20.3704
Vehicle	41.5094	30.1887	35.8491
Vehicle	39.3939	27.2727	24.2424
BEL	0	7.14286	0
BEL	3.8835	1.94175	0.970874
BEL	0	0.892857	0
BEL	4.41176	16.1765	8.82353
BEL	5.26316	15.7895	8.77193
BEL	0	8.88889	0
BEL	11.1111	14.8148	11.1111
BEL	7.46269	14.9254	1.49254
BEL	4.6875	7.8125	0
BEL	3.63636	18.1818	5.45455
BEL	1.53846	18.4615	7.69231
BEL	0	12	6
BEL	3.7037	14.8148	1.85185
BEL	7.01754	29.8246	5.26316
BEL	0	7.89474	2.63158
Vehicle	31.8182	25	15.9091
Vehicle	41.6667	16.6667	16.6667
Vehicle	29.7297	5.40541	16.2162
Vehicle	25	7.14286	12.5
Vehicle	33.3333	15.1515	9.09091
Vehicle	12.6984	6.34921	9.52381
Vehicle	19.5122	9.7561	17.0732
Vehicle	25.8065	6.45161	9.67742
Vehicle	24.4898	10.2041	16.3265
Vehicle	20	13.3333	16.6667
Vehicle	16.6667	0	5.55556
Vehicle	56.6667	20	26.6667
Vehicle	22.5	20	22.5
Vehicle	47.3684	5.26316	31.5789
Vehicle	50	17.8571	25
Vehicle	17.3913	21.7391	21.7391
Vehicle	36.3636	9.09091	30.303
Vehicle	26.9231	7.69231	23.0769
Vehicle	35.5556	8.88889	22.2222
Vehicle	12.5	16.6667	12.5
Vehicle	15.3846	19.2308	15.3846
Vehicle	10	10	16.6667
Vehicle	28.5714	23.8095	14.2857
Vehicle	9.67742	25.8065	12.9032
Vehicle	28.5714	7.14286	28.5714
Vehicle	5.55556	27.7778	38.8889

## Sheet: 4d
Treatment	%RXRa+ HFSCs
Media	1
Media	25
Media	21
Media	23
Media	6
Media	7
Media	7
Media	8
Media	10.5
Media	11
Media	12
Media	15
Media	16
Media	16.5
Media	14
dNTP	24
dNTP	14
dNTP	11
dNTP	11.5
dNTP	12
dNTP	7
S1P	24
S1P	15
S1P	7
S1P	5
S1P	0
S1P	1.5
AA	11
AA	38
AA	41
AA	49
AA	51
AA	63
AA	72
AA	80
LPC	24
LPC	38
LPC	50
LPC	49
LPC	49
LPC	54
LPC	56
LPC	70
AA+LPC	61
AA+LPC	59
AA+LPC	66
9cRA	63
9cRA	70
9cRA	74
9cRA	75
9cRA	77
9cRA	88
9cRA	95
9cRA	95
ATRA	92
ATRA	85
ATRA	86
ATRA	84
ATRA	83
ATRA	76
ATRA	72
ATRA	56
ATRA	53
ATRA	37
ATRA	37

## Sheet: 4e
Treatment	Median TAM Intensity
ATRA	2206
ATRA	3878
ATRA	3581
9cRA-AA	5837
9cRA-AA	6109
9cRA-AA	5931
9cRA-LPC	5431
9cRA-LPC	6385
9cRA-LPC	6617
ATRA-LPC	5966
ATRA-LPC	5604
ATRA-LPC	6803
ATRA-AA	7713
ATRA-AA	6228
ATRA-AA	5919
ATRA-AA-LPC	7041
ATRA-AA-LPC	5000
ATRA-AA-LPC	5569
9cRA-AA-LPC	5848
9cRA-AA-LPC	5919
9cRA-AA-LPC	4263
ATRA-9cRA-AA-LPC	11740
ATRA-9cRA-AA-LPC	14111
ATRA-9cRA-AA-LPC	14321
Media	1570
Media	1709
9cRA	1273
9cRA	1302
LPC	1177
LPC	1327
LPC	1523
AA	1261
AA	1147
AA	1421
AA-LPC	1373
AA-LPC	1206
Corpses	10133
Corpses	16574
Corpses	13120
Media	1143
Media	1478
9cRA	1424
9cRA	2686
AA	1179
AA	1888
AA	1069
LPC	1738
LPC	1254
LPC	1244
AA-LPC	1415
AA-LPC	1218

## Sheet: 4f left
Stage	% RARE+ of transduced cells per HF
CatIV-VI	0
CatIV-VI	0
CatIV-VI	100
CatIV-VI	83.3333
CatIV-VI	70
CatIV-VI	100
CatIV-VI	44.4444
CatIV-VI	84.6154
CatIV-VI	18.1818
CatIV-VI	50
CatIV-VI	10
CatIV-VI	25
CatIV-VI	40
CatIV-VI	40
CatIV-VI	37.5
CatIV-VI	33.3333
CatIV-VI	28.5714
CatIV-VI	75
CatIV-VI	25
CatIV-VI	16.6667
CatIV-VI	100
CatIV-VI	57.1429
CatIV-VI	55.5556
CatVII-VIII	38.4615
CatVII-VIII	25
CatVII-VIII	23.0769
CatVII-VIII	40
CatVII-VIII	27.2727
CatVII-VIII	0
CatVII-VIII	6.25
CatVII-VIII	28.5714
CatVII-VIII	41.3793
CatVII-VIII	50
CatVII-VIII	29.1667
CatVII-VIII	33.3333
CatVII-VIII	31.25
CatVII-VIII	0
CatVII-VIII	12.5
CatVII-VIII	40
CatVII-VIII	50
CatVII-VIII	14.2857
CatVII-VIII	19.0476
CatVII-VIII	50
CatVII-VIII	40
CatVII-VIII	75
CatVII-VIII	7.14286
CatVII-VIII	0
CatVII-VIII	72.7273
CatVII-VIII	75
Telo	0
Telo	0
Telo	56.25
Telo	50
Telo	0
Telo	27.2727
Telo	25
Telo	5
Telo	0
Telo	0
Telo	0
Telo	10
Telo	0
CatVII-VIII	33.3333
CatVII-VIII	44.4444
Telo	0
Telo	0
Telo	0
Telo	0
Telo	0
Telo	0
Telo	5.26316
Telo	16.6667
Telo	0
Telo	0
Telo	8.33333
Telo	0
Telo	0
Telo	0
CatVII-VIII	16.6667
CatVII-VIII	50
Telo	0
Telo	20
CatVII-VIII	40
CatVII-VIII	71.4286
Telo	5.88235
Telo	0

## Sheet: 4f middle
Stage	Ratio Cyp26b1-OE:virus control
CatVI	0.333333
CatVI	0
CatVII	0
CatVII	0
CatVII	0
CatVII	1
CatVII	0
CatVII	1
CatVII	0.666667
CatVII	0.5
CatVII	0
CatVII	0
CatVII	0
CatVII	0.333333
CatVII	0
CatVII	1
CatVII	0
CatVII	1
CatVII	1
CatVII	0.333333
CatVII	0.333333
CatVII	2
CatVII	0
CatVII	0.25
CatVII	0
CatVII	0
CatVII	0.2
CatVII	0.4
CatVII	0.5
CatVII	0
CatVII	1
CatVII	0.2
CatVII	2
CatVII	0.25
CatVII	0
CatVII	0
CatVII	1
CatVII	N/A
CatVII	2
CatVII	0.5
CatVII	1
CatVII	0
CatVII	0.333333
CatVII	0.25
CatVII	0.5
CatVII	0
CatVII	1
CatVII	0.2
CatVII	0
CatVII	0
CatVI	0
CatVI	0.25
CatVI	0.166667
CatVI	0
CatVI	0.25
CatVI	0.625
CatVI	0.285714
CatVII	0.25
CatVII	0
CatVII	0
CatVII	0
CatVII	0
CatVII	1
CatVI	0.666667
CatVI	0.25
CatVII	1
CatVII	1
CatVII	1
CatVII	0.25
CatVI	0.222222
CatVI	0.166667
CatVI	0.333333
CatVI	0.142857
CatVI	0
CatVI	0
CatVI	0.4
CatVI	0.25
CatVI	0.5
CatVI	0.222222
CatVI	0.75
CatVI	0
CatVI	0.5
CatVI	0
CatVI	0.8
CatVI	0.125
CatVII	0.5
CatVII	0.571429
CatVI	0.2
CatVI	0
CatVI	0.875
CatVI	0.5
CatVII	1
CatVII	0.333333
CatVII	0.5
CatVII	0.25
CatVI	1
CatVI	0.25
CatVII	1
CatVII	1
CatVII	0
CatVII	1
CatVII	0.333333
CatVII	0.5
CatVII	1
CatVII	0.5
CatVII	0.5
CatVII	1
CatVII	2
CatVII	0
CatVII	1
CatVII	0
CatVII	1
CatVII	0.25
CatVII	0
CatVII	0.25
CatVII	0.25
CatVII	0.25
CatVII	0
CatVII	0.5
CatVII	1
CatVII	1
CatVII	0.333333
CatVII	1.5
CatVII	1
CatVII	0.333333
CatVII	2
CatVII	1
CatVII	0.666667
CatVII	0.2
CatVII	1
CatVII	0.333333
CatVII	2
CatVII	0
CatVI	0.166667
CatVI	0.333333
CatVI	0.25
CatVI	0.2
CatVI	1
CatVI	0.5
CatVII	0
CatVII	0
CatVII	0.666667
CatVII	2
CatVI	0.333333
CatVI	0.75
CatVII	0.5
CatVII	0.333333
CatVII	1
CatVII	0.5
CatVII	0
CatVII	0.5
CatVI	1
CatVI	0.25

## Sheet: 4f right
HFSCs	MedianTam
Cyp26b1OE	905
virusctrl	1327
Cyp26b1OE	860
virusctrl	1492
Cyp26b1OE	1036
virusctrl	1700
Cyp26b1OE	1050
virusctrl	1340
Cyp26b1OE	801
virusctrl	1150
Cyp26b1OE	893
virusctrl	1063
