# Supplementary material for: Stem cells tightly regulate dead cell clearance to maintain tissue fitness
Source: Nature. 2024 Aug 21;633(8029):407–16. doi: 10.1038/s41586-024-07855-6 (PMC11390485; doi:10.1038/s41586-024-07855-6)
Supplement: Supplementary file 13 — Source Data Fig. 5 [file 41586_2024_7855_MOESM13_ESM.xlsx]

## Sheet: 5b top
Genotype	Average # F480+ per 100um^2 dermal area
cKO	7.2
WT	4.23
WT	2.22
WT	2.55
cKO	4.27
cKO	6.82
WT	5.73
cKO	8.67

## Sheet: 5b bottom
Genotype	Average # MHCII+ per 100um^2 dermal area
cKO	7
WT	2
WT	2
cKO	5
WT	1.5
cKO	7

## Sheet: 5c
Geno	Stage	# MHCII hi cells per dermal area per ms	% corpses per HF per ms
WT	CatII	1	15
WT	CatII	1	20
WT	CatII	1.5	9
cKO	CatII	1	15
cKO	CatII	2	24
cKO	CatII	1.5	30
WT	CatVI	1	29
WT	CatVI	2	17
WT	CatVI	1	20
WT	CatVI	1.5	25
cKO	CatVI	1	67
cKO	CatVI	2	44
cKO	CatVI	2.5	55
cKO	CatVI	1	45
WT	CatVII	1.5	24
WT	CatVII	2	29
WT	CatVII	2	19
WT	CatVII	1	13
cKO	CatVII	7	62
cKO	CatVII	5	60
cKO	CatVII	6	52
cKO	CatVII	7	67

## Sheet: 5d
Geno	Signal	% Positive per HF
cKO	FosB	15
cKO	FosB	24.4444
cKO	FosB	22
cKO	FosB	34.4262
cKO	cJun	55.4455
cKO	cJun	73.913
cKO	cJun	51.0791
cKO	cJun	60.5263
cKO	cJun	33.3333
cKO	cJun	42.2414
cKO	cJun	42.4528
cKO	cJun	47.5
cKO	cJun	48.3516
cKO	cJun	46.5116
cKO	cJun	49.5327
cKO	cJun	48.9362
cKO	cJun	60
cKO	cJun	60.6061
cKO	cJun	60
cKO	cJun	65
cKO	cJun	64
cKO	cJun	66.6667
cKO	cJun	46.6667
cKO	cJun	58.3333
cKO	cJun	54.5455
cKO	cJun	65.2174
cKO	cJun	75
cKO	cJun	70.5882
cKO	cJun	79.3103
cKO	cJun	86.9565
cKO	cJun	79.4118
cKO	cJun	81.8182
cKO	cJun	81.25
cKO	FosB	33.3333
cKO	FosB	25
cKO	FosB	36.3636
cKO	FosB	31.25
cKO	FosB	28.5714
cKO	FosB	37.037
cKO	FosB	50
cKO	FosB	48.3871
cKO	FosB	55.8824
cKO	FosB	30
cKO	FosB	25
cKO	FosB	22.2222
cKO	FosB	48.4848
cKO	FosB	21.0526
cKO	FosB	60.4651
cKO	FosB	53.8462
cKO	FosB	51.1111
cKO	FosB	50
cKO	FosB	46.6667
cKO	FosB	57.7778
cKO	FosB	50
cKO	FosB	42.8571
WT	cJun	26.9231
WT	cJun	21.2121
WT	cJun	34.375
WT	cJun	12.6984
WT	cJun	18.75
WT	cJun	47.7273
WT	cJun	14.9254
WT	cJun	48.2759
WT	cJun	35.1351
WT	cJun	8.51064
WT	cJun	32.4324
WT	cJun	5
WT	cJun	40
WT	cJun	12.1212
WT	cJun	33.3333
WT	cJun	39.2857
WT	cJun	45
WT	cJun	50
WT	cJun	20
WT	cJun	45.1613
WT	cJun	27.7778
WT	cJun	37.5
WT	cJun	33.3333
WT	cJun	11.1111
WT	cJun	52
WT	cJun	12.5
WT	FosB	33.3333
WT	FosB	10.7143
WT	FosB	8
WT	FosB	11.7647
WT	FosB	7.69231
WT	FosB	6.66667
WT	FosB	12.5
WT	FosB	5.12821
WT	FosB	7.31707
WT	FosB	11.1111
WT	FosB	0
WT	FosB	13.3333
WT	FosB	13.6364
WT	FosB	13.0435
WT	FosB	11.5385
WT	FosB	5.26316
WT	FosB	14.2857
WT	FosB	23.3333
WT	FosB	26.9231
WT	FosB	13.6364
WT	FosB	15
WT	FosB	20
WT	FosB	13.6364
WT	FosB	25
WT	FosB	21.7391
WT	FosB	0

## Sheet: 5e left
Geno	Hair stage
cKO	AnaIII
cKO	AnaIV
WT	AnaI
cKO	AnaII
cKO	AnaIV
WT	Telo
WT	Telo
cKO	AnaIV
cKO	AnaIII
WT	Telo
WT	Telo
cKO	AnaII
WT	Telo

## Sheet: 5e right
Experiment	Treatment	Stage
AnxV_ID	AnxV	AnaII
AnxV_ID	Veh	Telo
AnxV_ID	AnxV	AnaIII
AnxV_ID	Veh	Telo
AnxV_ID	AnxV	AnaIV
AnxV_ID	Veh	AnaI
AnxV_ID	AnxV	AnaIII
AnxV_ID	Veh	Telo
HX-ID	HX531	AnaIV
HX-ID	Vehi	AnaI
HX-ID	HX531	AnaII
HX-ID	Vehi	Telo
HX-ID	HX531	AnaIII
HX-ID	Vehi	Telo
HX-ID	HX531	AnaII
HX-ID	Vehi	Telo

## Sheet: 5f
Sample	Damage signal	Percentage + HFSCs
Media	cJun	42.0849
Media	cJun	15.7227
Media	cJun	24.1692
Media	cJun	25.8741
VEH Corpses	cJun	25.0804
VEH Corpses	cJun	26.087
VEH Corpses	cJun	40.3636
VEH Corpses	cJun	9.8646
AnxV Corpses	cJun	52.7607
AnxV Corpses	cJun	42.4379
AnxV Corpses	cJun	53.1707
AnxV Corpses	cJun	54.5946
Necrotic debris	cJun	48.254
Necrotic debris	cJun	47.3165
Necrotic debris	cJun	49.4471
Necrotic debris	cJun	33.7731
Media	FosB	18.6312
Media	FosB	16.1058
Media	FosB	10.8992
Media	FosB	12.5934
VEH Corpses	FosB	18.1818
VEH Corpses	FosB	8.66142
VEH Corpses	FosB	15.8537
VEH Corpses	FosB	13.6986
AnxV Corpses	FosB	37.8882
AnxV Corpses	FosB	27.0893
AnxV Corpses	FosB	31.6804
AnxV Corpses	FosB	30.6985
Necrotic debris	FosB	39.1111
Necrotic debris	FosB	47.3896
Necrotic debris	FosB	30.6351
Necrotic debris	FosB	45.2055

## Sheet: 5g left
Treatment	Day	# mG+ HFSCs
liveCM	0hr	445
liveCM	0hr	481
liveCM	0hr	401
apopCM	0hr	476
apopCM	0hr	398
apopCM	0hr	310
necCM	0hr	500
necCM	0hr	598
necCM	0hr	333
liveCM	24hr	784
liveCM	24hr	568
liveCM	24hr	603
apopCM	24hr	874
apopCM	24hr	544
apopCM	24hr	621
necCM	24hr	1051
necCM	24hr	989
necCM	24hr	925
liveCM	48hr	1013
liveCM	48hr	999
liveCM	48hr	969
apopCM	48hr	749
apopCM	48hr	861
apopCM	48hr	777
necCM	48hr	1715
necCM	48hr	2018
necCM	48hr	1509
liveCM	72hr	3195
liveCM	72hr	3702
liveCM	72hr	3388
apopCM	72hr	1899
apopCM	72hr	2343
apopCM	72hr	2140
necCM	72hr	1071
necCM	72hr	1098
necCM	72hr	989

## Sheet: 5g right
Sample previously exposed to:	Total colony # per 10K HFSC seeded	Avg colony area
Live	38	1281378
Live	49	710758
Live	41	976094
Live	29	2029188
Live	33	2298600
Live	41	1832962
Apop corpses	44	968026
Apop corpses	30	1249820
Apop corpses	58	845322
Apop corpses	46	821935
Apop corpses	63	783756
Apop corpses	59	736049
Necrotic debris	9	852087
Necrotic debris	7	698815
Necrotic debris	12	436977
Necrotic debris	30	177614
Necrotic debris	22	159716
Necrotic debris	27	205612
