# Supplementary material for: Stem cells tightly regulate dead cell clearance to maintain tissue fitness
Source: Nature. 2024 Aug 21;633(8029):407–16. doi: 10.1038/s41586-024-07855-6 (PMC11390485; doi:10.1038/s41586-024-07855-6)
Supplement: Supplementary file 14 — Source Data Extended Data Fig. 1 [file 41586_2024_7855_MOESM14_ESM.xlsx]

## Sheet: 1b
HF stage	Region	% unengulfed corpses per HF
AnaVI	UORS	0
AnaVI	MORS	0
AnaVI	UORS	0
AnaVI	MORS	0
AnaVI	MORS	0
AnaVI	LORS	0
AnaVI	LORS	0
AnaVI	LORS	0
AnaVI	MORS	0
AnaVI	LORS	1.2987
AnaVI	UORS	0
AnaVI	UORS	6.66667
AnaVI	MORS	0
AnaVI	UORS	6.66667
AnaVI	UORS	0
AnaVI	UORS	9.09091
AnaVI	UORS	6.25
AnaVI	MORS	0
AnaVI	UORS	6.66667
AnaVI	MORS	12.5
AnaVI	LORS	0
AnaVI	UORS	0
AnaVI	UORS	0
AnaVI	MORS	0
AnaVI	LORS	1.49254
AnaVI	UORS	0
AnaVI	UORS	0
AnaVI	MORS	0
AnaVI	LORS	0
AnaVI	UORS	0
AnaVI	UORS	0
AnaVI	UORS	0
AnaVI	UORS	0
CatII	UORS	3.33333
CatII	MORS	0
CatII	UORS	6.66667
CatII	UORS	13.3333
CatII	UORS	8
CatII	MORS	0
CatII	UORS	3.33333
CatII	UORS	3.33333
CatII	MORS	0
CatII	LORS	8.10811
CatII	UORS	3.33333
CatII	MORS	0
CatII	LORS	2.22222
CatII	UORS	3.33333
CatII	MORS	3.33333
CatII	LORS	2.5641
CatII	UORS	0
CatII	MORS	6.66667
CatII	UORS	3.33333
CatII	MORS	0
CatII	LORS	6.25
CatII	UORS	0
CatII	MORS	0
CatII	LORS	0
CatII	UORS	3.33333
CatII	MORS	0
CatII	UORS	11.7647
CatII	UORS	6.66667
CatII	MORS	20
CatII	UORS	10
CatII	MORS	6.66667
CatII	LORS	35.7143
CatII	UORS	3.33333
CatII	MORS	0
CatII	LORS	3.57143
CatII	UORS	2.27273
CatII	MORS	0
CatII	LORS	9.09091
CatII	UORS	0
CatII	MORS	0
CatII	LORS	0
CatII	UORS	10
CatII	MORS	0
CatII	LORS	4
CatII	UORS	3.33333
CatII	MORS	0
CatII	LORS	15.7895
CatII	UORS	6.66667
CatII	MORS	6.66667
CatII	UORS	3.33333
CatII	MORS	0
CatII	LORS	16.6667
CatII	UORS	6.66667
CatII	MORS	6.66667
CatII	UORS	6.66667
CatII	MORS	6.66667
CatII	UORS	3.33333
CatII	MORS	3.33333
CatII	LORS	8.69565
CatII	UORS	3.33333
CatII	MORS	6.66667
CatII	UORS	0
CatII	MORS	4.16667
CatII	LORS	14.2857
CatII	UORS	7.69231
CatII	MORS	13.6364
CatII	LORS	12
CatII	UORS	3.33333
CatII	MORS	5
CatII	LORS	12.5
CatII	UORS	5.55556
CatII	MORS	10
CatII	LORS	21.875
CatII	UORS	6.66667
CatII	MORS	3.0303
CatII	LORS	5
CatII	LORS	9.09091
CatII	LORS	25
CatII	LORS	24
CatII	LORS	6.25
CatII	LORS	24
CatII	MORS	6.25
CatII	LORS	19.2308
CatVI	UORS	10
CatVI	MORS	25
CatVI	UORS	3.33333
CatVI	MORS	30.7692
CatVI	UORS	0
CatVI	MORS	40
CatVI	UORS	3.33333
CatVI	MORS	30
CatVI	UORS	3.33333
CatVI	MORS	20
CatVI	UORS	16.6667
CatVI	MORS	41.1765
CatVI	UORS	6.66667
CatVI	UORS	6.66667
CatVI	MORS	20
CatVI	UORS	3.33333
CatVI	MORS	4.54545
CatVI	UORS	6.66667
CatVI	MORS	25
CatVI	UORS	10
CatVI	MORS	18.75
CatVI	UORS	16.6667
CatVI	MORS	55.5556
CatVI	UORS	6.66667
CatVI	MORS	33.3333
CatVI	UORS	14.2857
CatVI	MORS	35.2941
CatVI	UORS	18.1818
CatVI	MORS	38.4615
CatVI	UORS	16.6667
CatVI	MORS	9.09091
CatVI	UORS	22.2222
CatVI	UORS	6.66667
CatVI	MORS	25.9259
CatVI	UORS	7.40741
CatVI	MORS	35
CatVI	UORS	4.16667
CatVI	MORS	16.6667
CatVI	UORS	10
CatVI	MORS	33.3333
CatVI	UORS	15.3846
CatVI	MORS	25
CatVI	UORS	6.66667
CatVI	UORS	10
CatVI	MORS	25
CatVI	UORS	4.54545
CatVI	UORS	3.33333
CatVI	MORS	37.5
CatVI	UORS	0
CatVI	MORS	14.2857
CatVI	UORS	6.66667
CatVI	UORS	0
CatVI	MORS	10
CatVI	UORS	13.0435
CatVI	MORS	23.5294
CatVI	UORS	6.66667
CatVI	UORS	10
CatVI	UORS	16.6667
CatVI	UORS	3.33333
CatVI	UORS	6.66667
CatVI	UORS	10
CatVI	MORS	29.4118
CatVI	UORS	18.1818
CatVI	MORS	30.7692
CatVI	UORS	18.1818
CatVI	MORS	20
CatVI	UORS	7.69231
CatVI	MORS	16.6667
CatVI	UORS	0
CatVI	MORS	16.6667
CatVI	UORS	21.875
CatVI	MORS	26.6667
CatVI	UORS	15.3846
CatVI	MORS	26.6667
CatVI	UORS	13.0435
CatVI	MORS	30.7692
CatVI	UORS	12.5
CatVI	MORS	33.3333
CatIV	MORS	0
CatIV	LORS	33.3333
CatIV	MORS	13.7931
CatVI	UORS	16.6667
CatVI	MORS	25
CatVI	UORS	16.6667
CatVI	MORS	38.4615
CatVI	UORS	19.2308
CatVI	MORS	42.8571
CatVI	UORS	20
CatVI	MORS	60
CatVI	UORS	11.1111
CatVII	UORS	8.69565
CatVII	UORS	12.5
CatVII	UORS	0
CatVII	UORS	10
CatVII	UORS	7.14286
CatVII	UORS	18.1818
CatVII	UORS	12.5
CatVII	UORS	28.5714
CatVII	UORS	0
CatVII	UORS	14.2857
CatVII	UORS	23.0769
CatVII	UORS	25
CatVII	UORS	12.5
CatVII	UORS	16.6667
CatVII	UORS	19.0476
CatVII	UORS	0
CatVII	UORS	0
CatVII	UORS	37.5
CatVII	UORS	16.6667
CatVII	UORS	0
CatVII	UORS	6.25
CatVII	UORS	37.5
CatVII	UORS	16.6667
CatVII	UORS	42.8571
CatVII	UORS	13.3333
CatVII	UORS	16.6667
CatVII	UORS	11.7647
CatVII	UORS	18.1818
CatVII	UORS	8.33333
CatVII	UORS	16.6667
CatVII	UORS	12.5
CatVII	UORS	22.2222
CatVII	UORS	15.3846
CatVII	UORS	11.7647
CatVII	UORS	33.3333
CatVII	UORS	21.4286
CatVII	UORS	25
CatVII	UORS	26.6667
CatVII	UORS	40
CatVII	UORS	16.6667
CatVII	UORS	40
CatVII	UORS	4.34783
CatVII	UORS	28.5714
CatVII	UORS	16.6667
CatVII	UORS	16.6667
CatVII	UORS	0
CatVII	UORS	37.5
CatVII	UORS	13.7931
CatVII	UORS	46.1538
CatVII	UORS	14.2857
CatVII	UORS	33.3333
CatVII	UORS	20
CatVII	UORS	16.6667
CatVII	UORS	9.52381
CatVII	UORS	12.5
CatVII	UORS	15.7895
CatVII	UORS	20
CatVII	UORS	16.6667
CatVII	UORS	33.3333
CatVII	UORS	12.5
CatVII	UORS	33.3333
CatVII	UORS	23.0769
CatVII	UORS	22.2222
CatVII	UORS	25
CatVII	UORS	42.8571
CatVII	UORS	0
CatVII	UORS	22.2222
CatVII	UORS	7.14286
CatVII	UORS	36.3636
CatVII	UORS	8
CatVII	UORS	28.5714
CatVII	UORS	11.7647
CatVII	UORS	14.2857
CatVII	UORS	7.14286
CatVII	UORS	22.2222
CatVII	UORS	11.1111
CatVII	UORS	33.3333
CatVII	UORS	0
CatVII	UORS	0
CatVII	UORS	6.25
CatVII	UORS	25
CatVII	UORS	0
CatVII	UORS	0
CatVII	UORS	12.5
CatVII	UORS	12.5
CatVII	UORS	4.7619
CatVII	UORS	25
CatVII	UORS	11.7647
CatVII	UORS	20
Telo	UORS	0
Telo	UORS	0
Telo	UORS	0
Telo	UORS	0
Telo	UORS	0
Telo	UORS	0
Telo	UORS	0
Telo	UORS	0
Telo	UORS	0
Telo	UORS	0
Telo	UORS	0
Telo	UORS	0
Telo	UORS	0
Telo	UORS	0
Telo	UORS	0
Telo	UORS	0
Telo	UORS	0
Telo	UORS	0
Telo	UORS	0
Telo	UORS	0
Telo	UORS	0
Telo	UORS	0
Telo	UORS	0
Telo	UORS	0
Telo	UORS	0
Telo	UORS	0
Telo	UORS	0
Telo	UORS	0
Telo	UORS	0
Telo	UORS	0
Telo	UORS	0
Telo	UORS	0
Telo	UORS	0
Telo	UORS	0
Telo	UORS	0
Telo	UORS	0
Telo	UORS	0
Telo	UORS	0
Telo	UORS	0
Telo	UORS	0
Telo	UORS	0
Telo	UORS	0
Telo	UORS	0
Telo	UORS	0
Telo	UORS	0
Telo	UORS	0
Telo	UORS	0
Telo	UORS	0
Telo	UORS	0
Telo	UORS	0

## Sheet: 1c
Stage	% double+ HFSCs per mouse
AnaVI	0.772633
AnaVI	0.759396
AnaVI	0.884734
AnaVI	0.562774
CatII	4.9064
CatII	3.27363
CatII	3.86193
CatII	3.22615
CatIV-VI	10.8482
CatIV-VI	21.3982
CatIV-VI	17.6623
CatIV-VI	7.1382
CatIV-VI	11.6435
CatIV-VI	11.4443
CatVII-VIII	9.26467
CatVII-VIII	10.8849
CatVII-VIII	13.8253
CatVII-VIII	16.7558
CatVII-VIII	14.4328
CatVII-VIII	25.3019
Telo	2.51874
Telo	2.37745
Telo	1.99824

## Sheet: 1d
Stage	Phagocyte position with respect to corpse	Number cells	Total cells per stage	Proportion
CatII	adjacent	25		0.362319
CatII	one away	13		0.188406
CatII	two away	7		0.101449
CatII	three or more	24	69	0.347826
CatVI	adjacent	91		0.56875
CatVI	one away	47		0.29375
CatVI	two away	11		0.06875
CatVI	three or more	11	160	0.06875
CatVII	adjacent	113		0.610811
CatVII	one away	36		0.194595
CatVII	two away	8		0.0432432
CatVII	three or more	28	185	0.151351
