# Supplementary material for: Stem cells tightly regulate dead cell clearance to maintain tissue fitness
Source: Nature. 2024 Aug 21;633(8029):407–16. doi: 10.1038/s41586-024-07855-6 (PMC11390485; doi:10.1038/s41586-024-07855-6)
Supplement: Supplementary file 15 — Source Data Extended Data Fig. 3 [file 41586_2024_7855_MOESM15_ESM.xlsx]

## Sheet:  3b
Stage	%TAM+ HFSCs per mouse
AnaVI	12.7
AnaVI	8.5
AnaVI	12.3
AnaVI	10.6
AnaVI	4.6
AnaVI	0.3
AnaVI	2
AnaVI	0.4
CatII	17.3
CatII	12.3
CatII	14.3
CatII	17.9
CatII	6.7
CatII	10.8
CatII	12
CatII	15
CatII	12.6
CatII	5.8
CatII	10.5
CatII	4
CatII	15.6
CatII	4.6
CatII	6
CatII	7.2
CatII	5.4
CatII	8.7
CatII	16.3
CatII	11.4
CatVI	23.1
CatVI	28.8
CatVI	27
CatVI	26
CatVI	29.2
CatVI	41.9
CatVI	54.4
CatVI	50.5
CatVI	33.2
CatVI	31.8
CatVI	43.2
CatVI	52.3
CatVI	46
CatVI	49
CatVI	47.1
CatVI	52.5
CatVI	58
CatVI	55.1
CatVI	62.3
CatVI	65.4
CatVI	54.4
CatVI	63.7
CatVI	73.6
CatVII	83.3
CatVII	70.6
CatVII	68.5
CatVII	58.6
CatVII	76.9
CatVII	75.9
CatVII	88.9
CatVII	76.5
CatVII	89.1
CatVII	59.3
CatVII	89
CatVII	58.9
CatVII	94.5
CatVII	65.7
CatVII	89.3
CatVII	68.7
CatVII	90.4
CatVII	61.2
CatVII	96.2
CatVII	64
CatVII	82.5
CatVII	65.3
CatVII	90.5
CatVII	53.7
Telo	4.4
Telo	1.6
Telo	0.2
Telo	0.2
Telo	5.5
Telo	2.8
Telo	0
Telo	0
Telo	1.5
Telo	0.2
Telo	1.3
Telo	0.2
Telo	0.2
Telo	0

## Sheet:  3c
Stage	%Axl+ HFSCs per mouse	%Mertk+ HFSCs per mouse	%Tyro3+ HFSCs per mouse
CatII	3.4	4.1	4.3
CatII	1.26	1.2	1.2
CatII	3.22	1.7	4.4
CatII	1.11	1.21	1.26
CatII	2.4	3.4	4.1
CatII	1.07	1.21	1.13
CatVI	15.6	6	28
CatVI	23.7	15.4	44.3
CatVI	4.4	4.4	15.6
CatVI	9.5	8.9	31.5
CatVI	6.5	13	11.7
CatVI	12	20.8	23
CatVII	58.8	43.4	29.4
CatVII	36.4	21.4	10.5
CatVII	60.8	59.8	56.5
CatVII	41.2	46.9	40.2
CatVII	57	57.3	54.4
CatVII	43.5	48.4	42.7
CatVII	61	57	74.1
CatVII	39.6	39.5	42.3
Telo	0.3	0.4	0.9
Telo	0.2	0.02	0.03
Telo	0.4	0.1	0.23
Telo	0	0.17	0.19
Telo	0.17	0.02	0.06
Telo	0.02	0	0.06
Telo	0	0	0
Telo	0	0	0
Telo	0	0	0
Telo	0	0	0

## Sheet: 3d
Stage	%TAM+ Lyso+ HFSCs per mouse
AnaVI	4.1
AnaVI	8.9
AnaVI	4
AnaVI	7
AnaVI	4.4
AnaVI	2.4
AnaVI	3.5
AnaVI	2.6
CatII	16.6
CatII	10.9
CatII	11.5
CatII	15
CatII	5.2
CatII	9.8
CatII	12
CatII	15
CatII	8
CatII	1.2
CatII	6.7
CatII	1
CatII	9.4
CatII	1
CatII	4
CatII	4.4
CatII	4.1
CatII	4.8
CatII	13
CatII	7.3
CatVI	14.2
CatVI	31.4
CatVI	22
CatVI	30
CatVI	15.8
CatVI	44.2
CatVI	43.9
CatVI	39.9
CatVI	23.5
CatVI	9.4
CatVI	27.3
CatVI	18.7
CatVI	23.5
CatVI	17.1
CatVI	31.6
CatVI	35.3
CatVI	41
CatVI	27
CatVI	34.5
CatVI	44
CatVII	25.4
CatVII	33.9
CatVII	31.3
CatVII	38.8
CatVII	47.9
CatVII	46.7
CatVII	41
CatVII	34
CatVII	49
CatVII	43
CatVII	47.2
CatVII	55.2
CatVII	42.5
CatVII	60.7
CatVII	56.4
CatVII	52.2
CatVII	53.6
CatVII	48
CatVII	43.2
CatVII	50
CatVII	41.6
CatVII	43
Telo	1.3
Telo	0.3
Telo	0
Telo	0.1
Telo	3.9
Telo	1.9
Telo	0
Telo	0
Telo	0.7
Telo	0.2
Telo	0.6
Telo	0.2
Telo	0.2
Telo	0

## Sheet:  3e
Stage	%Double+ of TAM+Lyso+ HFSCs
CatII	90.237
CatII	34.3012
CatII	59.0092
CatII	44.7872
CatVI	47.0612
CatVI	64.3052
CatVI	30.4602
CatVI	29.2803
CatVI	41.2761
CatVI	52.0967
CatVII	27.2207
CatVII	52.755
CatVII	83.5813
CatVII	100
CatVII	21.2711
CatVII	73.4816

## Sheet:  3f
Treatment	% AnxV+ mTomato+ HFSCs
VEH	8.7
VEH	8
VEH	9.5
CISP	91.5
CISP	84.1
CISP	84.4
VEH	5.3
VEH	10.1
VEH	15
CISP	80
CISP	94
CISP	87.6

## Sheet: 3g middle
Time (hr post corpse addition)	% corpses containing HFSCs
0	0
0	0
0	0
0	0
0	0
1	0
1	0
1	0
1	0
0	0
0	0
2	6.57
2	9.66
2	5.81
2	6.02
3	15.14
3	16.17
3	21.17
3	13.07
4	21.98
4	29.47
4	21.74
4	32.09
6	28.52
6	29.33
6	32.56
6	20.55
18	1
18	0
18	5
18	3

## Sheet: 3g right
Treatment	% Phagocytic HFSC
VEH	3.7
VEH	4.7
VEH	5.5
VEH	7
VEH	7
VEH	8
VEH	6
VEH	7
VEH	10.2
E300	0.5
E300	0.4
E300	0.6
E300	0.3
E300	0.8
E300	0.4
AnxV	3
AnxV	1.01
AnxV	3.87
AnxV	4.5
AnxV	4.2
AnxV	8.6
BMS	4.26
BMS	6.99
BMS	4.6
BMS	3.6
BMS	4.6
BMS	4.8
BMS	4
BMS	3.3
BMS	6
BMS	5.7
BMS	8
