# Supplementary material for: Stem cells tightly regulate dead cell clearance to maintain tissue fitness
Source: Nature. 2024 Aug 21;633(8029):407–16. doi: 10.1038/s41586-024-07855-6 (PMC11390485; doi:10.1038/s41586-024-07855-6)
Supplement: Supplementary file 16 — Source Data Extended Data Fig. 4 [file 41586_2024_7855_MOESM16_ESM.xlsx]

## Sheet: 4i
Stage	% RXRa+ HFSCs per HF
CatII	33.3333
AnaVI	5.55556
AnaVI	16.6667
AnaVI	0
AnaVI	5.88235
CatII	13.3333
CatII	11.1111
CatII	8.33333
CatII	13.0435
CatII	0
CatII	20.8333
CatII	20
CatII	0
CatII	9.09091
CatII	9.09091
CatII	10
CatII	8.82353
CatII	22.2222
CatII	13.3333
CatII	13.3333
CatII	24.1379
CatII	41.9355
CatII	0
CatII	43.3333
CatII	41.1765
CatII	17.8571
CatII	12.5
CatII	30
CatII	18.6047
CatII	7.69231
CatII	30.7692
CatII	25
CatII	30
AnaVI	9.09091
AnaVI	4.7619
AnaVI	0
AnaVI	11.1111
AnaVI	3.7037
CatII	25.8065
CatII	15.9091
CatII	45.9459
AnaVI	10
AnaVI	10
AnaVI	6.66667
AnaVI	6.66667
AnaVI	3.33333
AnaVI	3.33333
AnaVI	0
CatII	13.3333
CatII	40
CatII	4
CatII	10
CatII	0
AnaVI	0
CatII	7.84314
CatII	14.2857
CatII	16.6667
CatII	12.8205
CatII	22.807
CatII	10
CatII	10
CatII	41.4286
CatII	0
CatII	26.6667
CatIV-VI	10
CatIV-VI	25.7143
CatIV-VI	30
CatIV-VI	33.3333
CatII	21.0526
CatIV-VI	20
CatIV-VI	23.2143
CatII	10.8108
CatII	3.33333
CatII	5
CatII	11.7647
CatIV-VI	14.2857
CatIV-VI	8.33333
CatIV-VI	53.8462
CatIV-VI	17.2414
CatIV-VI	6.66667
CatIV-VI	57.8947
CatIV-VI	0
CatIV-VI	12.5
CatIV-VI	50
CatIV-VI	13.6364
CatIV-VI	27.2727
CatIV-VI	11.1111
CatIV-VI	0
CatIV-VI	11.1111
CatIV-VI	38.4615
CatIV-VI	20
CatIV-VI	14.2857
CatIV-VI	3.57143
CatIV-VI	28.5714
CatIV-VI	0
CatIV-VI	27.2727
CatIV-VI	6.66667
CatIV-VI	0
CatIV-VI	0
CatIV-VI	5
CatIV-VI	8.33333
CatIV-VI	25
CatVII-VIII	10
CatVII-VIII	57.1429
CatVII-VIII	6.66667
CatVII-VIII	22.2222
CatVII-VIII	10
CatVII-VIII	62.5
CatVII-VIII	12.5
CatVII-VIII	42.8571
Telo	0
Telo	14.2857
CatII	46.1538
CatII	30
CatII	36.5854
AnaVI	30.7692
AnaVI	23.0769
AnaVI	20.9302
CatII	34.5455
AnaVI	25
AnaVI	23.2558
CatII	38.4615
CatII	30
CatVII-VIII	25
CatVII-VIII	57.1429
Telo	10
Telo	0
Telo	25
Telo	0
Telo	0
Telo	0
Telo	11.1111
Telo	0
Telo	0
Telo	0
Telo	25
Telo	0
Telo	13.3333
Telo	0
Telo	23.0769
Telo	0
Telo	5.88235
Telo	0
Telo	9.09091
Telo	0
Telo	0
Telo	0
Telo	27.7778
Telo	0
Telo	0
Telo	47.0588
Telo	28.5714
Telo	0
Telo	0
Telo	12.5
Telo	0
Telo	38.4615
Telo	20
Telo	0
Telo	10
Telo	0
Telo	0
Telo	8.33333
Telo	0
Telo	0
Telo	0
AnaVI	33.3333
AnaVI	12.5
AnaVI	7.69231
AnaVI	14.2857
AnaVI	7.69231
AnaVI	0
AnaVI	0
AnaVI	6.66667
AnaVI	3.33333
AnaVI	3.33333
AnaVI	15.625
AnaVI	9.09091
AnaVI	25
CatIV-VI	40
CatIV-VI	48.1481
CatIV-VI	39.2857
CatIV-VI	10
CatIV-VI	5.26316
CatIV-VI	34.2857
CatIV-VI	5.26316
CatIV-VI	38.8889
CatIV-VI	34.375
CatIV-VI	56
CatIV-VI	36.3636
CatIV-VI	42.8571
CatIV-VI	60
CatIV-VI	30
CatIV-VI	13.8889
CatIV-VI	60
CatIV-VI	16.6667
CatIV-VI	44.8276
CatIV-VI	31.25
CatIV-VI	46.6667
CatIV-VI	80
CatIV-VI	13.3333
CatIV-VI	33.3333
CatIV-VI	70.5882
CatVII-VIII	32
CatVII-VIII	66.6667
CatVII-VIII	28.5714
CatVII-VIII	90.9091
CatVII-VIII	26.6667
CatVII-VIII	66.6667
CatVII-VIII	31.5789
CatVII-VIII	22.2222
CatVII-VIII	66.6667
CatVII-VIII	80
CatIV-VI	24.1379
CatIV-VI	47.0588
CatVII-VIII	31.25
CatVII-VIII	77.7778
CatVII-VIII	66.6667
CatVII-VIII	71.4286
CatVII-VIII	24
CatVII-VIII	50
CatVII-VIII	35
CatVII-VIII	50
CatVII-VIII	47.619
CatVII-VIII	57.1429
CatVII-VIII	41.1765
CatVII-VIII	63.6364
Telo	27.7778
Telo	36.3636
CatVII-VIII	83.3333
CatVII-VIII	88.8889
CatVII-VIII	16.6667
CatVII-VIII	55.5556
CatVII-VIII	80
CatVII-VIII	60
CatVII-VIII	42.8571
CatVII-VIII	33.3333
CatVII-VIII	60
CatVII-VIII	69.2308
CatVII-VIII	87.5
CatVII-VIII	81.25
CatVII-VIII	91.6667
CatVII-VIII	100
CatVII-VIII	83.3333
CatVII-VIII	92.8571
CatVII-VIII	92.3077
CatIV-VI	54.5455
CatIV-VI	68.4211
CatIV-VI	41.6667

## Sheet: 4j
Stage	% RARg+ HFSCs per HF
CatIV-VI	36.6667
CatIV-VI	29.6296
CatIV-VI	28.5714
CatIV-VI	55
CatIV-VI	36.8421
CatIV-VI	28.5714
CatIV-VI	21.0526
CatIV-VI	16.6667
AnaVI	56.6667
AnaVI	50
AnaVI	52.9412
AnaVI	60
AnaVI	62.069
AnaVI	68.75
AnaVI	64.7059
AnaVI	57.5
AnaVI	57.1429
AnaVI	61.5385
AnaVI	63.3333
AnaVI	61.9048
AnaVI	73.0769
AnaVI	62.069
AnaVI	71.0526
AnaVI	41.1765
AnaVI	45
AnaVI	38.8889
AnaVI	50
AnaVI	50
CatII	11.6667
AnaVI	60
CatIV-VI	50
CatIV-VI	38.4615
CatII	34.7826
CatII	57.5758
CatII	43.3333
CatII	56.0976
CatII	56
CatII	47.5
CatII	25.9259
CatII	46.1538
CatII	46.1538
CatII	45.7143
CatII	36.6667
CatII	50
CatII	27.7778
CatVII-VIII	40
CatVII-VIII	75
CatVII-VIII	66.6667
CatVII-VIII	75
CatVII-VIII	53.3333
CatIV-VI	30
CatIV-VI	50
CatIV-VI	61.5385
CatIV-VI	70
CatIV-VI	66.6667
CatIV-VI	41.6667
CatIV-VI	51.8519
CatIV-VI	70.8333
CatIV-VI	60
CatIV-VI	26.6667
CatIV-VI	53.3333
CatIV-VI	83.3333
CatIV-VI	60.6061
CatIV-VI	48.6486
CatIV-VI	60.7143
CatIV-VI	60
CatIV-VI	44.186
CatIV-VI	55.5556
CatIV-VI	57.1429
CatIV-VI	55.1724
CatIV-VI	57.7778
CatIV-VI	46.1538
CatIV-VI	46.6667
CatIV-VI	48.8372
CatIV-VI	50
CatIV-VI	51.7241
CatIV-VI	60
CatIV-VI	40.9091
CatIV-VI	80
CatIV-VI	69.2308
CatIV-VI	63.6364
CatVII-VIII	31.5789
CatVII-VIII	44.4444
CatVII-VIII	53.3333
CatVII-VIII	66.6667
CatVII-VIII	61.1111
CatVII-VIII	71.4286
CatIV-VI	63.6364
CatIV-VI	39.4737
CatIV-VI	43.4783
CatIV-VI	75
CatIV-VI	44.1176
CatIV-VI	69.2308
CatIV-VI	46.6667
CatIV-VI	36
CatIV-VI	45.7143
CatIV-VI	48.2759
CatIV-VI	50
CatIV-VI	61.5385
CatII	43.3333
CatII	23.3333
CatII	0
CatIV-VI	43.3333
CatIV-VI	45
CatVII-VIII	53.8462
CatVII-VIII	78.5714
CatVII-VIII	43.75
CatVII-VIII	57.1429
CatVII-VIII	66.6667
CatVII-VIII	58.3333
CatVII-VIII	62.5
CatVII-VIII	63.6364
CatVII-VIII	33.3333
Telo	45.4545
Telo	62.5
Telo	41.6667
Telo	50
Telo	41.6667
Telo	50
Telo	20
Telo	50
CatVII-VIII	80
CatVII-VIII	41.6667
CatVII-VIII	20.8333
CatVII-VIII	40
CatVII-VIII	75
CatVII-VIII	50
CatVII-VIII	58.3333
CatVII-VIII	7.69231
CatVII-VIII	72
CatVII-VIII	43.75
CatVII-VIII	50
CatVII-VIII	50
CatVII-VIII	33.3333
CatVII-VIII	42.8571
CatVII-VIII	64.7059
CatVII-VIII	27.2727
Telo	83.3333
Telo	63.6364
CatVII-VIII	41.6667
CatVII-VIII	44.4444
CatVII-VIII	22.2222
CatVII-VIII	44.4444
CatVII-VIII	60
CatVII-VIII	50
CatVII-VIII	14.2857
CatVII-VIII	16.6667
CatVII-VIII	40
CatVII-VIII	69.2308
CatVII-VIII	50
CatVII-VIII	50
CatVII-VIII	66.6667
CatVII-VIII	100
CatVII-VIII	58.3333
CatVII-VIII	78.5714
CatVII-VIII	69.2308
CatIV-VI	50
CatIV-VI	63.1579
CatIV-VI	33.3333
