# Supplementary material for: Stem cells tightly regulate dead cell clearance to maintain tissue fitness
Source: Nature. 2024 Aug 21;633(8029):407–16. doi: 10.1038/s41586-024-07855-6 (PMC11390485; doi:10.1038/s41586-024-07855-6)
Supplement: Supplementary file 17 — Source Data Extended Data Fig. 5 [file 41586_2024_7855_MOESM17_ESM.xlsx]

## Sheet: 5c
Data for left panel			Data for right panel
% GFP+ RXRa+ HFSCs	% RFP+ RXRa+ HFSCs	% Double+ RXRa+ HFSCs	% GFP+ TAMs+ HFSCs	% RFP+ TAMs+ HFSCs	% Double+ TAMs+ HFSCs
Rxra ctrl	Rxra ctrl	Rxra KO	Rxra ctrl	Rxra ctrl	Rxra KO
90.3	87.9	21.7	50.9	62	41.7	Note: each row is a mouse
86	77.7	18.1	38.2	53.2	35.4
84.8	91.63	23.9	45.3	73.8	31.8

## Sheet: 5g
Sample	% unengulfed apoptotic cells per HF	% phagocytic HFSCs per HF
Uninjected	3.33333	6.66667
Uninjected	0	0
Uninjected	3.33333	3.33333
Uninjected	3.33333	3.33333
Uninjected	12.5	20
Uninjected	0	0
Uninjected	7.14286	0
Uninjected	12.5	18.75
Uninjected	0	6.25
Uninjected	12.5	12.5
Uninjected	16.6667	33.3333
Uninjected	0	0
Uninjected	16.6667	16.6667
Uninjected	6.66667	6.66667
Uninjected	6.66667	10
Uninjected	20	26.6667
Uninjected	3.33333	3.33333
Uninjected	4.54545	0
Uninjected	6.66667	6.66667
Uninjected	10	6.66667
Uninjected	16.6667	10
Uninjected	6.66667	3.33333
Uninjected	0	40
Uninjected	16.6667	16.6667
Uninjected	0	16.6667
Uninjected	6.25	18.75
Uninjected	16.6667	27.7778
Uninjected	13.3333	20
Uninjected	16.6667	36.6667
Uninjected	11.7647	11.7647
Uninjected	18.1818	45.4545
Uninjected	8.33333	25
Uninjected	16.6667	0
Uninjected	12.5	18.75
Uninjected	22.2222	44.4444
Uninjected	15.3846	23.0769
Uninjected	11.7647	17.6471
Uninjected	21.4286	28.5714
Uninjected	25	25
Uninjected	26.6667	20
Uninjected	40	10
Uninjected	16.6667	11.1111
Uninjected	40	23.3333
Uninjected	4.34783	13.0435
Uninjected	28.5714	42.8571
Uninjected	14.2857	17.8571
Uninjected	35.2941	23.5294
Uninjected	18.1818	15.1515
Uninjected	16.6667	20
Uninjected	25	50
Uninjected	16.6667	23.3333
Uninjected	16.6667	11.1111
Uninjected	16.6667	50
Uninjected	0	25
Uninjected	37.5	42.5
Uninjected	19.2308	23.0769
Uninjected	20	20
Uninjected	60	26.6667
Uninjected	11.1111	5.55556
Uninjected	16.6667	23.3333
Uninjected	9.09091	18.1818
Uninjected	22.2222	16.6667
Uninjected	6.66667	13.3333
Uninjected	25.9259	35.5556
Uninjected	13.7931	17.2414
Uninjected	14.2857	4.7619
Uninjected	33.3333	41.6667
Uninjected	20	15
Uninjected	16.6667	8.33333
Uninjected	9.52381	14.2857
Uninjected	12.5	37.5
Uninjected	15.7895	21.0526
Uninjected	20	33.3333
Uninjected	7.40741	7.40741
Uninjected	35	25
Uninjected	4.16667	4.16667
Uninjected	16.6667	40
Uninjected	10	10
Uninjected	33.3333	33.3333
Uninjected	15.3846	7.69231
Uninjected	25	25
Uninjected	6.66667	0
Uninjected	10	10
Uninjected	25	30
Uninjected	4.54545	13.6364
Uninjected	3.33333	3.33333
Uninjected	37.5	12.5
Uninjected	0	3.33333
Uninjected	14.2857	14.2857
Uninjected	6.66667	3.33333
Uninjected	0	20
Uninjected	0	25
Uninjected	6.25	25
Uninjected	25	20
Uninjected	0	20
Uninjected	0	25
Uninjected	12.5	12.5
Uninjected	12.5	37.5
Uninjected	4.7619	38.0952
Uninjected	25	37.5
Uninjected	0	0
Uninjected	10	13.3333
Uninjected	13.0435	17.3913
Uninjected	23.5294	23.5294
Uninjected	6.66667	10
Uninjected	10	13.3333
Uninjected	16.6667	8.33333
Uninjected	3.33333	3.33333
Uninjected	11.7647	17.6471
Uninjected	20	40
Uninjected	16.6667	16.6667
Uninjected	33.3333	34.4444
Uninjected	12.5	25
Uninjected	33.3333	33.3333
Uninjected	23.0769	30.7692
Uninjected	22.2222	33.3333
Uninjected	25	18.75
Uninjected	42.8571	28.5714
Uninjected	0	17.6471
Uninjected	22.2222	44.4444
Uninjected	7.14286	14.2857
Uninjected	36.3636	36.3636
Uninjected	8	8
Uninjected	28.5714	42.8571
Uninjected	11.7647	11.7647
Uninjected	14.2857	27.1429
Uninjected	7.14286	7.14286
Uninjected	22.2222	25.5556
Uninjected	11.1111	0
Uninjected	33.3333	33.3333
Uninjected	6.66667	10
Uninjected	10	6.66667
Uninjected	29.4118	34.7059
Uninjected	18.1818	18.1818
Uninjected	30.7692	38.4615
Uninjected	18.1818	36.3636
Uninjected	20	40
Uninjected	7.69231	30.7692
Uninjected	16.6667	44.4444
Uninjected	0	0
Uninjected	16.6667	20
Uninjected	21.875	31.25
Uninjected	26.6667	10
Uninjected	15.3846	30.7692
Uninjected	26.6667	26.6667
Uninjected	13.0435	21.7391
Uninjected	30.7692	31.5385
Uninjected	12.5	20.8333
Uninjected	33.3333	44.4444
Injected	16.6667	16.6667
Injected	11.5385	11.5385
Injected	12.5	12.5
Injected	18.6047	11.6279
Injected	9.52381	19.0476
Injected	23.5294	26.4706
Injected	6.06061	12.1212
Injected	10.2564	15.3846
Injected	0	2.27273
Injected	24.4898	18.3673
Injected	6.25	9.375
Injected	17.6471	17.6471
Injected	21.875	28.125
Injected	10.5263	21.0526
Injected	13.0435	17.3913
Injected	20	20
Injected	21.7391	21.7391
Injected	9.52381	21.4286
Injected	29.6296	20.3704
Injected	30.1887	35.8491
Injected	27.2727	34.2424
Injected	25	15.9091
Injected	16.6667	16.6667
Injected	5.40541	16.2162
Injected	7.14286	12.5
Injected	15.1515	9.09091
Injected	6.34921	9.52381
Injected	9.7561	17.0732
Injected	6.45161	9.67742
Injected	10.2041	16.3265
Injected	13.3333	16.6667
Injected	0	5.55556
Injected	20	26.6667
Injected	20	22.5
Injected	5.26316	31.5789
Injected	17.8571	35
Injected	21.7391	21.7391
Injected	9.09091	30.303
Injected	7.69231	23.0769
Injected	8.88889	22.2222
Injected	16.6667	12.5
Injected	19.2308	15.3846
Injected	10	36.6667
Injected	23.8095	14.2857
Injected	25.8065	12.9032
Injected	7.14286	28.5714
Injected	27.7778	38.8889
Injected	19.0476	14.2857
Injected	5.26316	15.7895
Injected	20	20
Injected	20.8333	16.6667
Injected	23.8095	14.2857
Injected	16.6667	16.6667
Injected	27.2727	18.1818
Injected	13.6364	18.1818
Injected	10.5263	10.5263
Injected	20	20
Injected	15	20
Injected	7.69231	11.5385
Injected	8.33333	5
Injected	4.54545	9.09091
Injected	5.26316	5.26316
Injected	18.1818	18.1818
Injected	18.1818	18.1818
Injected	0	4
Injected	8.69565	8.69565
Injected	11.1111	18.5185
Injected	8	12
Injected	6.45161	6.45161
Injected	5.55556	0
Injected	12.5	6
Injected	7.69231	19.2308
Injected	0	0
Injected	4.34783	13.0435
Injected	9.09091	12.1212
Injected	0	9
Injected	2.43902	12.1951
Injected	6.25	18.75
Injected	15.625	6.25
Injected	38.7097	16.129
Injected	9.67742	22.5806
Injected	8.10811	5.40541
Injected	25	21.4286
Injected	26.6667	26.6667
Injected	33.3333	36.6667
Injected	31.0345	47.5862
Injected	22.2222	13.8889
Injected	12.1212	27.2727
Injected	12	24
Injected	33.3333	33.3333
Injected	15.1515	27.2727
Injected	11.4754	13.1148
Injected	28.5714	45.7143
Injected	16.6667	30.8333
Injected	22.7273	18.1818
Injected	14.8148	14.8148
Injected	16	20
Injected	15	10
Injected	12.5	12.5
Injected	22.8571	20
Injected	3.84615	3.84615
Injected	20	20
Injected	8.69565	17.3913
Injected	23.5294	35.2941
Injected	13.0435	26.087
Injected	15	25
Injected	14.2857	14.2857
Injected	18.1818	27.2727
Injected	11.1111	3.7037
Injected	0	15.3846
Injected	14.2857	21.4286
Injected	7.69231	11.5385
Injected	8.33333	0
Injected	4.54545	9.09091
Injected	5.26316	5.26316
Injected	18.1818	18.1818
Injected	18.1818	18.1818
Injected	0	0
Injected	8.69565	8.69565
Injected	11.1111	18.5185
Injected	8	12
Injected	6.45161	6.45161
Injected	5.55556	0
Injected	12.5	0
Injected	7.69231	19.2308
Injected	0	0
Injected	4.34783	13.0435
Injected	9.09091	12.1212
Injected	0	0
Injected	2.43902	12.1951
Injected	6.25	18.75
Injected	18.8679	27.5862
Injected	18.1818	27.2727
Injected	20.8333	35.7143
Injected	20.9302	35.2941
Injected	25	45.8491
Injected	32	48.8889

## Sheet: 5h
Treatment	HF stage	% phagocytic HFSCs per HF	% Uncleared apoptotic corpse per HF
HX531	CatVII-VIII	3.33333	13.3333
HX531	CatVII-VIII	0	4
HX531	CatVII-VIII	4.16667	16.6667
HX531	CatVII-VIII	0	19.0476
HX531	CatVII-VIII	0	14.2857
HX531	CatVII-VIII	0	3.33333
HX531	CatVII-VIII	13.0435	4.34783
HX531	CatVII-VIII	0	10.3448
HX531	CatVII-VIII	0	15.7895
HX531	CatVII-VIII	0	12
HX531	CatVII-VIII	5.26316	26.3158
HX531	CatVII-VIII	0	19.0476
HX531	CatVII-VIII	0	8.69565
HX531	CatVII-VIII	4.54545	13.6364
HX531	CatVII-VIII	0	2.5
HX531	CatVII-VIII	0	7.14286
HX531	CatVII-VIII	4	12
HX531	CatVII-VIII	2.77778	5.55556
HX531	CatVII-VIII	11.1111	22.2222
HX531	CatVII-VIII	0	12.5
HX531	CatVII-VIII	0	33.3333
HX531	CatVII-VIII	0	21.0526
HX531	CatVII-VIII	0	14.8148
HX531	CatVII-VIII	0	0
Vehicle	CatVII-VIII	11.5385	7.69231
Vehicle	CatVII-VIII	0	8.33333
Vehicle	CatVII-VIII	9.09091	4.54545
Vehicle	CatVII-VIII	5.26316	5.26316
Vehicle	CatVII-VIII	18.1818	18.1818
Vehicle	CatVII-VIII	18.1818	18.1818
Vehicle	CatVII-VIII	0	0
Vehicle	CatVII-VIII	8.69565	8.69565
Vehicle	CatVII-VIII	18.5185	11.1111
Vehicle	CatVII-VIII	12	8
Vehicle	CatVII-VIII	6.45161	6.45161
Vehicle	CatVII-VIII	0	5.55556
Vehicle	CatVII-VIII	0	12.5
Vehicle	CatVII-VIII	19.2308	7.69231
Vehicle	CatVII-VIII	0	0
Vehicle	CatVII-VIII	13.0435	4.34783
Vehicle	CatVII-VIII	12.1212	9.09091
Vehicle	CatVII-VIII	0	0
Vehicle	CatVII-VIII	12.1951	2.43902
Vehicle	CatVII-VIII	18.75	6.25
