# Supplementary material for: Stem cells tightly regulate dead cell clearance to maintain tissue fitness
Source: Nature. 2024 Aug 21;633(8029):407–16. doi: 10.1038/s41586-024-07855-6 (PMC11390485; doi:10.1038/s41586-024-07855-6)
Supplement: Supplementary file 18 — Source Data Extended Data Fig. 6 [file 41586_2024_7855_MOESM18_ESM.xlsx]

## Sheet: 6c
Stage	K14rtTA genotype	RFP status	Median RXRa	Median TAM
AnaII-III	pos	RFP neg	300	100
AnaII-III	pos	RFP pos	1000	111
AnaII-III	pos	RFP neg	425	80
AnaII-III	pos	RFP pos	1300	50
AnaII-III	pos	RFP neg	540	150
AnaII-III	pos	RFP pos	1570	130

## Sheet: 6d
Treatment	%TAM+Lyso+ HFSCs	% Phagocytic HFSC
VEH	31.4	3.7
VEH	24.6	4.7
VEH	22.1	5.5
VEH	22.6	7
VEH	24.5	7
VEH	19.3	10
VEH	44	6
VEH	30.5	7
VEH	11.3	10.2
Media	5.4	0.5
Media	1.2	0.4
Media	6.1	0.6
Media	11.2	0.3
Media	6.6	0.8
Media	10.6	0.4
UVI3003	13.2	2.45
UVI3003	6.88	0.62
UVI3003	18	0.75
UVI3003	1.6	3.1
UVI3003	5.2	4.8
UVI3003	4.1	3.6
UVI3003	2.4	4.4
UVI3003	0.3	6.3
UVI3003	6.8	3.7
HX531	7.1	3.4
HX531	7.7	5.6
HX531	31.6	5.1
HX531	1.4	3.6
HX531	9	4.1
HX531	2.1	3.8
HX531	21	6.6
HX531	16.5	5.2
HX531	17.1	6.9

## Sheet: 6e
Treatment	Genotype	Gene	TPM
Media	WT	Gas6	2.73053
Media	WT	Gas6	4.11762
Corpses	WT	Gas6	49.008
Corpses	WT	Gas6	67.4302
Corpses	WT	Gas6	64.594
Corpses	WT	Gas6	55.4118
Corpses	cKO	Gas6	30
Corpses	cKO	Gas6	32.5996
Corpses	cKO	Gas6	38.264
Corpses	cKO	Gas6	30.6852
Media	WT	Tgm2	0.454458
Media	WT	Tgm2	3.0103
Corpses	WT	Tgm2	54.1256
Corpses	WT	Tgm2	64.9061
Corpses	WT	Tgm2	78.2469
Corpses	WT	Tgm2	63.4031
Corpses	cKO	Tgm2	16.2728
Corpses	cKO	Tgm2	16.2734
Corpses	cKO	Tgm2	30.006
Corpses	cKO	Tgm2	9.11873
Media	WT	Sirpa	5.23567
Media	WT	Sirpa	1.6317
Corpses	WT	Sirpa	5.82292
Corpses	WT	Sirpa	5.70598
Corpses	WT	Sirpa	7.50608
Corpses	WT	Sirpa	5.38815
Corpses	cKO	Sirpa	1.51066
Corpses	cKO	Sirpa	4.41985
Corpses	cKO	Sirpa	4.25723
Corpses	cKO	Sirpa	2.90623
Media	WT	Mfge8	23.4109
Media	WT	Mfge8	23.0105
Corpses	WT	Mfge8	102.681
Corpses	WT	Mfge8	112.011
Corpses	WT	Mfge8	135.218
Corpses	WT	Mfge8	116.609
Corpses	cKO	Mfge8	69.3322
Corpses	cKO	Mfge8	116.23
Corpses	cKO	Mfge8	86.1143
Corpses	cKO	Mfge8	82.9558

## Sheet: 6f
Treatment	Genotype	Fold increase TAM intensity
Media	WT	1.52843
Media	WT	2.24754
Media	WT	0.699444
Media	cKO	0.877298
Media	cKO	1.27191
Media	cKO	0.851218
VEH	WT	1.92753
VEH	WT	3.15275
VEH	WT	2.11527
VEH	WT	2.98701
VEH	WT	4.27273
VEH	WT	3.51948
VEH	cKO	1.91877
VEH	cKO	1.37055
VEH	cKO	1.59273
VEH	cKO	1.90584
VEH	cKO	1.61061
VEH	cKO	1.23416
AGN	WT	1.69545
AGN	WT	1.17938
AGN	WT	1.48031
AGN	cKO	1.55431
AGN	cKO	1.4902
AGN	cKO	1.48374
