# Supplementary material for: Stem cells tightly regulate dead cell clearance to maintain tissue fitness
Source: Nature. 2024 Aug 21;633(8029):407–16. doi: 10.1038/s41586-024-07855-6 (PMC11390485; doi:10.1038/s41586-024-07855-6)
Supplement: Supplementary file 19 — Source Data Extended Data Fig. 7 [file 41586_2024_7855_MOESM19_ESM.xlsx]

## Sheet: 7a top
Treatment	%RXRa+ HFSCs
Media	1
Media	4
Media	3
Media	9.7
Media	8.8
Media	4.6
Media	8.4
VEH	75
VEH	66
VEH	83
VEH	85.6
VEH	89.8
VEH	88.1
AnxV	78
AnxV	73
AnxV	63
AnxV	95
BMS	85
BMS	81
BMS	72
BMS	90.5
BMS	87.8

## Sheet: 7a middle
Treatment	% RARg + HFSCs
Media	8
Media	11.5
Media	5.5
Media	5.4
VEH	93.3
VEH	97
VEH	93
VEH	74
VEH	85
VEH	97
VEH	70.5411
VEH	75.5917
VEH	88.1598
BMS	81
BMS	92.7
AnxV	87.8
AnxV	86.1

## Sheet: 7a bottom
Treatment	%TAM+Lyso+ HFSCs
VEH	31.4
VEH	24.6
VEH	22.1
VEH	22.6
VEH	24.5
VEH	19.3
VEH	44
VEH	30.5
VEH	11.3
E300	5.4
E300	1.2
E300	6.1
E300	11.2
E300	6.6
E300	10.6
AnxV	22.7
AnxV	17.9
AnxV	18.1
AnxV	32.5
AnxV	24.5
AnxV	21.7
BMS	15.4
BMS	22.8
BMS	30.7
BMS	35.5
BMS	36
BMS	37.8
BMS	38.5
BMS	33.5
BMS	18.3
BMS	19.9
BMS	13.2

## Sheet: 7c
Sample	Gene	TPM
Media	Gas6	2.73053
Media	Gas6	4.11762
Corpses	Gas6	49.008
Corpses	Gas6	67.4302
Corpses	Gas6	64.594
Corpses	Gas6	55.4118
BEL	Gas6	50.5282
BEL	Gas6	49.8526
BEL	Gas6	41.8263
BEL	Gas6	44.7821
Media	Tgm2	0.454458
Media	Tgm2	3.0103
Corpses	Tgm2	54.1256
Corpses	Tgm2	64.9061
Corpses	Tgm2	78.2469
Corpses	Tgm2	63.4031
BEL	Tgm2	11.8051
BEL	Tgm2	22.9641
BEL	Tgm2	12.905
BEL	Tgm2	19.8898
Media	Mfge8	23.4109
Media	Mfge8	23.0105
Corpses	Mfge8	102.681
Corpses	Mfge8	112.011
Corpses	Mfge8	135.218
Corpses	Mfge8	116.609
BEL	Mfge8	76.7964
BEL	Mfge8	75.3893
BEL	Mfge8	59.7225
BEL	Mfge8	66.8394
Media	Mertk	0.025289
Media	Mertk	0.042559
Corpses	Mertk	1.72572
Corpses	Mertk	0
Corpses	Mertk	0.48718
Corpses	Mertk	0.70512
BEL	Mertk	1.57026
BEL	Mertk	0.37451
BEL	Mertk	0.35833
BEL	Mertk	0

## Sheet: 7d top
Treatment	HF stage	% RXRa +
Injected	CatIV-VI	20.8333
Injected	CatIV-VI	23.0769
Injected	CatIV-VI	20.8333
Injected	CatIV-VI	34.8837
Injected	CatVII-VIII	35.7143
Injected	CatVII-VIII	52.9412
Injected	CatVII-VIII	36.8421
Injected	CatIV-VI	33.3333
Injected	CatIV-VI	25
Injected	CatIV-VI	20.4082
Injected	CatIV-VI	12.5
Injected	CatIV-VI	27.451
Injected	CatIV-VI	31.25
Injected	CatVII-VIII	31.5789
Injected	CatVII-VIII	35.2941
Injected	CatIV-VI	20
Injected	CatIV-VI	19.5652
Injected	CatIV-VI	23.8095
Injected	CatIV-VI	31.4815
Injected	CatIV-VI	41.5094
Injected	CatIV-VI	39.3939
Injected	CatIV-VI	31.8182
Injected	CatIV-VI	41.6667
Injected	CatIV-VI	29.7297
Injected	CatIV-VI	25
Injected	CatIV-VI	33.3333
Injected	CatIV-VI	12.6984
Injected	CatIV-VI	19.5122
Injected	CatIV-VI	25.8065
Injected	CatIV-VI	24.4898
Injected	CatVII-VIII	40
Injected	CatVII-VIII	30
Injected	CatVII-VIII	85
Injected	CatVII-VIII	56.25
Injected	CatVII-VIII	47.3684
Injected	CatVII-VIII	70
Injected	CatVII-VIII	28.5714
Injected	CatVII-VIII	66.6667
Injected	CatVII-VIII	43.75
Injected	CatIV-VI	35.5556
Injected	CatIV-VI	12.5
Injected	CatIV-VI	15.3846
Injected	CatIV-VI	10
Injected	CatIV-VI	28.5714
Injected	CatIV-VI	9.67742
Injected	CatIV-VI	28.5714
Injected	CatIV-VI	5.55556
Injected	CatVII-VIII	26.6667
Injected	CatVII-VIII	27.7778
Injected	CatVII-VIII	35.2941
Injected	CatVII-VIII	22.2222
Injected	CatVII-VIII	40
Injected	CatVII-VIII	29.1667
Injected	CatVII-VIII	42.8571
Injected	CatVII-VIII	16.6667
Injected	CatVII-VIII	14.2857
Injected	CatVII-VIII	50
Injected	CatVII-VIII	40
Injected	CatVII-VIII	68.75
Injected	CatVII-VIII	25
Injected	CatVII-VIII	41.1765
Injected	CatVII-VIII	45.4545
Injected	CatVII-VIII	64.2857
Injected	CatVII-VIII	36.3636
Injected	CatVII-VIII	40
Injected	CatVII-VIII	61.5385
Injected	CatVII-VIII	70.5882
Injected	CatVII-VIII	46.6667
Injected	CatVII-VIII	68.75
Injected	CatVII-VIII	44.4444
Injected	CatVII-VIII	25
Injected	CatVII-VIII	87.5
Injected	CatVII-VIII	16.6667
Injected	CatVII-VIII	76.9231
Injected	CatVII-VIII	66.6667
Injected	CatVII-VIII	0
Injected	CatVII-VIII	88.2353
Injected	CatVII-VIII	50
Injected	CatVII-VIII	22.2222
Injected	CatVII-VIII	0
Injected	CatVII-VIII	16.6667
Injected	CatVII-VIII	27.2727
Injected	CatVII-VIII	12.5
Injected	CatVII-VIII	18.1818
Injected	CatVII-VIII	16.6667
Injected	CatVII-VIII	33.3333
Injected	CatIV-VI	18.8679
Injected	CatIV-VI	20.3704
Injected	CatIV-VI	15.1515
Injected	CatIV-VI	16.6667
Injected	CatIV-VI	4.34783
Injected	CatIV-VI	4.65116
Injected	CatIV-VI	16.6667
Injected	CatIV-VI	14.8148
Injected	CatVII-VIII	35.7143
Injected	CatVII-VIII	66.6667
Injected	CatVII-VIII	14.2857
Injected	CatVII-VIII	0
Injected	CatVII-VIII	25
Injected	CatVII-VIII	16.6667
Injected	CatVII-VIII	20
Injected	CatVII-VIII	16.6667
Injected	CatIV-VI	17.0732
Injected	CatIV-VI	9.52381
Injected	CatIV-VI	6.45161
Injected	CatIV-VI	8.57143
Injected	CatIV-VI	18.1818
Injected	CatIV-VI	41.1765
Injected	CatIV-VI	38.4615
Injected	CatIV-VI	21.4286
Injected	CatVII-VIII	66.6667
Injected	CatVII-VIII	43.75
Injected	CatVII-VIII	40
Injected	CatVII-VIII	44.4444
Injected	CatVII-VIII	53.8462
Injected	CatVII-VIII	16.6667
Injected	CatVII-VIII	20
Injected	CatVII-VIII	53.8462
Injected	CatVII-VIII	55.5556
Injected	CatVII-VIII	25
Injected	CatVII-VIII	46.1538
Injected	CatVII-VIII	42.8571
Injected	CatVII-VIII	62.5
Injected	CatVII-VIII	31.5789
Injected	CatVII-VIII	64.7059
Injected	CatVII-VIII	46.1538
Injected	CatVII-VIII	31.5789
Injected	CatVII-VIII	36.8421
Injected	CatIV-VI	15.3846
Injected	CatIV-VI	22.2222
Injected	CatIV-VI	55.5556
Injected	CatIV-VI	27.2727
Injected	CatIV-VI	36.8421
Injected	CatIV-VI	16.6667
Injected	CatIV-VI	20
Injected	CatVII-VIII	57.1429
Injected	CatVII-VIII	30
Injected	CatIV-VI	41.1765
Injected	CatIV-VI	31.5789
Injected	CatIV-VI	12
Injected	CatIV-VI	5.55556
Injected	CatIV-VI	16.6667
Injected	CatIV-VI	4.54545
Injected	CatIV-VI	4
Injected	CatIV-VI	33.3333
Injected	CatIV-VI	20
Injected	CatIV-VI	55.5556
Injected	CatIV-VI	19.2308
Injected	CatIV-VI	30
Injected	CatVII-VIII	23.5294
Injected	CatIV-VI	38.4615
Injected	CatVII-VIII	26.3158
Injected	CatIV-VI	35
Injected	CatIV-VI	12.5
Injected	CatIV-VI	30.4348
Injected	CatIV-VI	21.4286
Injected	CatIV-VI	10.5263
Injected	CatIV-VI	23.0769
Injected	CatIV-VI	18.1818
Injected	CatIV-VI	45
Injected	CatIV-VI	26.087
Injected	CatIV-VI	0
Injected	CatIV-VI	16
Uninjected	CatIV-VI	10
Uninjected	CatIV-VI	25.7143
Uninjected	CatIV-VI	30
Uninjected	CatIV-VI	33.3333
Uninjected	CatIV-VI	20
Uninjected	CatIV-VI	23.2143
Uninjected	CatIV-VI	14.2857
Uninjected	CatIV-VI	8.33333
Uninjected	CatIV-VI	53.8462
Uninjected	CatIV-VI	17.2414
Uninjected	CatIV-VI	6.66667
Uninjected	CatIV-VI	57.8947
Uninjected	CatIV-VI	0
Uninjected	CatIV-VI	12.5
Uninjected	CatIV-VI	50
Uninjected	CatIV-VI	13.6364
Uninjected	CatIV-VI	27.2727
Uninjected	CatIV-VI	11.1111
Uninjected	CatIV-VI	0
Uninjected	CatIV-VI	11.1111
Uninjected	CatIV-VI	38.4615
Uninjected	CatIV-VI	20
Uninjected	CatIV-VI	14.2857
Uninjected	CatIV-VI	3.57143
Uninjected	CatIV-VI	28.5714
Uninjected	CatIV-VI	0
Uninjected	CatIV-VI	27.2727
Uninjected	CatIV-VI	6.66667
Uninjected	CatIV-VI	0
Uninjected	CatIV-VI	0
Uninjected	CatIV-VI	5
Uninjected	CatIV-VI	8.33333
Uninjected	CatIV-VI	25
Uninjected	CatVII-VIII	10
Uninjected	CatVII-VIII	57.1429
Uninjected	CatVII-VIII	6.66667
Uninjected	CatVII-VIII	22.2222
Uninjected	CatVII-VIII	10
Uninjected	CatVII-VIII	62.5
Uninjected	CatVII-VIII	12.5
Uninjected	CatVII-VIII	42.8571
Uninjected	CatVII-VIII	25
Uninjected	CatVII-VIII	57.1429
Uninjected	CatIV-VI	40
Uninjected	CatIV-VI	48.1481
Uninjected	CatIV-VI	39.2857
Uninjected	CatIV-VI	10
Uninjected	CatIV-VI	5.26316
Uninjected	CatIV-VI	34.2857
Uninjected	CatIV-VI	5.26316
Uninjected	CatIV-VI	38.8889
Uninjected	CatIV-VI	34.375
Uninjected	CatIV-VI	56
Uninjected	CatIV-VI	36.3636
Uninjected	CatIV-VI	42.8571
Uninjected	CatIV-VI	60
Uninjected	CatIV-VI	30
Uninjected	CatIV-VI	13.8889
Uninjected	CatIV-VI	60
Uninjected	CatIV-VI	16.6667
Uninjected	CatIV-VI	44.8276
Uninjected	CatIV-VI	31.25
Uninjected	CatIV-VI	46.6667
Uninjected	CatIV-VI	80
Uninjected	CatIV-VI	13.3333
Uninjected	CatIV-VI	33.3333
Uninjected	CatIV-VI	70.5882
Uninjected	CatVII-VIII	32
Uninjected	CatVII-VIII	66.6667
Uninjected	CatVII-VIII	28.5714
Uninjected	CatVII-VIII	90.9091
Uninjected	CatVII-VIII	26.6667
Uninjected	CatVII-VIII	66.6667
Uninjected	CatVII-VIII	31.5789
Uninjected	CatVII-VIII	22.2222
Uninjected	CatVII-VIII	66.6667
Uninjected	CatVII-VIII	80
Uninjected	CatIV-VI	24.1379
Uninjected	CatIV-VI	47.0588
Uninjected	CatVII-VIII	31.25
Uninjected	CatVII-VIII	77.7778
Uninjected	CatVII-VIII	66.6667
Uninjected	CatVII-VIII	71.4286
Uninjected	CatVII-VIII	24
Uninjected	CatVII-VIII	50
Uninjected	CatVII-VIII	35
Uninjected	CatVII-VIII	50
Uninjected	CatVII-VIII	47.619
Uninjected	CatVII-VIII	57.1429
Uninjected	CatVII-VIII	41.1765
Uninjected	CatVII-VIII	63.6364
Uninjected	CatVII-VIII	83.3333
Uninjected	CatVII-VIII	88.8889
Uninjected	CatVII-VIII	16.6667
Uninjected	CatVII-VIII	55.5556
Uninjected	CatVII-VIII	80
Uninjected	CatVII-VIII	60
Uninjected	CatVII-VIII	42.8571
Uninjected	CatVII-VIII	33.3333
Uninjected	CatVII-VIII	60
Uninjected	CatVII-VIII	69.2308
Uninjected	CatVII-VIII	87.5
Uninjected	CatVII-VIII	81.25
Uninjected	CatVII-VIII	91.6667
Uninjected	CatVII-VIII	100
Uninjected	CatVII-VIII	83.3333
Uninjected	CatVII-VIII	92.8571
Uninjected	CatVII-VIII	92.3077
Uninjected	CatIV-VI	54.5455
Uninjected	CatIV-VI	68.4211
Uninjected	CatIV-VI	41.6667

## Sheet: 7d bottom left
Treatment	%RXRa+ HFSCs per HF
Apyrase	16.9231
Apyrase	18.75
Apyrase	22.7273
Apyrase	15.3846
Apyrase	14.2857
Apyrase	8
Apyrase	4.34783
Apyrase	26.6667
Vehicle	7.89474
Vehicle	0
Vehicle	16.6667
Vehicle	7.69231
Apyrase	9.67742
Apyrase	6.55738
Apyrase	7.14286
Vehicle	6
Vehicle	6.0241
Vehicle	5.40541
Vehicle	8.47458
Vehicle	17.8571
Vehicle	6.81818
Vehicle	8.33333
Apyrase	27.907
Apyrase	29.6296
Apyrase	7.69231
Apyrase	17.6471
Apyrase	13.3333
Apyrase	14.8148
Apyrase	39.2857
Apyrase	14.2857
Apyrase	20
Vehicle	54.5455
Vehicle	28
Vehicle	17.1429
Vehicle	12.9032
Vehicle	21.2121
Vehicle	4.16667
Vehicle	10.5263
Vehicle	25
Vehicle	16.6667
Vehicle	12
Vehicle	24
Vehicle	30
Vehicle	38.4615
Vehicle	31.5789
Vehicle	47.8261
Vehicle	18.1818
Vehicle	31.5789
Vehicle	24.1379
Vehicle	15.3846
Vehicle	11.1111
Vehicle	55.5556
Vehicle	27.2727
Vehicle	36.8421
Vehicle	16.6667
Vehicle	20
Vehicle	30.7692
Vehicle	12.5
Vehicle	22.5806
Apyrase	35.2941
Apyrase	20.5882
Apyrase	0
Apyrase	26.6667
Apyrase	20
Apyrase	27.2727
Apyrase	26.9231
Apyrase	25
Apyrase	13.0435
Vehicle	19.3548
Vehicle	12
Vehicle	3.125
Vehicle	16.6667
Vehicle	4.54545
Vehicle	4
Vehicle	33.3333
Vehicle	20
Vehicle	35.7143
Vehicle	19.2308
Vehicle	30
Vehicle	10.8108
Vehicle	38.4615
Vehicle	17.2414
Vehicle	15.9091
Vehicle	12.5
Vehicle	30.4348
Vehicle	21.4286
Vehicle	10.5263
Vehicle	9.09091
Vehicle	18.1818
Vehicle	20.9302
Vehicle	26.087
Vehicle	0
Vehicle	16
Apyrase	20
Apyrase	0
Apyrase	21.7391
Apyrase	0
Apyrase	15
Apyrase	14.2857

## Sheet: 7d bottom middle
Treatment	%RXRa+ HFSCs per HF
MPA08	14.8148
MPA08	25
MPA08	10
MPA08	16.6667
MPA08	4.54545
MPA08	4
Vehicle	11.7647
Vehicle	0
Vehicle	16.6667
Vehicle	14.2857
Vehicle	6.66667
Vehicle	10
Vehicle	11.7647
Vehicle	16.6667
MPA08	4.7619
MPA08	14.2857
MPA08	8.33333
MPA08	3.33333
MPA08	10
MPA08	9.09091
MPA08	13.0435
MPA08	12.5
MPA08	14.2857
MPA08	25
MPA08	22.2222
MPA08	12.7273
MPA08	17.8571
MPA08	15.3846
MPA08	21.4286
MPA08	23.8095
Vehicle	4.16667
Vehicle	0
Vehicle	18.8679
Vehicle	20.3704
Vehicle	15.1515
Vehicle	16.6667
MPA08	23.5294
MPA08	27.2727
MPA08	21.0526
MPA08	25.7143
MPA08	18.1818
MPA08	10
MPA08	0
Vehicle	4.34783
Vehicle	4.65116
Vehicle	16.6667
Vehicle	14.8148
Vehicle	17.8571
Vehicle	25
Vehicle	4.34783
Vehicle	0
Vehicle	12
Vehicle	6.25
Vehicle	5
Vehicle	5.55556
MPA08	9.09091
MPA08	16.2791
MPA08	16.6667
MPA08	9.09091
MPA08	13.3333
MPA08	25
MPA08	4.34783
MPA08	16.6667
MPA08	9.52381
Vehicle	17.0732
Vehicle	9.52381
Vehicle	6.45161
Vehicle	8.57143
Vehicle	18.1818
Vehicle	18.9189

## Sheet: 7d bottom right
Treatment	%RXRa+ HFSCs per HF
AnxV	35.2941
AnxV	34.7826
AnxV	33.3333
AnxV	42.8571
AnxV	37.5
AnxV	25
AnxV	8
AnxV	16.6667
AnxV	22.2222
AnxV	30
AnxV	0
AnxV	14.2857
AnxV	6.25
AnxV	11.1111
AnxV	22.7273
AnxV	28.5714
AnxV	25
AnxV	25.9259
AnxV	20.8333
AnxV	35
AnxV	32.5
Vehicle	28.5714
Vehicle	10.5263
Vehicle	40
Vehicle	29.1667
Vehicle	28.5714
Vehicle	16.6667
Vehicle	9.09091
Vehicle	27.2727
Vehicle	31.5789
Vehicle	26.6667
Vehicle	25
AnxV	34.4828
AnxV	37.037
AnxV	33.3333
AnxV	37.5
AnxV	42.1053
AnxV	36.3636
AnxV	23.0769
AnxV	10.5263
AnxV	26.6667
AnxV	11.7647
Vehicle	18.5185
Vehicle	16.6667
Vehicle	32
Vehicle	12
Vehicle	20.5882
Vehicle	4.54545
Vehicle	13.3333
Vehicle	30.4348
Vehicle	15.1515
Vehicle	12.5
Vehicle	22.2222
Vehicle	31.5789
Vehicle	41.6667
Vehicle	28.5714
Vehicle	50
Vehicle	18.1818
Vehicle	31.5789
Vehicle	24.1379

## Sheet: 7e left
Treatment	%RXRa+ HFSCs
9cRA	66.6667
9cRA	80.597
9cRA	60
AA	67.2414
AA	64.4068
AA	45.1613
AA	29.3059
AA	51.7778
AA	41.1765
AA	67.7474
ATRA	60.2941
ATRA	50
ATRA	26.6667
ATRA	60
dNTPs	7.77778
dNTPs	9.63855
dNTPs	6.0241
dNTPs	20.025
dNTPs	29.6493
dNTPs	26.7098
LPC	44.2308
LPC	38.3333
LPC	42.5926
LPC	85.6739
LPC	39.8667
LPC	14.5969
Media	6.42202
Media	6.86047
Media	6.9
Media	7.69231
Media	10.2273
Media	11.3613
Media	13.2248
Media	15.6863
Media	16.1412
Media	21.4018
Media	22.6115
Media	1
Media	24.6468
Media	15.3846
S1P	3.1746
S1P	11.25
S1P	5.66038
S1P	11.2219
S1P	10.5386
S1P	2.40741
S1P	3.44403

## Sheet: 7e right
Treatment	%RARg+ HFSCs
media	5.06329
media	10.3846
media	14
media	8.83669
media	6.25
AA	7.84314
AA	11.5108
AA	5.84927
AA	5.55556
LPC	5
LPC	5.09338
LPC	10.9606
LPC	3.72671
AA+LPC	4.31177
AA+LPC	9.5176
AA+LPC	13.4872
ATRA	90.6398
ATRA	84.881
ATRA	94.6043
ATRA	83.3333
ATRA	97.6744

[truncated: 3 more sheets: 7f, 7g, 7h]
