# Supplementary material for: Stem cells tightly regulate dead cell clearance to maintain tissue fitness
Source: Nature. 2024 Aug 21;633(8029):407–16. doi: 10.1038/s41586-024-07855-6 (PMC11390485; doi:10.1038/s41586-024-07855-6)
Supplement: Supplementary file 20 — Source Data Extended Data Fig. 8 [file 41586_2024_7855_MOESM20_ESM.xlsx]

## Sheet: 8a
Data for recombinant molecule treatment (left and right panel)			Data for corpse addition (middle panel)
Treatment	%RARE-RFP+ HFSCs		Treatment	%RARE-RFP+ HFSCs
Media	7.27273		Media	12.1019
Media	15.8103		Media	21.8597
Media	6.11183		Media	16.3972
Media	10.153		Media	22.0968
Media	9.39794		Media	12.5506
Media	3.61664		Media	19.821
9cRA	18.5714		Corpses+VEH	64.899
9cRA	26.7267		Corpses+VEH	39.2053
9cRA	39.1389		Corpses+VEH	63.8814
9cRA	25.8964		Corpses+VEH	41.8694
9cRA	41.4482		Corpses+VEH	70.1174
9cRA	42.8843		Corpses+VEH	23.5516
ATRA	37.9902		Corpses+BEL	48.8889
ATRA	52.1682		Corpses+BEL	52.6619
ATRA	41.4876		Corpses+BEL	47.5439
ATRA	54.8098		Corpses+BEL	31.6069
ATRA	42.9129		Corpses+BEL	42.1174
ATRA	60.0817		Corpses+BEL	52.1739
ATRA+AGN	41.5625
ATRA+AGN	18.0867
ATRA+AGN	7.69231
ATRA+AGN	23.736
ATRA+AGN	26.5276
ATRA+AGN	19.611
LPC+AA	13.7712
LPC+AA	8.44278
LPC+AA	9.85915
LPC+AA	6.07735
LPC+AA	12.3404
LPC+AA	9.06863
RA+LPC+AA	63.3574
RA+LPC+AA	65.1872
RA+LPC+AA	54.1229
RA+LPC+AA	44.1524
RA+LPC+AA	72.7273
RA+LPC+AA	53.9961

## Sheet: 8c
Stage	% AldeFluor + HFSCs
CatVI	98
CatVI	85.9
CatVI	99.4
CatVI	93.8
CatVI	97.1
CatVI	86.3
CatVI	96
CatVI	82.9
CatVII	96.05
CatVII	65.15
CatVII	70.35
CatVII	78.45
CatVII	95.85
CatVII	93.05
CatVII	70.3
CatVII	96.3
Telo	6.7
Telo	10.8
Telo	12.8
Telo	14.4
Telo	19.1
Telo	13.5
