# Supplementary material for: Stem cells tightly regulate dead cell clearance to maintain tissue fitness
Source: Nature. 2024 Aug 21;633(8029):407–16. doi: 10.1038/s41586-024-07855-6 (PMC11390485; doi:10.1038/s41586-024-07855-6)
Supplement: Supplementary file 21 — Source Data Extended Data Fig. 10 [file 41586_2024_7855_MOESM21_ESM.xlsx]

## Sheet: 10c left, middle
Genotype	Average # langerhans cells per dermal area	Average % MHCII+ langerhans cells per mouse
WT	0.2	8
WT	0	2
WT	0.5	6
cKO	2.5	85
cKO	3	82
cKO	1.3	81

## Sheet: 10c right
Rxra genotype	Langerhans cell volume (um^3)
cKO	33.7872
cKO	149.205
cKO	298.447
cKO	90.6678
cKO	74.3979
cKO	72.5517
cKO	757.756
cKO	109.679
cKO	138.542
cKO	119.231
cKO	80.3888
cKO	63.3194
cKO	28.8833
cKO	123.839
cKO	439.911
cKO	64.5695
cKO	179.948
cKO	110.559
cKO	67.1563
cKO	38.5702
cKO	1074.84
cKO	97.3645
cKO	451.107
cKO	78.0006
cKO	262.652
cKO	66.8103
cKO	1640.51
cKO	765.524
cKO	37.5837
cKO	197.015
cKO	82.4384
cKO	62.733
cKO	87.858
cKO	25.3756
cKO	141.801
cKO	229.545
cKO	1016.29
cKO	180.581
cKO	91.3652
cKO	51.3808
cKO	83.1499
cKO	62.6087
cKO	706.303
cKO	798.194
cKO	65.3262
cKO	272.898
cKO	355.435
cKO	229.529
cKO	576.418
cKO	53.1399
cKO	54.3276
Ctrl	98.13
Ctrl	110.061
Ctrl	105.036
Ctrl	80.3233
Ctrl	191.703
Ctrl	192.577
Ctrl	75.8034
Ctrl	69.1904
Ctrl	481.983
Ctrl	91.4535
Ctrl	236.084
Ctrl	184.7
Ctrl	60.5407
Ctrl	73.0311
Ctrl	184.298
Ctrl	194.702
Ctrl	109.609
Ctrl	261.747
Ctrl	110.913
Ctrl	148.569
Ctrl	62.1673
Ctrl	82.6809
Ctrl	199.309
Ctrl	157.976
Ctrl	88.2295
Ctrl	193.882
Ctrl	148.161
Ctrl	133.371
Ctrl	64.9169
Ctrl	223.084
Ctrl	204.835
Ctrl	151.984
Ctrl	160.431
Ctrl	104.18
Ctrl	312.857
Ctrl	151.624
Ctrl	58.0551
Ctrl	73.9758
Ctrl	94.0529
Ctrl	191.367
Ctrl	205.114
Ctrl	105.609
Ctrl	242.955
Ctrl	218.778
Ctrl	295.579
Ctrl	70.3324
Ctrl	80.4217
Ctrl	101.78
Ctrl	119.723
Ctrl	233.184
Ctrl	283.115
Ctrl	165.747
Ctrl	129.037
Ctrl	126.854
Ctrl	78.0461
Ctrl	67.9384
Ctrl	107.036
Ctrl	119.957
Ctrl	154.127
Ctrl	95.6491
Ctrl	68.5947
Ctrl	132.558
Ctrl	140.837
Ctrl	89.1959
Ctrl	108.646
Ctrl	86.2191
Ctrl	192.944
Ctrl	66.9186
Ctrl	147.19
Ctrl	91.5765
Ctrl	175.171
Ctrl	100.018
Ctrl	78.1765
Ctrl	101.532
Ctrl	182.504
Ctrl	68.1412
Ctrl	116.253
Ctrl	158.739
Ctrl	77.3838
Ctrl	143.339
Ctrl	140.46
Ctrl	156.388
Ctrl	107.379
Ctrl	200.576
Ctrl	84.1939
Ctrl	172.314
Ctrl	123.518
Ctrl	96.695
Ctrl	270.453
Ctrl	68.2076
Ctrl	153.77
Ctrl	139.371
Ctrl	229.056
Ctrl	97.2381
Ctrl	212.487
Ctrl	195.522
Ctrl	202.878
Ctrl	273.289
Ctrl	236.35
Ctrl	77.3115
Ctrl	83.98
Ctrl	205.562
Ctrl	153.825
Ctrl	164.276
Ctrl	518.066
Ctrl	302.613
Ctrl	78.4209
Ctrl	194.047
Ctrl	138.075
Ctrl	129.56
Ctrl	84.0779
Ctrl	111.712
Ctrl	136.419
Ctrl	118.684
Ctrl	161.549
Ctrl	238.57
Ctrl	217.582
Ctrl	95.9793
Ctrl	84.2691
Ctrl	156.444
Ctrl	93.8411
Ctrl	133.287
Ctrl	204.884
Ctrl	220.027
Ctrl	239.051
Ctrl	132.157
Ctrl	136.942
Ctrl	78.7451
Ctrl	156.613
Ctrl	90.6767
Ctrl	96.6748
Ctrl	111.15
Ctrl	171.314
Ctrl	85.822
Ctrl	110.955
Ctrl	143.507
Ctrl	152.441
Ctrl	134.027
Ctrl	85.6882
Ctrl	84.3675
Ctrl	152.287
Ctrl	128.032
Ctrl	124.5
Ctrl	181.431
cKO	165.743
cKO	134.771
cKO	40.4148
cKO	31.5681
cKO	218.012
cKO	134.532
cKO	565.294
cKO	109.641
cKO	59.6568
cKO	573.802
cKO	363.837
cKO	303.944
cKO	617.502
cKO	350.35
cKO	128.632
cKO	427.153
cKO	176.758
cKO	756.31
cKO	503.842
cKO	278.402
cKO	77.0347
cKO	309.991
cKO	165.314
cKO	438.675
cKO	114.611
cKO	509.638
cKO	69.1039
cKO	103.742
cKO	98.5472
cKO	462.858
cKO	190.588
cKO	357.829
cKO	307.755
cKO	280.55
cKO	446.808
cKO	162.606
cKO	285.212
cKO	396.428
cKO	188.266
cKO	503.189
cKO	213.138
cKO	399.249
cKO	575.954
cKO	165.652
cKO	93.8037
cKO	113.451
cKO	272.763
cKO	889.647
cKO	226.881
cKO	257.674
cKO	287.732
cKO	377.802
cKO	78.9191
cKO	157.813
cKO	64.1202
cKO	163.25
cKO	129.385
cKO	197.199
cKO	278.855
cKO	322.589
cKO	95.8454
cKO	320.609
cKO	93.6359
cKO	393.217
cKO	139.686
cKO	92.1801
cKO	223.486
cKO	82.0176
cKO	286.824
cKO	1127.11
cKO	87.0007
cKO	128.756
cKO	417.862
cKO	146.192
cKO	226.93
cKO	206.314
cKO	223.378
cKO	237.924
cKO	331.579
cKO	278.064
cKO	347.395
cKO	77.8577
cKO	140.05
cKO	205.941
cKO	290.346
cKO	401.969
cKO	170.17
cKO	114.179
cKO	300.778
cKO	194.85
cKO	243.51
cKO	135.005
cKO	147.526
cKO	463.406
cKO	123.637
Ctrl	31.5992
Ctrl	121.12
Ctrl	304.486
Ctrl	113.658
Ctrl	108.413
Ctrl	312.58
Ctrl	65.8493
Ctrl	169.862
Ctrl	626.572
Ctrl	510.871
Ctrl	780.087
Ctrl	140.761
Ctrl	44.7041
Ctrl	132.323
Ctrl	243.843
Ctrl	459.989
Ctrl	124.226
Ctrl	133.02
Ctrl	309.491
Ctrl	179.427
Ctrl	109.363
Ctrl	49.7725
Ctrl	160.88
Ctrl	108.298
Ctrl	226.923
Ctrl	330.11
Ctrl	210.805
Ctrl	215.444
Ctrl	83.6944
Ctrl	193.437
Ctrl	449.841
Ctrl	119.426
Ctrl	77.417
Ctrl	244.42
Ctrl	150.141
Ctrl	26.4516
Ctrl	46.805
Ctrl	84.5255
Ctrl	68.5579
Ctrl	190.425
Ctrl	511.581
Ctrl	25.6018
Ctrl	118.477
Ctrl	33.5266
Ctrl	79.3474
Ctrl	248.969
Ctrl	49.2743
Ctrl	89.7657
Ctrl	73.129
Ctrl	243.833
Ctrl	148.365
Ctrl	78.945
Ctrl	161.397
Ctrl	152.865
Ctrl	124.015
Ctrl	48.5815
Ctrl	204
Ctrl	91.4038
Ctrl	156.011
Ctrl	84.969
Ctrl	109.035
Ctrl	119.507
Ctrl	51.2041
Ctrl	64.9736
Ctrl	114.22
Ctrl	45.5777
Ctrl	161.197
Ctrl	84.856
Ctrl	68.8464

## Sheet: 10d
Rxra Genotype	% pSTAT3+ HFSCs
WT	0
WT	23.0769
WT	21.7391
WT	15.0943
WT	0
WT	7.54717
WT	0
WT	16.9492
WT	2.5641
WT	6.94444
WT	6.06061
WT	26.3158
WT	12.5
WT	14.8148
WT	24.1379
WT	10
WT	4.16667
WT	0
WT	16
WT	12.5
WT	22.2222
WT	0
WT	50
WT	16.6667
WT	0
WT	0
WT	7.14286
cKO	51.4563
cKO	43.2432
cKO	43.299
cKO	64.881
cKO	60.6299
cKO	38.4615
cKO	40.5405
cKO	36.6197
cKO	32.0755
cKO	33.8462
cKO	45.9459
cKO	35
cKO	46.6667
cKO	55.5556
cKO	73.3333
cKO	44.4444
cKO	20.8333
cKO	26.6667
cKO	30
cKO	0
cKO	0
cKO	58.3333
cKO	46.1538
cKO	17.6471
cKO	56.5217
cKO	50
cKO	26.6667

## Sheet: 10e
Mertk Genotype	% cJun+ per HF
WT	26.3158
WT	17.6471
WT	16.6667
WT	15
WT	5
WT	20
WT	20.6897
WT	9.52381
WT	8.69565
WT	17.3913
WT	31.5789
WT	27.7778
WT	33.3333
WT	11.5385
WT	18.1818
WT	13.6364
WT	17.3913
WT	20.8333
WT	15.7895
WT	9.09091
WT	4.7619
WT	19.2308
WT	18.1818
WT	20.8333
WT	16.6667
WT	33.3333
WT	36.8421
WT	6.66667
WT	11.1111
WT	7.40741
WT	9.09091
WT	18.75
WT	16.6667
WT	14.8148
WT	10.3448
WT	20.6897
WT	30.4348
WT	7.14286
WT	10.5263
KO	57.1429
KO	62.5
KO	60
KO	45
KO	50
KO	60
KO	67.5676
KO	65.3846
KO	63.1579
KO	77.7778
KO	60
KO	76.9231
KO	80.7692
KO	77.2727
KO	60
KO	78.9474
KO	64.2857
KO	57.8947
KO	50
KO	20
KO	66.6667
KO	57.1429
KO	80
KO	75
KO	63.6364
KO	81.25
KO	58.6207
KO	61.7647
KO	43.75
KO	40
KO	56.6667
KO	52.9412
KO	73.6842
KO	37.5
KO	68.4211
KO	82.6087
KO	56.5217
KO	53.8462
KO	71.4286
KO	77.7778

## Sheet: 10f left
Treatment	% cJun+ HFSCs per HF
Veh	30.5556
Veh	3.7037
Veh	6.25
Veh	7.14286
Veh	15.3846
Veh	30.5556
Veh	5.55556
Veh	12.5
Veh	10
Veh	26.8293
Veh	16
Veh	17.8571
Veh	8.33333
Veh	18.75
Veh	13.0435
AnxV	26.9231
AnxV	42.8571
AnxV	43.3333
AnxV	45
AnxV	68
AnxV	61.9048
AnxV	75.8621
AnxV	85.7143
AnxV	40.9091
AnxV	61.9048
AnxV	60.6061
AnxV	76.6667
AnxV	50
AnxV	60
AnxV	62.5
AnxV	69.5652
AnxV	44.4444
AnxV	63.6364
AnxV	77.7778
AnxV	38.8889
AnxV	50
AnxV	52.381
AnxV	69.2308
AnxV	36.8421
AnxV	35
AnxV	48.2759
AnxV	50
AnxV	50
AnxV	75
AnxV	60
Veh	50
Veh	41.6667
Veh	20
Veh	28
Veh	26.087
Veh	36.3636
Veh	25
Veh	0
Veh	50
Veh	5
Veh	16.6667
Veh	21.2121
Veh	52.1739
Veh	41.6667
Veh	15.7895
Veh	6.25
Veh	36
Veh	47.8261
Veh	33.3333
Veh	52.381
Veh	45.8333
Veh	33.3333
AnxV	75
AnxV	77.7778
AnxV	56.6667
AnxV	45
AnxV	80
AnxV	70
AnxV	34.375
AnxV	82.1429

## Sheet: 10f right
Treatment	% cJun+ HFSCs per HF
HX531	50
HX531	64.7059
Veh	4.16667
Veh	26.6667
Veh	15.1515
Veh	10
Veh	13.6364
HX531	40.9091
HX531	55
HX531	0
HX531	57.1429
HX531	12.5
HX531	66.6667
HX531	42.3077
HX531	53.5714
HX531	42.8571
HX531	19.2308
HX531	40
HX531	34.6154
HX531	40.9091
HX531	59.0909
HX531	35.2941
HX531	47.619
Veh	18.75
Veh	0
Veh	26.087
Veh	29.1667
Veh	22.7273
Veh	21.7391
Veh	21.2121
Veh	30.4348
Veh	18.1818
Veh	4.16667
Veh	22.2222
Veh	21.4286
HX531	63.6364
HX531	42.1053
HX531	50
HX531	52.6316
HX531	55.1724
HX531	50
HX531	46.6667
HX531	43.75
HX531	31.8182
HX531	69.2308
HX531	52.9412
HX531	45.4545
HX531	55
HX531	64
HX531	71.4286
HX531	75
Veh	15
Veh	4.54545
Veh	10
Veh	5.26316
Veh	16
Veh	15.3846
Veh	30.5556
Veh	3.7037
Veh	6.25
Veh	7.14286
Veh	15.3846
Veh	30.5556
Veh	5.55556
Veh	12.5
Veh	10
Veh	26.8293
Veh	16

## Sheet: 10h
HFSCs	Total colony number (avg across replicates)	Avg colony size (# HFSCs per colony)
Uninjected	18	6.1
Uninjected	20	4.7
Uninjected	15	5.3
VEH-injected	11	6.5
VEH-injected	15	6
VEH-injected	13	5
AnxV-injected	15	8.6
AnxV-injected	19	7.5
AnxV-injected	16	8

## Sheet: 10i
HFSCs	Total colony number (avg across replicates)	Avg colony size (# HFSCs per colony)
Uninjected	19	6
Uninjected	14	5.1
Uninjected	11	4.6
VEH-injected	10	6.8
VEH-injected	16	6
VEH-injected	21	5.1
HX531-injected	19	7.3
HX531-injected	16	9.8
HX531-injected	14	8.1

## Sheet: 10k
Sample	% pSTAT3+ HFSCs
Media	17.1548
Media	18.1556
Media	16.2327
Corpses +VEH	3.1339
Corpses +VEH	9.31507
Corpses +VEH	6.38298
Corpses +VEH	10.8
Corpses+AnxV	0.796813
Corpses+AnxV	18.9956
Corpses+AnxV	11.0294
Corpses+AnxV	4.92958
Necrotic debris	36.3281
Necrotic debris	20
Necrotic debris	27.7439
Necrotic debris	18.1556
